# Supplementary material for: Crystal structure and Hirshfeld surface analysis of (Z)-2-amino-4-(2,6-di­chloro­phen­yl)-5-(1-hy­droxy­ethyl­idene)-6-oxo-1-phenyl-1,4,5,6-tetra­hydro­pyridine-3-carbo­nitrile
Source: Acta Crystallogr E Crystallogr Commun. 2021 Aug 10;77(Pt 9):930–4. doi: 10.1107/S2056989021007994 (PMC8423002; doi:10.1107/S2056989021007994)
Supplement: Supplementary file 1 [file e-77-00930-sup1.cif]

##############################################################################
#                                                                            #
# This CIF contains the data in a paper accepted for publication in          #
# Acta Crystallographica Section E. It conforms to the requirements of       #
# Notes for Authors for Acta Crystallographica Section E, and has been       #
# peer reviewed under the auspices of the IUCr Commission on Journals.       #
#                                                                            #
# Full details of the Crystallographic Information File format               #
# are given in the paper "The Crystallographic Information File (CIF):       #
# a New Standard Archive File for Crystallography" by S. R. Hall, F. H.      #
# Allen and I. D. Brown [Acta Cryst. (1991), A47, 655-685].                  #
#                                                                            #
# The current version of the core CIF dictionary is obtainable from          #
# ftp://ftp.iucr.org/pub/cif_core.dic.                                       #
#                                                                            #
# Software is freely available for graphical display of the structure(s)     #
# in this CIF. For information consult the CIF software page                 #
# http://www.iucr.org/resources/cif/software.                                #
#                                                                            #
# This file may be used for bona fide research purposes within the           #
# scientific community so long as proper attribution is given to the journal # 
# article from which it was obtained.                                        #
#                                                                            #
##############################################################################
data_I
_audit_creation_method     SHELXL-2013
_journal_date_recd_electronic     2021-07-06
_journal_date_accepted     2021-08-03
_journal_name_full     'Acta Crystallographica, Section E'
_journal_year     2021
_journal_volume     77
_journal_issue      9
_journal_page_first     0
_journal_page_last     0
_journal_paper_category     GO
_journal_paper_doi     10.1107/S2056989021007994
_journal_coeditor_code     YZ2010
_publ_contact_author_name
;
Anzurat A. Akobirshoeva
;
_publ_contact_author_address
;
Acad Sci Republ Tadzhikistan,
Kh Yu Yusufbekov Pamir Biol Inst,
1 Kholdorova St, Khorog 736002,
Gbao, Tajikistan
;
_publ_contact_author_email     'anzurat2003@mail.ru'
_publ_contact_author_fax     ?
_publ_contact_author_phone     ?
_publ_section_title
;\
Crystal structure and Hirshfeld surface analysis of
(<i>Z</i>)-2-amino-4-(2,6-dichlorophenyl)-5-(1-hydroxyethylidene)-6-oxo-1-\
phenyl-1,4,5,6-tetrahydropyridine-3-carbonitrile
;
loop_
    _publ_author_name
    _publ_author_address
    'Farid N. Naghiyev'
;
Department of Chemistry,
Baku State University,
Z. Khalilov str. 23, Az,
1148 Baku,
Azerbaijan
;
    'Anastasiya V. Pavlova'
;
Peoples' Friendship University of Russia (RUDN University),
Miklukho-Maklay St. 6, Moscow,
117198 Russian Federation
;
    'Victor N. Khrustalev'
;
Peoples' Friendship University of Russia (RUDN University),
Miklukho-Maklay St. 6, Moscow,
117198 Russian Federation
N. D. Zelinsky Institute of Organic Chemistry RAS,
Leninsky Prosp. 47, Moscow,
119991, Russian Federation
;
    'Akkurt, Mehmet'
;
Department of Physics,
Faculty of Sciences,
Erciyes University,
38039 Kayseri,
Turkey
;
    'Ali N. Khalilov'
;
Department of Chemistry,
Baku State University,
Z. Khalilov str. 23, Az, 1148 Baku,
Azerbaijan
"Composite Materials" Scientific Research Center,
Azerbaijan State Economic University (UNEC),
H. Aliyev str. 135, Az 1063, Baku,
Azerbaijan
;
    'Anzurat A. Akobirshoeva'
;
Acad. Sci. Republ. Tadzhikistan,
Kh. Yu. Yusufbekov Pamir Biol. Inst.,
1 Kholdorova St, Khorog 736002,
Gbao, Tajikistan
;
    '\.Ibrahim G. Mamedov'
;
Department of Chemistry,
Baku State University,
Z. Khalilov str. 23, Az,
1148 Baku,
Azerbaijan
;
_publ_section_synopsis
;
The molecular conformation of the title compound is stabilized by an
intramolecular O---H...O hydrogen bond, forming an <i>S</i>(6) ring motif.
Intermolecular N---H...N and C---H...N hydrogen bonds, as well as N---H...\p
and C---H...\p interactions create a three-dimensional network in the crystal.
;
_chemical_name_systematic
;\
(<i>Z</i>)-2-Amino-4-(2,6-dichlorophenyl)-5-(1-hydroxyethylidene)-\
6-oxo-1-phenyl-1,4,5,6-tetrahydropyridine-3-carbonitrile
;
_chemical_name_common     ?
_chemical_formula_moiety     'C20 H15 Cl2 N3 O2'
_chemical_formula_sum     'C20 H15 Cl2 N3 O2'
_chemical_formula_iupac     'C20 H15 Cl2 N3 O2'
_chemical_formula_weight     400.25
_chemical_melting_point     ?
_space_group_crystal_system     monoclinic
_space_group_name_H-M_alt     'P 21/c'
_space_group_name_Hall     '-P 2ybc'
loop_
    _space_group_symop_operation_xyz
    'x, y, z'
    '-x, y+1/2, -z+1/2'
    '-x, -y, -z'
    'x, -y-1/2, z-1/2'
_cell_length_a     9.6620(10)
_cell_length_b     27.010(3)
_cell_length_c     7.4782(8)
_cell_angle_alpha     90
_cell_angle_beta     111.571(2)
_cell_angle_gamma     90
_cell_volume     1814.9(3)
_cell_formula_units_Z     4
_cell_measurement_reflns_used     2887
_cell_measurement_theta_min     2.27
_cell_measurement_theta_max     25.62
_cell_measurement_temperature     100(2)
_exptl_crystal_description     plate
_exptl_crystal_colour     colourless
_exptl_crystal_size_max     0.24
_exptl_crystal_size_mid     0.21
_exptl_crystal_size_min     0.02
_exptl_crystal_density_diffrn     1.465
_exptl_crystal_density_meas     ?
_exptl_crystal_density_method     ?
_exptl_crystal_F_000     824
_exptl_absorpt_coefficient_mu     0.379
_exptl_absorpt_correction_type     multi-scan
_exptl_absorpt_process_details
;
(SADABS; Krause <i>et al.</i>,  2015)
;
_exptl_absorpt_correction_T_min     0.864
_exptl_absorpt_correction_T_max     0.986
_exptl_special_details     ?
_diffrn_ambient_temperature     100(2)
_diffrn_source     ?
_diffrn_radiation_type     MoK\a
_diffrn_radiation_wavelength     0.71073
_diffrn_measurement_device_type     'Bruker D8 QUEST PHOTON-III CCD'
_diffrn_measurement_method     '\f and \w scans'
_diffrn_detector_area_resol_mean     ?
_diffrn_reflns_number     27440
_diffrn_reflns_av_R_equivalents     0.0992
_diffrn_reflns_av_unetI/netI     0.0785
_diffrn_reflns_theta_min     2.267
_diffrn_reflns_theta_max     27.535
_diffrn_reflns_theta_full     25.242
_diffrn_measured_fraction_theta_max     0.998
_diffrn_measured_fraction_theta_full     1.000
_diffrn_reflns_limit_h_min     -12
_diffrn_reflns_limit_h_max     12
_diffrn_reflns_limit_k_min     -35
_diffrn_reflns_limit_k_max     35
_diffrn_reflns_limit_l_min     -9
_diffrn_reflns_limit_l_max     9
_refine_special_details     ?
_reflns_number_total     4180
_reflns_number_gt     2631
_reflns_threshold_expression     'I > 2\s(I)'
_refine_ls_structure_factor_coef     Fsqd
_refine_ls_matrix_type     full
_refine_ls_R_factor_all     0.1039
_refine_ls_R_factor_gt     0.0533
_refine_ls_wR_factor_gt     0.1037
_refine_ls_wR_factor_ref     0.1259
_refine_ls_goodness_of_fit_ref     1.014
_refine_ls_restrained_S_all     1.014
_refine_ls_number_reflns     4180
_refine_ls_number_parameters     255
_refine_ls_number_restraints     0
_refine_ls_hydrogen_treatment     mixed
_refine_ls_weighting_scheme     calc
_refine_ls_weighting_details
              'w=1/[\s^2^(Fo^2^)+(0.0387P)^2^+2.0157P] where P=(Fo^2^+2Fc^2^)/3'
_atom_sites_solution_hydrogens     mixed
_atom_sites_solution_primary     dual
_atom_sites_solution_secondary     dual
_refine_ls_shift/su_max     0.000
_refine_ls_shift/su_mean     0.000
_refine_diff_density_max     0.495
_refine_diff_density_min     -0.366
_refine_ls_extinction_method     SHELXL
_refine_ls_extinction_coef     0.0024(2)
_refine_ls_extinction_expression
                                  'Fc^*^=kFc[1+0.001xFc^2^\l^3^/sin(2\q)]^-1/4^'
loop_
    _atom_type_symbol
    _atom_type_description
    _atom_type_scat_dispersion_real
    _atom_type_scat_dispersion_imag
    _atom_type_scat_source
    'C' 'C' 0.0033 0.0016
                         'International Tables Vol C Tables 4.2.6.8 and 6.1.1.4'
    'H' 'H' 0.0000 0.0000
                         'International Tables Vol C Tables 4.2.6.8 and 6.1.1.4'
    'Cl' 'Cl' 0.1484 0.1585
                         'International Tables Vol C Tables 4.2.6.8 and 6.1.1.4'
    'N' 'N' 0.0061 0.0033
                         'International Tables Vol C Tables 4.2.6.8 and 6.1.1.4'
    'O' 'O' 0.0106 0.0060
                         'International Tables Vol C Tables 4.2.6.8 and 6.1.1.4'
_computing_data_collection
;
APEX3 (Bruker, 2018)
;
_computing_cell_refinement
;
SAINT (Bruker, 2013)
;
_computing_data_reduction
;
SAINT (Bruker, 2013)
;
_computing_structure_solution
;
<i>SHELXT2014/5</i> (Sheldrick, 2015a)
;
_computing_structure_refinement
;
<i>SHELXL2018/3</i> (Sheldrick, 2015b)
;
_computing_molecular_graphics
;
ORTEP-3 for Windows (Farrugia, 2012)
;
_computing_publication_material
;
PLATON (Spek, 2020)
;
loop_
    _atom_site_type_symbol
    _atom_site_label
    _atom_site_fract_x
    _atom_site_fract_y
    _atom_site_fract_z
    _atom_site_U_iso_or_equiv
    _atom_site_adp_type
    _atom_site_calc_flag
    _atom_site_occupancy
    _atom_site_disorder_assembly
    _atom_site_disorder_group
    Cl Cl1 0.86090(9) 0.51416(3) 0.60657(12) 0.0256(2) Uani d 1 . .
    Cl Cl2 0.73128(9) 0.32459(3) 0.75788(12) 0.0262(2) Uani d 1 . .
    O O1 0.3936(2) 0.32320(9) 0.2910(3) 0.0280(5) Uani d 1 . .
    O O2 0.5668(3) 0.34472(9) 0.1210(3) 0.0286(6) Uani d 1 . .
    H H2 0.502(4) 0.3295(15) 0.155(6) 0.043 Uiso d 1 . .
    N N1 0.3832(3) 0.36887(10) 0.5389(4) 0.0190(6) Uani d 1 . .
    N N2 0.6028(3) 0.51570(10) 0.8819(4) 0.0213(6) Uani d 1 . .
    N N3 0.3468(3) 0.41829(11) 0.7719(4) 0.0216(6) Uani d 1 . .
    H H3A 0.376(4) 0.4411(13) 0.857(5) 0.026 Uiso d 1 . .
    H H3B 0.275(4) 0.3976(13) 0.763(5) 0.026 Uiso d 1 . .
    C C1 0.6193(3) 0.38087(12) 0.2516(4) 0.0222(7) Uani d 1 . .
    C C2 0.4484(3) 0.35814(12) 0.4048(4) 0.0215(7) Uani d 1 . .
    C C3 0.5700(3) 0.38792(12) 0.3994(4) 0.0190(7) Uani d 1 . .
    C C4 0.6393(3) 0.42841(12) 0.5454(4) 0.0185(7) Uani d 1 . .
    H H4 0.6402 0.4592 0.4717 0.022 Uiso calc 1 . .
    C C5 0.5438(3) 0.43903(11) 0.6633(4) 0.0178(6) Uani d 1 . .
    C C6 0.4288(3) 0.40975(12) 0.6622(4) 0.0190(6) Uani d 1 . .
    C C7 0.2636(3) 0.33754(11) 0.5457(4) 0.0182(6) Uani d 1 . .
    C C8 0.2954(3) 0.29874(12) 0.6757(4) 0.0225(7) Uani d 1 . .
    H H8 0.3954 0.2923 0.7572 0.027 Uiso calc 1 . .
    C C9 0.1808(4) 0.26931(12) 0.6866(5) 0.0247(7) Uani d 1 . .
    H H9 0.2018 0.2428 0.7762 0.030 Uiso calc 1 . .
    C C10 0.0355(4) 0.27893(12) 0.5655(5) 0.0254(7) Uani d 1 . .
    H H10 -0.0431 0.2588 0.5722 0.030 Uiso calc 1 . .
    C C11 0.0039(3) 0.31762(12) 0.4351(5) 0.0233(7) Uani d 1 . .
    H H11 -0.0959 0.3239 0.3526 0.028 Uiso calc 1 . .
    C C12 0.1182(3) 0.34720(12) 0.4251(4) 0.0219(7) Uani d 1 . .
    H H12 0.0970 0.3739 0.3362 0.026 Uiso calc 1 . .
    C C13 0.7339(4) 0.41270(13) 0.2175(5) 0.0262(7) Uani d 1 . .
    H H13A 0.7588 0.3988 0.1121 0.039 Uiso calc 1 . .
    H H13B 0.8235 0.4139 0.3346 0.039 Uiso calc 1 . .
    H H13C 0.6943 0.4462 0.1834 0.039 Uiso calc 1 . .
    C C14 0.8003(3) 0.41904(12) 0.6829(4) 0.0168(6) Uani d 1 . .
    C C15 0.9070(3) 0.45717(12) 0.7254(4) 0.0206(7) Uani d 1 . .
    C C16 1.0502(3) 0.45270(13) 0.8591(5) 0.0237(7) Uani d 1 . .
    H H16 1.1177 0.4797 0.8851 0.028 Uiso calc 1 . .
    C C17 1.0934(3) 0.40785(13) 0.9546(4) 0.0252(7) Uani d 1 . .
    H H17 1.1915 0.4041 1.0469 0.030 Uiso calc 1 . .
    C C18 0.9949(3) 0.36865(13) 0.9164(5) 0.0238(7) Uani d 1 . .
    H H18 1.0255 0.3378 0.9793 0.029 Uiso calc 1 . .
    C C19 0.8510(3) 0.37491(12) 0.7852(4) 0.0194(7) Uani d 1 . .
    C C20 0.5773(3) 0.48144(12) 0.7841(4) 0.0190(7) Uani d 1 . .
loop_
    _atom_site_aniso_label
    _atom_site_aniso_U_11
    _atom_site_aniso_U_22
    _atom_site_aniso_U_33
    _atom_site_aniso_U_12
    _atom_site_aniso_U_13
    _atom_site_aniso_U_23
    Cl1 0.0223(4) 0.0243(4) 0.0291(4) -0.0013(3) 0.0083(3) 0.0025(4)
    Cl2 0.0236(4) 0.0258(4) 0.0260(4) -0.0006(3) 0.0056(3) 0.0049(4)
    O1 0.0271(12) 0.0342(14) 0.0240(12) -0.0085(11) 0.0108(10) -0.0124(11)
    O2 0.0296(13) 0.0394(15) 0.0171(12) -0.0043(11) 0.0091(10) -0.0072(11)
    N1 0.0169(13) 0.0243(15) 0.0161(13) -0.0028(11) 0.0063(10) -0.0035(11)
    N2 0.0213(14) 0.0210(14) 0.0200(14) -0.0026(11) 0.0058(11) -0.0030(12)
    N3 0.0199(14) 0.0270(15) 0.0196(14) -0.0071(12) 0.0095(11) -0.0081(12)
    C1 0.0210(16) 0.0286(18) 0.0135(15) 0.0038(13) 0.0022(12) -0.0012(14)
    C2 0.0200(15) 0.0275(18) 0.0160(15) 0.0009(13) 0.0053(12) -0.0023(14)
    C3 0.0174(15) 0.0225(17) 0.0152(15) -0.0002(12) 0.0038(12) -0.0001(13)
    C4 0.0157(15) 0.0228(17) 0.0166(15) 0.0014(12) 0.0055(12) -0.0020(13)
    C5 0.0172(15) 0.0207(16) 0.0139(15) 0.0005(12) 0.0037(12) -0.0014(13)
    C6 0.0162(14) 0.0237(17) 0.0135(15) 0.0036(12) 0.0012(12) -0.0002(13)
    C7 0.0175(15) 0.0185(16) 0.0184(15) -0.0037(12) 0.0062(12) -0.0048(13)
    C8 0.0201(16) 0.0264(18) 0.0174(16) 0.0015(13) 0.0026(13) -0.0003(14)
    C9 0.0275(17) 0.0219(17) 0.0254(18) 0.0030(14) 0.0106(14) 0.0049(14)
    C10 0.0228(16) 0.0245(18) 0.0310(19) -0.0028(14) 0.0124(14) -0.0042(15)
    C11 0.0177(15) 0.0259(18) 0.0223(17) 0.0019(13) 0.0024(13) 0.0013(14)
    C12 0.0230(16) 0.0224(17) 0.0177(16) 0.0031(13) 0.0044(13) 0.0001(13)
    C13 0.0264(17) 0.033(2) 0.0206(17) 0.0037(15) 0.0107(14) 0.0041(15)
    C14 0.0152(14) 0.0241(16) 0.0126(14) 0.0025(12) 0.0070(11) -0.0011(12)
    C15 0.0200(15) 0.0254(17) 0.0179(16) 0.0040(13) 0.0088(13) 0.0024(14)
    C16 0.0185(15) 0.0315(19) 0.0222(17) -0.0020(13) 0.0089(13) -0.0035(14)
    C17 0.0162(15) 0.042(2) 0.0173(16) 0.0027(14) 0.0063(13) -0.0010(15)
    C18 0.0219(16) 0.0307(19) 0.0196(16) 0.0047(14) 0.0087(13) 0.0047(14)
    C19 0.0174(15) 0.0266(17) 0.0150(15) -0.0009(13) 0.0066(12) -0.0022(13)
    C20 0.0110(14) 0.0270(18) 0.0193(16) 0.0044(12) 0.0058(12) 0.0062(14)
_geom_special_details
;
 All esds (except the esd in the dihedral angle between two l.s. planes)
 are estimated using the full covariance matrix.  The cell esds are taken
 into account individually in the estimation of esds in distances, angles
 and torsion angles; correlations between esds in cell parameters are only
 used when they are defined by crystal symmetry.  An approximate (isotropic)
 treatment of cell esds is used for estimating esds involving l.s. planes.
;
loop_
    _geom_bond_atom_site_label_1
    _geom_bond_atom_site_label_2
    _geom_bond_site_symmetry_2
    _geom_bond_distance
    _geom_bond_publ_flag
    Cl1 C15 . 1.751(3) ?
    Cl2 C19 . 1.747(3) ?
    O1 C2 . 1.250(4) ?
    O2 C1 . 1.342(4) ?
    O2 H2 . 0.86(4) ?
    N1 C2 . 1.397(4) ?
    N1 C6 . 1.401(4) ?
    N1 C7 . 1.448(4) ?
    N2 C20 . 1.149(4) ?
    N3 C6 . 1.354(4) ?
    N3 H3A . 0.86(4) ?
    N3 H3B . 0.88(4) ?
    C1 C3 . 1.368(4) ?
    C1 C13 . 1.496(4) ?
    C2 C3 . 1.437(4) ?
    C3 C4 . 1.516(4) ?
    C4 C5 . 1.519(4) ?
    C4 C14 . 1.538(4) ?
    C4 H4 . 1.0000 ?
    C5 C6 . 1.361(4) ?
    C5 C20 . 1.421(4) ?
    C7 C8 . 1.385(4) ?
    C7 C12 . 1.387(4) ?
    C8 C9 . 1.390(4) ?
    C8 H8 . 0.9500 ?
    C9 C10 . 1.387(4) ?
    C9 H9 . 0.9500 ?
    C10 C11 . 1.385(5) ?
    C10 H10 . 0.9500 ?
    C11 C12 . 1.387(4) ?
    C11 H11 . 0.9500 ?
    C12 H12 . 0.9500 ?
    C13 H13A . 0.9800 ?
    C13 H13B . 0.9800 ?
    C13 H13C . 0.9800 ?
    C14 C19 . 1.404(4) ?
    C14 C15 . 1.408(4) ?
    C15 C16 . 1.382(4) ?
    C16 C17 . 1.390(5) ?
    C16 H16 . 0.9500 ?
    C17 C18 . 1.382(5) ?
    C17 H17 . 0.9500 ?
    C18 C19 . 1.386(4) ?
    C18 H18 . 0.9500 ?
loop_
    _geom_angle_atom_site_label_1
    _geom_angle_atom_site_label_2
    _geom_angle_atom_site_label_3
    _geom_angle_site_symmetry_1
    _geom_angle_site_symmetry_3
    _geom_angle
    _geom_angle_publ_flag
    C1 O2 H2 . . 105(3) ?
    C2 N1 C6 . . 121.3(3) ?
    C2 N1 C7 . . 118.7(2) ?
    C6 N1 C7 . . 120.0(2) ?
    C6 N3 H3A . . 118(2) ?
    C6 N3 H3B . . 118(2) ?
    H3A N3 H3B . . 123(3) ?
    O2 C1 C3 . . 122.6(3) ?
    O2 C1 C13 . . 113.5(3) ?
    C3 C1 C13 . . 123.8(3) ?
    O1 C2 N1 . . 117.1(3) ?
    O1 C2 C3 . . 123.3(3) ?
    N1 C2 C3 . . 119.6(3) ?
    C1 C3 C2 . . 118.4(3) ?
    C1 C3 C4 . . 119.4(3) ?
    C2 C3 C4 . . 122.1(3) ?
    C3 C4 C5 . . 110.7(2) ?
    C3 C4 C14 . . 115.6(2) ?
    C5 C4 C14 . . 108.9(2) ?
    C3 C4 H4 . . 107.1 ?
    C5 C4 H4 . . 107.1 ?
    C14 C4 H4 . . 107.1 ?
    C6 C5 C20 . . 117.8(3) ?
    C6 C5 C4 . . 123.7(3) ?
    C20 C5 C4 . . 118.4(3) ?
    N3 C6 C5 . . 123.7(3) ?
    N3 C6 N1 . . 114.8(3) ?
    C5 C6 N1 . . 121.4(3) ?
    C8 C7 C12 . . 120.6(3) ?
    C8 C7 N1 . . 119.5(3) ?
    C12 C7 N1 . . 119.9(3) ?
    C7 C8 C9 . . 119.9(3) ?
    C7 C8 H8 . . 120.1 ?
    C9 C8 H8 . . 120.1 ?
    C10 C9 C8 . . 119.5(3) ?
    C10 C9 H9 . . 120.3 ?
    C8 C9 H9 . . 120.3 ?
    C11 C10 C9 . . 120.6(3) ?
    C11 C10 H10 . . 119.7 ?
    C9 C10 H10 . . 119.7 ?
    C10 C11 C12 . . 120.0(3) ?
    C10 C11 H11 . . 120.0 ?
    C12 C11 H11 . . 120.0 ?
    C11 C12 C7 . . 119.5(3) ?
    C11 C12 H12 . . 120.2 ?
    C7 C12 H12 . . 120.2 ?
    C1 C13 H13A . . 109.5 ?
    C1 C13 H13B . . 109.5 ?
    H13A C13 H13B . . 109.5 ?
    C1 C13 H13C . . 109.5 ?
    H13A C13 H13C . . 109.5 ?
    H13B C13 H13C . . 109.5 ?
    C19 C14 C15 . . 114.7(3) ?
    C19 C14 C4 . . 124.6(3) ?
    C15 C14 C4 . . 120.5(3) ?
    C16 C15 C14 . . 123.7(3) ?
    C16 C15 Cl1 . . 116.4(3) ?
    C14 C15 Cl1 . . 120.0(2) ?
    C15 C16 C17 . . 118.7(3) ?
    C15 C16 H16 . . 120.7 ?
    C17 C16 H16 . . 120.7 ?
    C18 C17 C16 . . 120.5(3) ?
    C18 C17 H17 . . 119.8 ?
    C16 C17 H17 . . 119.8 ?
    C17 C18 C19 . . 119.2(3) ?
    C17 C18 H18 . . 120.4 ?
    C19 C18 H18 . . 120.4 ?
    C18 C19 C14 . . 123.2(3) ?
    C18 C19 Cl2 . . 115.9(3) ?
    C14 C19 Cl2 . . 120.9(2) ?
    N2 C20 C5 . . 179.2(3) ?
loop_
    _geom_torsion_atom_site_label_1
    _geom_torsion_atom_site_label_2
    _geom_torsion_atom_site_label_3
    _geom_torsion_atom_site_label_4
    _geom_torsion_site_symmetry_1
    _geom_torsion_site_symmetry_2
    _geom_torsion_site_symmetry_3
    _geom_torsion_site_symmetry_4
    _geom_torsion
    _geom_torsion_publ_flag
    C6 N1 C2 O1 . . . . -174.8(3) ?
    C7 N1 C2 O1 . . . . 3.5(4) ?
    C6 N1 C2 C3 . . . . 3.4(4) ?
    C7 N1 C2 C3 . . . . -178.2(3) ?
    O2 C1 C3 C2 . . . . -5.5(5) ?
    C13 C1 C3 C2 . . . . 173.5(3) ?
    O2 C1 C3 C4 . . . . 177.7(3) ?
    C13 C1 C3 C4 . . . . -3.3(5) ?
    O1 C2 C3 C1 . . . . 6.4(5) ?
    N1 C2 C3 C1 . . . . -171.7(3) ?
    O1 C2 C3 C4 . . . . -176.9(3) ?
    N1 C2 C3 C4 . . . . 5.0(4) ?
    C1 C3 C4 C5 . . . . 165.1(3) ?
    C2 C3 C4 C5 . . . . -11.6(4) ?
    C1 C3 C4 C14 . . . . -70.5(4) ?
    C2 C3 C4 C14 . . . . 112.8(3) ?
    C3 C4 C5 C6 . . . . 11.6(4) ?
    C14 C4 C5 C6 . . . . -116.5(3) ?
    C3 C4 C5 C20 . . . . -169.4(3) ?
    C14 C4 C5 C20 . . . . 62.5(4) ?
    C20 C5 C6 N3 . . . . -1.3(5) ?
    C4 C5 C6 N3 . . . . 177.7(3) ?
    C20 C5 C6 N1 . . . . 176.3(3) ?
    C4 C5 C6 N1 . . . . -4.7(5) ?
    C2 N1 C6 N3 . . . . 174.1(3) ?
    C7 N1 C6 N3 . . . . -4.2(4) ?
    C2 N1 C6 C5 . . . . -3.6(4) ?
    C7 N1 C6 C5 . . . . 178.0(3) ?
    C2 N1 C7 C8 . . . . 95.1(3) ?
    C6 N1 C7 C8 . . . . -86.5(4) ?
    C2 N1 C7 C12 . . . . -86.2(4) ?
    C6 N1 C7 C12 . . . . 92.2(3) ?
    C12 C7 C8 C9 . . . . -0.4(5) ?
    N1 C7 C8 C9 . . . . 178.3(3) ?
    C7 C8 C9 C10 . . . . 0.5(5) ?
    C8 C9 C10 C11 . . . . -0.3(5) ?
    C9 C10 C11 C12 . . . . -0.1(5) ?
    C10 C11 C12 C7 . . . . 0.3(5) ?
    C8 C7 C12 C11 . . . . 0.0(5) ?
    N1 C7 C12 C11 . . . . -178.7(3) ?
    C3 C4 C14 C19 . . . . -48.4(4) ?
    C5 C4 C14 C19 . . . . 76.9(4) ?
    C3 C4 C14 C15 . . . . 136.5(3) ?
    C5 C4 C14 C15 . . . . -98.2(3) ?
    C19 C14 C15 C16 . . . . -1.0(4) ?
    C4 C14 C15 C16 . . . . 174.6(3) ?
    C19 C14 C15 Cl1 . . . . 179.1(2) ?
    C4 C14 C15 Cl1 . . . . -5.3(4) ?
    C14 C15 C16 C17 . . . . 1.4(5) ?
    Cl1 C15 C16 C17 . . . . -178.7(2) ?
    C15 C16 C17 C18 . . . . 0.0(5) ?
    C16 C17 C18 C19 . . . . -1.7(5) ?
    C17 C18 C19 C14 . . . . 2.2(5) ?
    C17 C18 C19 Cl2 . . . . -176.1(2) ?
    C15 C14 C19 C18 . . . . -0.8(4) ?
    C4 C14 C19 C18 . . . . -176.2(3) ?
    C15 C14 C19 Cl2 . . . . 177.3(2) ?
    C4 C14 C19 Cl2 . . . . 1.9(4) ?
loop_
    _geom_hbond_atom_site_label_D
    _geom_hbond_atom_site_label_H
    _geom_hbond_atom_site_label_A
    _geom_hbond_site_symmetry_A
    _geom_hbond_distance_DH
    _geom_hbond_distance_HA
    _geom_hbond_distance_DA
    _geom_hbond_angle_DHA
    _geom_hbond_publ_flag
    O2 H2 O1 . 0.86(4) 1.72(4) 2.514(3) 153(4) yes
    N3 H3A N2 3_667 0.86(4) 2.22(4) 3.032(4) 159(3) yes
    C16 H16 N2 3_767 0.95 2.62 3.308(4) 129 yes
    N3 H3B Cg2 . 0.88(4) 2.88(4) 3.581(3) 138(3) yes
    C9 H9 Cg2 4_555 0.95 2.70 3.564(4) 151 yes
_shelx_space_group_comment
;
The symmetry employed for this shelxl refinement is uniquely defined
by the following loop, which should always be used as a source of
symmetry information in preference to the above space-group names.
They are only intended as comments.
;
_shelx_estimated_absorpt_T_min     0.915
_shelx_estimated_absorpt_T_max     0.992
_shelx_hkl_file
;
   0   0  -1   -0.38    2.70
   0   0   1    0.00    2.60
   0   0  -1    4.37    2.91
   0   0  -1    5.70    3.25
   0   0  -2 2426.81   78.50
   0   0  -2 2516.13   75.94
   0   0  -2 2334.14   75.52
   0   0  -3    0.39    6.85
   0   0  -3   -6.87    5.93
   0   0   4   -9.76    7.23
   0   0  -4    6.07    9.78
   0   0  -4   -6.02    7.14
   0   0   5   -3.01   10.95
   0   0  -5   18.17   13.66
   0   0  -5   15.15   11.04
   0   0  -6  761.94   48.72
   0   0  -6  778.49   43.55
   0   0   6  768.76   44.32
   0   0  -7  -10.41   14.06
   0   0  -7   28.99   14.66
   0   0   7   -1.74   14.39
   0   0  -8   -1.46   12.65
   0   0   8  -11.38   14.98
   0   0  -8   -2.08   18.88
   0   0  -9  -21.10   19.10
   0   0   9    3.55   20.33
   0   0  -9  -37.33   13.91
   0   1   1 1479.59   48.38
   0   1  -1 1673.36   48.97
   0   1  -1 1586.42   47.48
   0   1  -1 1613.60   49.37
   0   1   1 1582.79   49.83
   0  -1   1 1362.74   48.23
   0  -1  -1 1574.68   46.99
   0  -1   1 1589.99   49.25
   0  -1  -1 1670.78   50.15
   0  -1  -1 1617.38   48.89
   0   1   2   14.27    6.12
   0   1  -2    9.72    7.32
   0   1  -2   20.43    7.25
   0  -1  -2    2.26    7.71
   0  -1  -2   13.48    7.64
   0   1   3   11.81    6.76
   0   1  -3    1.61    5.99
   0   1  -3    3.29    7.66
   0  -1  -3    0.77    7.20
   0  -1  -3   -2.83    6.26
   0   1   4   38.11   10.64
   0   1  -4   33.83   10.74
   0   1  -4   46.10   13.21
   0  -1  -4   33.87   12.30
   0  -1  -4   26.07   10.33
   0   1   5   99.98   17.82
   0   1  -5   68.59   17.54
   0   1  -5  100.84   17.03
   0  -1  -5   99.17   20.06
   0  -1   5  106.41   19.29
   0  -1  -5   65.51   15.68
   0   1   6  -21.63   12.16
   0   1  -6   15.29   15.30
   0   1  -6   18.57   12.46
   0  -1  -6    4.52   12.17
   0  -1  -6   10.59   14.70
   0  -1   6   11.36   15.09
   0   1   7    1.75   13.62
   0   1  -7   -3.13   14.90
   0   1  -7    6.63   13.00
   0  -1  -7   -9.13   13.37
   0  -1  -7  -10.16   11.52
   0  -1   7    2.06   14.72
   0   1  -8  239.85   37.65
   0   1   8  228.94   31.15
   0   1  -8  257.15   33.05
   0  -1  -8  232.52   32.03
   0  -1   8  212.78   30.54
   0  -1  -8  183.56   33.70
   0   1   9   23.61   19.19
   0   1  -9   13.62   23.67
   0   1  -9   57.81   19.74
   0  -1  -9   32.87   19.84
   0  -1  -9   47.53   26.88
   0   2  -1 1205.78   37.36
   0   2  -1 1267.90   39.75
   0   2   1 1234.13   40.32
   0   2  -1 1231.82   39.53
   0   2   1 1183.93   39.15
   0   2   1 1192.72   38.26
   0   2   1 1271.27   36.25
   0  -2  -1 1205.67   39.48
   0  -2   1 1230.79   37.51
   0  -2  -1 1236.10   40.51
   0  -2   1 1231.11   39.62
   0  -2   1 1201.10   39.14
   0  -2  -1 1144.68   37.81
   0   2  -2   -3.71    5.98
   0   2  -2    8.54    5.83
   0   2   2   15.30    6.19
   0   2  -2   -1.98    6.49
   0   2   2    1.93    4.77
   0   2   2    0.82    5.53
   0  -2  -2    2.37    6.52
   0  -2  -2    7.61    7.97
   0  -2   2    0.86    4.96
   0  -2  -2    5.31    5.65
   0   2   3  603.67   25.87
   0   2  -3  580.26   26.66
   0   2  -3  607.95   29.25
   0   2  -3  594.76   30.09
   0  -2  -3  615.05   29.06
   0  -2  -3  595.16   31.38
   0   2   4  462.87   25.47
   0   2  -4  446.81   25.72
   0   2  -4  499.72   30.70
   0  -2  -4  506.22   32.33
   0  -2  -4  454.08   27.59
   0   2  -5  268.19   23.48
   0   2   5  214.37   22.91
   0   2  -5  233.20   26.18
   0  -2   5  220.57   24.03
   0  -2  -5  235.63   23.43
   0  -2  -5  274.48   28.14
   0   2  -6   -6.63    9.70
   0   2  -6   -3.93   12.69
   0   2   6   -0.42   13.04
   0  -2  -6    3.71   12.37
   0  -2   6    5.06   13.92
   0  -2  -6   -6.18   13.02
   0   2  -7  300.31   35.83
   0   2   7  260.53   29.46
   0   2  -7  280.60   29.09
   0  -2  -7  269.30   36.68
   0  -2   7  224.39   29.97
   0  -2  -7  262.55   30.82
   0   2   8   30.90   18.48
   0   2  -8   58.39   23.42
   0   2  -8   40.66   16.20
   0  -2  -8   33.42   20.92
   0  -2   8    3.43   19.17
   0  -2  -8   57.51   19.99
   0   2  -9   54.80   26.17
   0   2   9   68.95   22.27
   0  -2  -9   74.24   22.69
   0  -2   9  101.03   25.73
   0   3   0    2.34    2.48
   0   3   1  590.75   23.28
   0   3   1  562.71   23.01
   0   3   1  608.16   22.29
   0   3  -1  610.39   22.84
   0   3  -1  602.41   23.34
   0   3   1  595.29   23.34
   0  -3   1  631.74   22.66
   0  -3   1  624.57   21.61
   0  -3  -1  610.85   23.63
   0  -3   1  646.72   23.65
   0  -3   1  623.00   20.64
   0  -3   1  588.75   20.45
   0   3  -2  161.41   12.31
   0   3  -2  188.70   15.15
   0   3   2  172.49   12.91
   0   3   2  191.22   11.50
   0   3   2  170.78   10.63
   0   3  -2  172.47   14.63
   0  -3   2  183.22   12.24
   0  -3  -2  180.11   13.06
   0  -3  -2  169.13   15.92
   0  -3  -2  160.52   15.41
   0   3  -3   42.76   10.64
   0   3  -3   13.53    7.14
   0   3  -3   21.05    8.65
   0  -3  -3   26.15    7.37
   0  -3  -3   31.45    9.14
   0  -3  -3   25.07    9.77
   0   3  -4  115.81   14.58
   0   3   4  116.61   14.46
   0   3  -4   98.25   16.86
   0  -3  -4  146.74   20.14
   0  -3  -4  122.75   16.88
   0   3   5   63.18   14.27
   0   3  -5   83.07   15.12
   0   3  -5   51.67   15.32
   0  -3   5   84.84   17.55
   0  -3  -5   57.75   18.62
   0   3  -6   15.56   14.58
   0   3   6   53.62   15.45
   0   3  -6    5.12   15.45
   0  -3  -6   10.02   14.17
   0  -3  -6   -8.73   12.16
   0  -3   6   17.04   16.73
   0   3  -7   23.28   18.04
   0   3  -7   21.18   13.49
   0   3   7   10.00   14.28
   0  -3  -7    9.90   12.73
   0  -3  -7   26.95   18.30
   0  -3   7   20.11   17.13
   0   3  -8   81.62   20.62
   0   3   8   75.64   20.64
   0   3  -8   58.48   25.32
   0  -3   8   89.19   23.53
   0  -3  -8   49.34   20.13
   0  -3  -8   63.49   25.49
   0   3  -9  113.12   23.80
   0   3   9   70.66   21.24
   0  -3  -9   51.94   23.31
   0  -3   9   88.62   28.27
   0   4   0 2690.07   79.92
   0   4   0 2819.78   82.08
   0   4   0 2627.80   80.54
   0   4   0 2728.85   80.82
   0  -4   0 2741.46   80.90
   0  -4   0 2634.53   79.60
   0  -4   0 2684.45   80.77
   0   4  -1  315.21   16.76
   0   4   1  327.26   16.25
   0   4   1  320.37   16.41
   0   4  -1  323.19   15.86
   0  -4  -1  344.22   17.61
   0  -4   1  310.03   13.69
   0  -4   1  334.34   15.57
   0   4   2    4.79    4.78
   0   4  -2   -0.70    5.15
   0   4   2   -1.46    3.68
   0   4  -2    3.98    6.56
   0   4  -2   -3.80    6.30
   0  -4  -2   17.85    8.50
   0  -4  -2   -2.13    6.98
   0  -4   2   10.21    5.48
   0  -4  -2    0.81    6.31
   0   4  -3  181.97   17.18
   0   4  -3  144.64   13.20
   0   4   3  136.29   12.03
   0   4  -3  149.17   16.74
   0   4   3  136.58   13.26
   0  -4  -3  137.07   16.22
   0  -4  -3  161.61   13.80
   0  -4  -3  142.71   17.13
   0   4   4  453.87   23.38
   0   4  -4  405.65   29.09
   0   4  -4  462.63   24.36
   0  -4  -4  411.20   28.13
   0  -4  -4  432.93   22.60
   0  -4  -4  438.64   30.74
   0   4   5  137.17   17.30
   0   4  -5   83.81   19.29
   0   4  -5  120.46   16.97
   0  -4  -5  111.24   21.03
   0  -4  -5  117.53   19.28
   0   4  -6   79.24   19.12
   0   4   6   82.96   16.96
   0   4  -6   84.37   21.22
   0  -4   6   53.74   19.67
   0  -4  -6   66.05   18.75
   0  -4  -6   74.40   19.82
   0   4  -7  116.31   27.02
   0   4   7  146.67   29.18
   0   4  -7  143.05   22.26
   0  -4   7  142.95   27.15
   0  -4  -7  132.97   26.33
   0  -4  -7  126.59   23.62
   0   4  -8  -16.58   12.24
   0   4   8    9.34   16.12
   0   4  -8   20.20   18.91
   0  -4  -8    7.47   14.33
   0  -4   8   19.34   18.58
   0   5   0    2.14    5.40
   0   5   0    0.44    3.64
   0   5   0    1.19    4.48
   0   5   0    0.55    4.10
   0  -5   0    1.47    4.82
   0  -5   0    2.33    3.81
   0  -5   0    1.36    3.46
   0  -5   0   -2.72    5.38
   0   5  -1  509.16   19.72
   0   5   1  528.10   23.11
   0   5  -1  476.87   21.79
   0  -5   1  508.27   20.39
   0  -5  -1  509.37   22.90
   0  -5  -1  521.94   27.41
   0   5   2  456.06   22.72
   0   5  -2  511.75   24.98
   0   5   2  498.17   25.72
   0   5  -2  477.57   23.94
   0  -5  -2  468.19   24.42
   0  -5   2  476.64   20.14
   0  -5  -2  445.18   22.38
   0   5   3   -4.80    5.29
   0   5  -3   -2.78    5.51
   0   5  -3    4.89    8.05
   0   5   3   -1.22    7.08
   0   5  -3    7.32    8.56
   0   5   3    2.42    4.34
   0  -5  -3   -1.58    6.79
   0  -5  -3    4.76    8.50
   0  -5  -3    0.01    6.72
   0   5  -4  100.21   17.13
   0   5   4  109.74   12.39
   0   5  -4  112.87   17.69
   0   5  -4  117.29   14.23
   0  -5  -4   64.33   15.34
   0  -5  -4  117.64   14.48
   0  -5  -4  123.22   18.05
   0   5  -5   -9.19    8.94
   0   5   5    4.14   10.42
   0   5  -5   21.34   13.88
   0  -5  -5    1.37    9.27
   0  -5  -5   -8.58   10.83
   0  -5  -5   -9.78   10.88
   0   5  -6  195.49   22.31
   0   5   6  192.65   21.78
   0   5  -6  227.21   29.87
   0  -5  -6  165.79   27.36
   0  -5  -6  226.26   28.31
   0  -5   6  161.75   26.30
   0   5  -7  149.27   27.45
   0   5   7  150.43   21.66
   0   5  -7  152.71   22.40
   0  -5  -7  111.23   24.14
   0  -5   7  133.71   27.21
   0   5  -8   87.34   27.35
   0   5  -8   49.64   17.84
   0   5   8   73.73   19.21
   0  -5  -8   95.52   29.35
   0  -5   8   67.16   23.73
   0   6   0 1581.51   53.41
   0   6   0 1670.79   54.40
   0   6   0 1669.09   51.81
   0   6   0 1745.51   53.75
   0  -6   0 1709.32   53.86
   0  -6   0 1399.81   55.27
   0  -6   0 1543.95   51.00
   0  -6   0 1665.20   54.31
   0   6  -1 1496.44   52.07
   0   6   1 1557.63   52.68
   0   6  -1 1563.06   48.52
   0   6  -1 1489.83   50.19
   0   6   1 1554.32   52.71
   0   6  -1 1493.95   51.32
   0  -6  -1 1525.53   52.97
   0  -6   1 1506.86   49.33
   0  -6  -1 1476.08   51.77
   0   6   2   33.92    9.22
   0   6  -2   34.30    9.70
   0   6   2   36.55   10.02
   0   6  -2   43.90    9.01
   0  -6   2   36.06    7.59
   0  -6   2   15.36    6.58
   0  -6  -2   36.12    8.73
   0  -6  -2   29.23    9.72
   0   6   3  292.15   19.58
   0   6  -3  298.06   22.58
   0   6  -3  282.76   21.91
   0   6   3  305.25   14.33
   0   6  -3  261.77   16.94
   0  -6  -3  260.33   18.72
   0  -6  -3  322.73   23.46
   0   6   4   64.62   10.48
   0   6  -4   59.30   14.33
   0   6  -4   89.65   12.57
   0   6  -4   66.49   15.67
   0  -6  -4   47.35   17.18
   0  -6  -4   70.05   15.39
   0   6   5   -7.04    9.64
   0   6  -5   13.45    9.77
   0   6  -5    1.72   13.20
   0  -6  -5   -0.72   11.58
   0  -6  -5   17.53   10.31
   0  -6  -5   -6.94   12.61
   0   6   6  555.89   31.10
   0   6  -6  567.88   40.21
   0   6  -6  543.97   32.48
   0  -6  -6  521.25   38.02
   0  -6   6  462.99   39.12
   0   6  -7   27.48   13.38
   0   6  -7   15.23   17.56
   0   6   7   21.08   14.12
   0  -6   7   15.06   17.91
   0  -6  -7   -0.57   14.05
   0   6   8  126.21   30.23
   0   6   8  140.14   21.10
   0   6  -8  220.82   26.86
   0   6  -8   85.35   26.73
   0  -6   8  103.61   40.25
   0  -6  -8  152.44   28.26
   0   7   0   -4.02    7.10
   0   7   0   11.27    9.38
   0   7   0    6.31    6.10
   0  -7   0    2.39    8.17
   0  -7   0    7.13    9.12
   0  -7   0   -0.18    5.24
   0   7   1   -0.99    3.65
   0   7  -1    1.70    6.37
   0   7  -1    4.12    7.17
   0   7   1    4.35    7.74
   0   7   1    8.66    7.79
   0   7  -1    3.10    7.29
   0   7  -1    0.84    7.02
   0  -7  -1   -7.87    7.09
   0  -7   1    4.39    8.24
   0  -7  -1    8.43    9.31
   0  -7  -1    2.32    3.47
   0   7   2  186.52   16.80
   0   7  -2  170.51   16.07
   0   7   2  170.90   16.37
   0   7  -2  178.51   16.93
   0  -7   2  212.87   14.24
   0  -7  -2  205.48   18.55
   0  -7   2  178.76   13.39
   0   7  -3  595.53   31.86
   0   7   3  562.42   32.65
   0   7   3  512.37   27.81
   0   7  -3  539.47   30.30
   0  -7  -3  551.94   31.35
   0  -7  -3  544.39   27.37
   0   7  -4   25.30   12.51
   0   7   4   33.36    8.25
   0   7  -4   38.24   15.09
   0   7  -4   23.99    8.91
   0  -7  -4   30.58   12.78
   0  -7  -4   29.12   10.67
   0   7  -5  206.96   19.79
   0   7   5  182.22   17.59
   0   7  -5  201.25   25.94
   0  -7  -5  181.60   25.07
   0  -7  -5  222.29   21.11
   0   7   6    4.85   10.55
   0   7  -6   28.52   17.22
   0   7  -6   19.28   11.01
   0  -7  -6   19.36   14.44
   0  -7  -6   16.13   11.41
   0  -7   6   -8.14   13.75
   0   7   7   13.44   14.71
   0   7  -7   -2.73   10.45
   0   7   7  -11.78   11.36
   0   7  -7   19.83   16.93
   0  -7   7   -2.79   14.56
   0  -7  -7   25.80   15.51
   0   7   8   -1.91   15.27
   0   7  -8   31.98   20.42
   0   7   8  -12.81   16.09
   0   7  -8   20.36   12.30
   0  -7   8    6.33   19.46
   0  -7  -8   10.43   15.91
   0   8   0   31.47    9.15
   0   8   0   34.40    7.91
   0   8   0   32.73   10.64
   0  -8   0   33.19   10.91
   0   8   1  587.89   28.03
   0   8  -1  563.35   26.34
   0   8   1  579.94   28.05
   0   8   1  578.30   20.91
   0   8  -1  586.95   27.27
   0   8  -1  574.06   26.35
   0  -8  -1  560.03   27.09
   0  -8  -1  546.56   20.10
   0  -8  -1  560.41   28.50
   0  -8   1  550.96   25.86
   0   8   2 1111.31   44.21
   0   8  -2 1090.69   45.00
   0   8   2 1111.46   45.59
   0   8  -2 1087.72   43.31
   0  -8   2 1157.07   40.90
   0  -8   2 1069.59   42.52
   0  -8  -2 1142.92   45.46
   0   8   3 1305.72   53.69
   0   8  -3 1307.81   53.81
   0   8   3 1342.83   55.74
   0   8  -3 1411.19   55.67
   0  -8  -3 1389.11   55.36
   0  -8   3 1333.91   47.08
   0  -8  -3 1301.37   50.76
   0   8   4  463.04   28.87
   0   8   4  478.77   34.25
   0   8  -4  534.22   32.84
   0   8  -4  604.99   47.21
   0  -8  -4  530.22   29.12
   0   8   5  161.86   24.91
   0   8   5  159.41   15.70
   0   8  -5  168.91   24.48
   0  -8  -5  149.62   23.08
   0  -8  -5  159.54   20.27
   0   8  -6   46.10   13.09
   0   8   6   92.99   13.55
   0   8   6   64.53   19.59
   0   8  -6   77.98   19.68
   0  -8  -6  113.26   22.34
   0  -8   6   77.82   20.21
   0  -8  -6   84.88   16.65
   0   8  -7   38.72   18.77
   0   8   7    0.40   10.44
   0   8   7   31.66   16.36
   0  -8  -7    2.29   14.02
   0  -8   7    4.37   15.84
   0   8  -8    9.31   20.54
   0   8   8   15.79   16.52
   0   8   8   18.84   12.99
   0  -8   8   -8.33   16.34
   0  -8  -8   45.96   19.29
   0   9   0    1.60    6.98
   0   9   0   -0.23    7.85
   0   9   0   -2.35    6.02
   0  -9   0   -4.37    9.28
   0   9  -1   20.13    8.66
   0   9   1   40.51   10.90
   0   9   1   37.36    6.33
   0   9  -1   25.42    8.76
   0   9  -1   32.68    9.07
   0   9   1   42.58   10.28
   0  -9  -1   11.71    9.09
   0  -9  -1   22.95    9.30
   0  -9   1   35.24   10.71
   0  -9  -1   23.96    5.14
   0   9  -2  599.14   29.92
   0   9   2  580.46   31.32
   0   9   2  634.94   31.42
   0   9  -2  541.93   30.37
   0  -9   2  654.27   27.39
   0  -9  -2  646.18   32.46
   0  -9  -2  633.45   30.98
   0  -9   2  642.43   28.35
   0   9  -3  118.82   17.73
   0   9   3  153.34   18.77
   0   9  -3   91.86   15.11
   0   9   3  117.81   17.91
   0  -9  -3  156.07   17.10
   0  -9   3  125.20   14.99
   0  -9  -3  139.83   19.17
   0   9   4   16.27   12.01
   0   9   4   29.87   10.73
   0   9  -4   46.70   14.74
   0   9  -4   34.55   13.52
   0  -9  -4   54.79   13.53
   0  -9   4   55.37   11.78
   0  -9  -4   32.08   12.74
   0   9   5  196.42   27.99
   0   9  -5  245.79   28.98
   0  -9  -5  196.23   27.91
   0  -9  -5  187.51   21.70
   0   9   6   43.28   17.74
   0   9  -6   35.37   16.89
   0  -9  -6   16.38   15.07
   0  -9  -6   37.51   13.37
   0  -9   6   29.66   17.21
   0   9   7   56.73   19.24
   0   9  -7   44.05   20.32
   0   9   7   38.61    9.97
   0  -9  -7   61.08   19.73
   0  -9   7   26.34   19.35
   0   9  -8   18.88   20.96
   0   9   8    9.41   17.93
   0  -9   8   38.43   21.73
   0  -9  -8   19.82   19.03
   0  10   0   59.25   12.59
   0  10   0   69.50   11.04
   0  10   0   60.48    9.54
   0 -10   0   50.31   12.04
   0  10   1  364.62   23.82
   0  10  -1  402.35   22.99
   0  10  -1  408.23   22.88
   0  10   1  355.73   23.67
   0  10  -1  391.37   22.75
   0  10   1  367.09   17.06
   0 -10  -1  413.90   25.33
   0 -10  -1  396.10   23.56
   0 -10   1  390.06   23.22
   0 -10  -1  379.52   16.51
   0  10   2  134.60   17.41
   0  10   2  158.57   17.92
   0  10  -2  129.11   17.79
   0  10  -2  149.58   16.72
   0 -10   2  142.57   15.71
   0 -10  -2  136.15   17.84
   0 -10   2  158.80   16.84
   0  10   3    5.19    8.96
   0  10   3    9.10    9.38
   0  10  -3   -6.83    7.89
   0  10  -3   -1.89    8.52
   0 -10  -3   -4.90    9.76
   0 -10  -3    4.72   11.00
   0 -10   3   21.78    9.17
   0  10   4    2.36   11.05
   0  10   4    7.23   10.11
   0  10  -4    6.28   11.27
   0  10  -4    5.09   11.78
   0 -10  -4   -6.62   11.47
   0 -10   4   -3.22    9.89
   0 -10  -4   17.31   11.06
   0  10  -5   13.33   15.72
   0  10   5   14.84   13.76
   0 -10   5    2.75   12.71
   0 -10  -5    9.77   14.06
   0 -10  -5   18.39   12.65
   0  10  -6   -6.28   14.15
   0  10   6  -10.54   11.01
   0 -10   6   -7.99   12.82
   0 -10   6   -0.81   13.93
   0 -10  -6  -12.37   10.54
   0 -10  -6    5.47   13.17
   0  10  -7  222.86   33.07
   0  10   7  110.57   27.06
   0 -10   7  274.49   31.78
   0 -10   7  201.76   34.01
   0 -10  -7  161.22   27.01
   0  10  -8   72.78   24.19
   0  10   8  -21.30   13.10
   0 -10  -8   -0.47   15.44
   0 -10   8   15.89   20.88
   0 -10   8    8.66   20.09
   0  11   0   -0.06    5.98
   0  11   0    9.39    7.61
   0  11   0   -2.94    8.26
   0 -11   0    0.42    9.04
   0  11   1    5.12    8.49
   0  11  -1   -3.61    6.10
   0  11   1    7.22    8.83
   0  11  -1   -2.47    7.14
   0  11   1    2.80    4.89
   0  11  -1   -4.64    6.82
   0 -11  -1    1.95    8.94
   0 -11   1   10.95    9.87
   0  11  -2  654.84   34.21
   0  11   2  635.87   34.51
   0  11  -2  681.52   33.16
   0  11   2  683.11   34.68
   0 -11  -2  631.10   33.76
   0 -11  -2  624.85   34.63
   0 -11   2  645.09   30.75
   0  11  -3  160.34   19.79
   0  11   3  155.90   21.30
   0  11   3  175.89   20.43
   0  11  -3  126.82   19.38
   0 -11  -3  151.14   21.39
   0 -11   3  155.34   17.70
   0  11  -4   -2.14   11.13
   0  11   4   24.70   14.13
   0  11   4   18.04   12.85
   0 -11  -4    7.58   12.97
   0 -11  -4   15.15   11.89
   0 -11   4   28.22   11.49
   0  11   5   73.12   19.11
   0  11  -5   72.37   19.69
   0 -11   5  107.31   18.37
   0 -11  -5   95.99   21.87
   0  11  -6   31.38   17.56
   0 -11   6   28.38   15.79
   0 -11  -6   21.22   12.94
   0 -11  -6   23.46   15.25
   0  11  -7   59.48   21.79
   0  11   7   15.90   16.41
   0 -11  -7   48.06   15.86
   0 -11   7   79.41   20.76
   0 -11   7   17.13   19.65
   0  11  -8  -12.66   18.82
   0  11   8   -0.57   16.43
   0 -11  -8   -2.08   14.95
   0 -11   8  -24.46   14.88
   0 -11   8    3.24   19.36
   0  12   0 1301.18   48.27
   0  12   0 1387.76   52.57
   0  12   0 1296.40   52.49
   0 -12   0 1284.52   51.23
   0  12  -1  259.44   21.42
   0  12   1  275.04   31.39
   0  12  -1  280.79   21.05
   0  12  -1  286.80   21.90
   0  12   1  283.92   22.95
   0 -12   1  283.56   22.86
   0 -12  -1  288.40   23.99
   0  12   2  172.30   19.78
   0  12  -2  118.48   15.94
   0  12   2  121.76   17.91
   0  12  -2  107.97   16.54
   0 -12  -2  121.62   17.96
   0 -12  -2  147.68   18.95
   0 -12   2  179.46   19.77
   0  12   3  645.38   36.69
   0  12  -3  699.20   37.40
   0  12  -3  681.55   43.41
   0 -12  -3  654.27   49.45
   0 -12   3  647.94   31.81
   0 -12  -3  614.53   36.26
   0  12   4   16.60   14.61
   0  12   4   16.30   14.56
   0  12  -4   31.04   14.43
   0  12  -4   13.51   13.28
   0 -12  -4   -2.26   11.92
   0 -12   4   22.20   13.23
   0 -12  -4    4.34   10.62
   0  12   5   14.31   15.17
   0  12  -5   36.20   17.62
   0 -12  -5   31.57   14.11
   0 -12   5   29.03   14.88
   0 -12  -5   40.86   16.90
   0  12  -6   43.35   18.91
   0  12   6   26.90   15.99
   0 -12   6   51.44   16.68
   0 -12  -6   42.43   18.09
   0 -12  -6   24.39   14.34
   0  12   7    3.93   16.09
   0  12  -7   25.60   26.30
   0 -12   7   13.73   18.20
   0 -12   7   13.02   16.90
   0 -12  -7   -1.62   13.82
   0 -12  -7    4.49   13.90
   0  12   8   -5.39   17.58
   0  12  -8    7.42   18.72
   0 -12   8    3.46   18.21
   0 -12   8  -14.62   17.82
   0 -12  -8   28.89   20.38
   0  13   0    7.26    9.18
   0  13   0    4.91    7.35
   0  13   0    6.51   10.18
   0 -13   0   -4.26   10.16
   0  13   1  145.21   18.79
   0  13  -1  114.19   16.25
   0  13   1  161.95   20.26
   0  13  -1  129.69   17.66
   0  13   1  129.32   12.55
   0  13  -1  121.93   16.81
   0 -13   1  128.11   17.47
   0 -13  -1  117.21   17.93
   0  13   2  188.74   22.44
   0  13  -2  199.40   20.48
   0  13   2  179.02   21.17
   0  13  -2  172.05   19.71
   0 -13   2  189.42   21.41
   0 -13  -2  210.87   22.44
   0 -13  -2  181.43   22.12
   0  13  -3   -9.70    9.33
   0  13   3   -3.55   10.14
   0  13   3   11.23   11.29
   0  13  -3    4.01    9.41
   0 -13  -3   24.89   14.41
   0 -13  -3    5.62   10.79
   0 -13   3   -6.19   10.22
   0  13  -4   -9.92   10.99
   0  13   4   11.53   12.21
   0  13   4    7.90   13.39
   0  13  -4   19.74   14.04
   0 -13  -4   16.91   11.96
   0 -13  -4    4.01   13.90
   0 -13   4   15.19   13.36
   0  13   5  -23.52   11.16
   0  13  -5   12.49   15.11
   0  13   5   12.27   15.41
   0 -13  -5   18.71   13.56
   0 -13  -5   -0.23   12.26
   0 -13   5    2.14   14.71
   0  13   6  111.45   24.18
   0  13  -6   86.14   22.82
   0 -13   6  121.59   20.98
   0 -13  -6   92.55   18.32
   0 -13  -6   89.34   22.86
   0  13  -7  -18.04   19.12
   0  13   7    8.03   16.65
   0 -13  -7   20.92   16.79
   0 -13   7    3.24   17.06
   0 -13  -7  -20.52   12.18
   0 -13   7  -21.09   14.57
   0  13   8   19.46   18.81
   0  13  -8  -18.23   17.25
   0 -13  -8  -26.60   14.39
   0 -13  -8   27.75   19.39
   0 -13   8   54.17   21.70
   0 -13   8    1.63   20.40
   0  14   0    7.96   10.81
   0  14   0   -2.76    9.32
   0  14   0    2.15    6.90
   0 -14   0   -7.44   10.67
   0  14   1  123.02   18.40
   0  14  -1  107.37   16.77
   0  14   1  127.59   19.03
   0  14  -1  119.85   16.37
   0  14  -1  107.03   16.49
   0  14   1  108.00   12.56
   0 -14  -1   91.94   16.89
   0 -14   1  114.48   17.94
   0  14  -2  678.76   34.68
   0  14   2  728.09   39.80
   0  14   2  653.10   37.88
   0  14  -2  649.08   36.94
   0  14  -2  698.19   36.81
   0 -14   2  692.47   35.38
   0 -14  -2  695.18   39.02
   0  14  -3  502.27   35.55
   0  14  -3  611.62   36.07
   0  14   3  577.92   35.52
   0  14   3  564.10   37.50
   0 -14  -3  523.68   35.10
   0 -14  -3  588.88   38.67
   0 -14   3  538.96   32.84
   0  14  -4  395.18   34.71
   0  14  -4  412.50   33.32
   0  14   4  352.29   34.77
   0  14   4  336.96   32.02
   0 -14  -4  333.58   41.07
   0 -14  -4  401.56   35.85
   0 -14   4  394.62   29.88
   0  14   5   80.08   20.11
   0  14  -5  111.18   23.10
   0  14   5  100.46   19.33
   0 -14  -5  115.58   21.08
   0 -14  -5  121.75   22.67
   0 -14   5  153.31   22.01
   0  14  -6    9.63   16.27
   0  14   6   17.83   29.04
   0 -14  -6   65.16   21.67
   0 -14   6   67.40   18.46
   0 -14  -6    3.11   14.15
   0  14   7   72.63   22.31
   0  14  -7  107.27   26.50
   0 -14   7  120.37   34.71
   0 -14  -7   26.43   15.40
   0 -14  -7   95.95   24.20
   0 -14   7   67.88   26.11
   0  14   8   58.72   25.32
   0  14  -8   29.65   22.59
   0 -14   8   97.91   27.69
   0 -14  -8   59.50   24.41
   0 -14   8  -10.30   19.01
   0  15   0   -3.90    9.09
   0  15   0   -3.23    9.38
   0  15   0    9.13    7.95
   0 -15   0   14.38   12.49
   0  15   1   78.31   16.59
   0  15  -1   90.21   16.12
   0  15   1   84.91   11.36
   0  15   1   75.77   17.84
   0  15  -1   75.24   16.67
   0  15  -1   73.00   13.51
   0 -15  -1   73.75   17.06
   0 -15   1   95.44   17.43
   0  15   2   99.85   10.51
   0  15   2   80.51   18.10
   0  15  -2  110.76   19.31
   0  15  -2   84.99   16.46
   0  15  -2  101.63   17.37
   0 -15   2   87.37   18.48
   0 -15  -2  133.98   26.70
   0  15   3  -20.45    9.96
   0  15  -3    9.59   11.35
   0  15  -3    0.80   11.84
   0  15   3    4.13   11.34
   0 -15  -3    6.34   10.87
   0 -15  -3   -0.22   13.22
   0 -15   3  -18.75   12.74
   0 -15   3    1.40   11.19
   0  15   4   68.61   19.69
   0  15  -4   72.23   20.45
   0  15   4  110.49   23.22
   0  15  -4   80.45   19.01
   0 -15   4   87.21   18.59
   0 -15  -4   71.49   21.10
   0  15  -5  -17.23   13.18
   0  15   5  -13.73   11.56
   0  15   5    0.27   13.96
   0 -15  -5   -3.41   12.07
   0 -15   5    2.43   15.03
   0 -15  -5   23.63   13.87
   0  15  -6   23.89   16.99
   0  15   6   11.93   16.48
   0 -15  -6   23.70   15.39
   0 -15   6   21.95   16.94
   0 -15  -6    8.23   16.85
   0  15   7   19.55   18.97
   0  15  -7  -23.66   15.13
   0 -15  -7    4.87   15.80
   0 -15  -7  -10.34   15.70
   0 -15   7   31.52   21.75
   0  15   8   32.74   21.84
   0  15  -8   47.35   25.34
   0 -15  -8   16.67   22.00
   0 -15   8   47.65   23.58
   0 -15   8   23.28   22.85
   0 -15  -8   36.07   19.57
   0  16   0  -14.13   10.27
   0  16   0  -10.11    9.28
   0  16   0   11.95    9.28
   0 -16   0   -1.95   11.84
   0  16  -1  124.95   19.16
   0  16  -1  110.88   17.03
   0  16  -1  135.69   20.21
   0  16   1  152.55   21.35
   0  16   1  154.10   22.13
   0  16   1  138.46   14.57
   0 -16   1  159.50   20.91
   0 -16  -1  109.10   19.56
   0  16  -2   63.16   16.07
   0  16   2   34.53    7.93
   0  16  -2   37.93   13.14
   0  16  -2   40.73   13.61
   0  16   2   44.99   16.16
   0  16   2   30.58   14.76
   0 -16  -2   41.63   16.23
   0 -16   2   60.72   17.03
   0  16   3   43.79   17.43
   0  16  -3   55.50   17.59
   0  16   3   73.31   17.81
   0 -16  -3   71.25   18.85
   0 -16   3   38.85   14.56
   0 -16   3   52.59   17.62
   0 -16  -3   54.53   16.51
   0  16   4  -17.69   14.48
   0  16   4    8.20   15.02
   0  16  -4   13.54   16.38
   0  16  -4   46.83   18.17
   0 -16  -4   18.48   16.17
   0 -16   4   19.73   16.38
   0 -16  -4   18.20   16.06
   0  16   5    6.41   15.13
   0  16  -5   13.82   15.92
   0  16   5   19.60   21.18
   0 -16   5    1.52   14.48
   0 -16  -5  -19.97   12.81
   0 -16  -5   -2.00   12.47
   0  16   6   15.66   17.10
   0  16  -6    7.45   15.06
   0 -16  -6   -2.90   15.31
   0 -16   6   49.72   19.37
   0 -16  -6   59.64   23.18
   0  16  -7  291.81   40.25
   0 -16  -7  298.28   33.39
   0 -16  -7  325.88   38.58
   0 -16   7  157.96   32.85
   0  16   8  -23.63   16.19
   0  16  -8  -28.20   18.73
   0 -16  -8  -12.46   17.34
   0 -16  -8  -24.18   16.32
   0 -16   8    7.28   20.63
   0  17   0    7.05   12.86
   0  17   0  -11.44   10.18
   0  17   0    2.74    8.79
   0 -17   0   14.10   13.18
   0  17   1   96.01   18.95
   0  17   1   47.12   16.59
   0  17  -1   54.52   14.53
   0  17  -1   40.83   14.70
   0  17  -1   61.92   15.31
   0  17   1   47.71   10.85
   0 -17   1   54.20   17.19
   0 -17  -1   76.02   18.90
   0  17  -2  184.03   23.83
   0  17   2  188.40   15.25
   0  17  -2  189.14   23.66
   0  17  -2  279.95   27.98
   0  17   2  229.10   27.82
   0  17   2  236.60   28.27
   0 -17  -2  244.73   28.30
   0 -17   2  184.43   23.92
   0  17  -3   20.53   14.72
   0  17   3   12.65   14.30
   0  17   3    3.52   13.35
   0  17  -3  -17.02   11.31
   0 -17  -3   -9.05   13.69
   0 -17   3   -1.05   11.53
   0 -17   3   -2.70   15.90
   0 -17  -3  -28.53   12.10
   0  17   4   -1.53   14.62
   0  17  -4   -4.38   13.77
   0  17   4    2.62   14.93
   0  17  -4   -2.61   14.84
   0 -17  -4   -5.06   13.32
   0 -17  -4   38.84   17.46
   0 -17   4    3.02   15.69
   0  17   5  -20.40   13.96
   0  17   5    4.55   14.86
   0  17  -5    9.53   15.82
   0 -17  -5  -17.68   12.40
   0 -17  -5  -14.60   12.60
   0 -17   5   33.25   16.85
   0  17  -6    2.84   16.71
   0 -17  -6  -17.83   14.99
   0 -17  -6   -5.61   19.24
   0  17   7    0.96   17.10
   0  17  -7   22.21   19.17
   0 -17   7   10.80   19.38
   0 -17  -7  -13.74   18.53
   0 -17  -7   35.15   19.02
   0  18   0   -9.34   11.70
   0  18   0    8.00   13.72
   0  18   0   29.82   11.44
   0 -18   0   -4.07   13.20
   0  18  -1    5.19   10.33
   0  18  -1   -0.03   11.90
   0  18   1    6.59   16.23
   0  18   1   13.49   14.85
   0  18  -1    6.57   12.47
   0  18   1    6.73    8.89
   0 -18  -1   17.39   15.05
   0 -18   1   -2.17   14.46
   0  18   2    9.36   15.18
   0  18  -2    5.65   12.10
   0  18  -2    4.06   12.45
   0  18  -2  -13.30   22.52
   0  18   2   16.50   15.44
   0  18   2    3.24    7.41
   0 -18  -2   12.84   14.64
   0 -18   2   20.56   16.59
   0  18   3  150.69   25.83
   0  18   3  198.06   30.48
   0  18  -3  194.71   26.38
   0  18  -3  154.06   26.03
   0 -18   3  245.94   28.06
   0 -18   3  221.99   25.65
   0 -18  -3  173.35   28.08
   0  18   4  -12.11   12.27
   0  18  -4  -17.25   13.24
   0  18  -4   26.81   16.55
   0  18   4  -24.42   13.09
   0 -18  -4    3.57   13.93
   0 -18   4    9.29   17.30
   0 -18  -4   25.61   17.18
   0  18   5  149.81   29.48
   0  18  -5   92.39   23.05
   0  18   5  156.33   26.09
   0 -18   5  108.90   22.28
   0 -18  -5   75.43   20.78
   0 -18  -5  141.89   27.76
   0  18   6   -3.77   15.77
   0  18  -6    8.64   17.10
   0 -18  -6   12.47   18.06
   0 -18  -6   17.43   18.27
   0  18   7   17.86   19.04
   0  18  -7   -2.17   19.29
   0 -18  -7  -21.28   15.67
   0 -18   7   40.64   21.85
   0  19   0   -8.35   15.07
   0  19   0    1.26    9.92
   0  19   0    8.67   13.30
   0 -19   0  -11.12   14.53
   0  19   1   33.98   14.97
   0  19   1   20.65   15.53
   0  19   1   14.78    9.78
   0  19  -1   23.92   15.45
   0  19  -1   11.59   15.32
   0 -19   1   28.48   16.41
   0 -19  -1   43.49   18.76
   0  19   2   60.58   19.58
   0  19  -2   93.03   21.11
   0  19   2   57.56   19.81
   0  19   2   61.92   10.90
   0  19  -2   56.68   16.96
   0  19  -2   85.47   18.97
   0 -19   2   64.99   20.54
   0 -19  -2   61.00   19.34
   0  19   3   -2.56   16.21
   0  19  -3    2.64   14.18
   0  19   3   10.07   15.92
   0  19  -3   -5.07   13.21
   0 -19   3    5.70   18.11
   0 -19  -3   34.72   18.38
   0 -19   3  -14.95   12.08
   0  19  -4  154.27   24.65
   0  19  -4  107.03   25.68
   0  19   4  148.45   26.70
   0  19   4  187.26   28.49
   0 -19  -4  130.01   25.21
   0 -19  -4  113.88   24.15
   0 -19   4  204.12   26.67
   0  19  -5  -10.32   13.27
   0  19   5  -17.61   12.00
   0  19   5  -13.07   15.82
   0 -19  -5   36.52   19.61
   0 -19   5    7.98   16.58
   0  19   6    0.96   17.24
   0  19  -6   -6.34   15.81
   0 -19  -6    9.82   16.59
   0 -19  -6   -5.83   17.69
   0  19   7   65.48   28.63
   0  19  -7   51.10   23.69
   0 -19  -7   24.89   20.78
   0 -19   7   23.49   22.51
   0  20   0  821.59   48.83
   0  20   0  847.53   48.68
   0  20   0  782.83   41.08
   0 -20   0  791.54   48.42
   0  20  -1  204.19   25.38
   0  20  -1  193.67   27.16
   0  20   1  303.11   23.35
   0  20   1  331.57   35.13
   0  20   1  257.96   31.64
   0  20  -1  287.80   30.56
   0 -20   1  274.74   30.86
   0 -20  -1  235.29   29.68
   0  20  -2  329.59   34.14
   0  20   2  252.34   19.35
   0  20  -2  270.57   31.00
   0  20   2  289.17   35.28
   0  20   2  278.09   35.07
   0 -20  -2  243.21   31.60
   0 -20   2  292.88   35.12
   0  20   3   55.99   19.98
   0  20  -3   69.45   19.81
   0  20   3   91.09   23.97
   0  20  -3  109.84   22.03
   0 -20   3  105.45   21.40
   0 -20  -3   92.96   23.24
   0 -20   3  135.76   25.39
   0  20  -4  334.82   37.05
   0  20   4  243.44   33.70
   0  20   4  226.11   33.01
   0  20  -4  349.91   36.92
   0 -20   4  353.80   35.60
   0 -20  -4  402.01   37.17
   0 -20  -4  320.59   35.98
   0  20   5    6.68   18.51
   0  20   5   26.41   23.55
   0  20  -5   14.74   17.04
   0 -20   5    9.86   17.67
   0 -20  -5    7.47   17.13
   0 -20  -5   -9.85   31.52
   0  20   6   40.27   21.99
   0  20  -6  125.51   27.34
   0 -20  -6   87.71   25.16
   0  20   7   82.55   28.58
   0  20  -7  116.19   28.21
   0 -20  -7  140.00   34.00
   0 -20   7  108.03   31.95
   0  21   0   11.87   16.81
   0  21   0   11.19   16.36
   0  21   0  -15.86   10.59
   0 -21   0    7.88   16.62
   0  21  -1   11.82   13.74
   0  21  -1    0.06   14.65
   0  21   1   21.60   12.11
   0  21   1   51.08   21.65
   0  21  -1    8.15   16.31
   0  21   1   39.73   17.63
   0 -21   1   29.42   20.54
   0 -21  -1   62.70   20.54
   0  21   2    3.77   18.29
   0  21  -2    4.24   15.39
   0  21   2   12.93   17.89
   0  21  -2   30.32   18.06
   0 -21   2   -2.14   19.53
   0 -21  -2   19.78   17.33
   0  21  -3   62.31   18.72
   0  21  -3   52.25   19.37
   0  21   3   56.77   21.59
   0  21   3   16.94   18.35
   0 -21   3   32.75   20.27
   0 -21  -3   34.74   19.86
   0 -21   3   62.14   18.18
   0  21  -4    2.54   14.97
   0  21   4   44.38   20.74
   0  21  -4   52.10   22.80
   0  21   4   21.41   16.51
   0 -21   4   40.38   20.38
   0 -21  -4   46.35   18.97
   0  21  -5    0.49   16.01
   0  21   5   17.49   19.28
   0  21   5   11.90   16.74
   0 -21  -5    3.36   16.31
   0 -21   5   44.53   20.48
   0  21   6   20.58   19.10
   0  21  -6   12.15   26.44
   0 -21   6   -4.07   16.54
   0 -21  -6   16.42   18.53
   0  21  -7    5.08   20.55
   0  21   7   27.85   22.62
   0 -21   7  -35.19   16.65
   0 -21  -7   18.14   22.35
   0  22   0   52.23   20.75
   0  22   0  103.39   23.97
   0  22   0   76.26   20.88
   0 -22   0   89.23   23.61
   0  22   1  402.75   29.63
   0  22  -1  426.97   39.91
   0  22  -1  434.72   39.11
   0  22  -1  438.13   35.36
   0  22   1  435.14   40.86
   0  22   1  498.51   43.50
   0 -22   1  523.57   41.62
   0 -22  -1  388.29   40.62
   0  22  -2  105.13   23.81
   0  22   2  124.18   25.77
   0  22  -2   89.40   20.78
   0  22   2   91.62   24.71
   0 -22   2  180.53   44.90
   0 -22  -2   80.47   22.45
   0  22   3  147.40   26.93
   0  22  -3  131.63   23.70
   0  22  -3  143.39   26.40
   0  22   3  123.88   27.23
   0 -22   3  145.21   25.77
   0 -22  -3  121.88   25.94
   0 -22   3  111.57   23.66
   0  22  -4  112.41   27.33
   0  22   4   64.19   39.05
   0  22  -4  122.78   25.30
   0  22   4  148.87   28.28
   0 -22  -4  135.31   27.61
   0 -22   4  160.28   27.54
   0  22  -5  119.93   25.07
   0  22   5   35.83   22.19
   0 -22   5   81.11   23.80
   0 -22  -5   79.40   23.01
   0  22   6  -14.44   17.28
   0  22  -6    6.77   18.01
   0 -22   6   -1.41   17.45
   0 -22  -6   16.77   18.28
   0  22   7   44.13   27.90
   0  22  -7   76.88   28.12
   0 -22   7   39.41   25.25
   0 -22  -7  103.40   30.39
   0  23   0   11.28   16.74
   0  23   0   -0.40   13.36
   0  23   0   -2.01   16.43
   0 -23   0   10.68   18.91
   0  23  -1   31.94   17.94
   0  23   1   37.21   20.33
   0  23   1   -0.19   17.24
   0  23  -1   56.58   21.37
   0  23  -1   24.84   16.11
   0  23   1   40.92   14.89
   0 -23   1   11.53   18.31
   0 -23  -1   54.99   21.14
   0  23  -2  128.91   25.64
   0  23   2  129.93   27.00
   0  23  -2  120.44   23.97
   0  23   2  143.49   30.09
   0 -23   2  182.16   28.33
   0 -23  -2  146.91   26.98
   0  23  -3   37.20   17.53
   0  23   3   22.07   19.98
   0  23   3   28.55   19.34
   0  23  -3   17.16   18.04
   0 -23  -3   -9.48   14.17
   0 -23   3   29.83   19.16
   0 -23   3  -14.26   17.55
   0  23   4  150.55   27.63
   0  23   4   31.97   22.06
   0  23  -4   82.02   22.71
   0 -23  -4   73.83   21.27
   0 -23   4   56.87   37.62
   0  23   5  -14.13   16.06
   0  23  -5  -13.00   17.45
   0 -23   5  -18.31   23.97
   0 -23  -5    9.20   19.31
   0  23  -6   -4.08   16.72
   0  23   6   -2.74   17.03
   0 -23   6   -6.71   18.42
   0 -23  -6    7.36   16.04
   0  24   0    5.01   12.67
   0  24   0   -7.77   15.65
   0  24   0   -8.77   16.53
   0 -24   0   -1.59   17.87
   0  24  -1   28.27   17.09
   0  24  -1   43.64   19.53
   0  24   1   26.48   13.42
   0  24   1   26.04   19.36
   0  24  -1   45.95   20.56
   0 -24  -1   26.79   19.50
   0 -24   1   22.20   20.01
   0  24  -2  153.08   27.40
   0  24  -2  128.92   23.98
   0  24   2  153.58   28.64
   0  24   2   91.51   24.55
   0 -24   2  140.80   26.84
   0 -24   2  112.75   23.86
   0 -24  -2   94.27   24.85
   0  24   3   75.11   24.98
   0  24  -3   84.16   22.68
   0  24  -3   35.63   20.96
   0  24   3   40.61   22.16
   0 -24   3   99.35   24.63
   0 -24   3  -26.83   24.27
   0 -24  -3   60.87   22.81
   0  24  -4  255.36   34.66
   0  24   4  241.57   37.10
   0  24   4  267.97   37.81
   0 -24   4  252.14   32.38
   0 -24  -4  215.86   33.38
   0  24  -5   26.40   19.91
   0  24   5   61.26   24.25
   0 -24  -5   41.54   22.52
   0 -24   5   62.15   25.67
   0  24   6    5.09   20.90
   0  24  -6  -27.56   17.35
   0 -24   6  -16.86   18.80
   0 -24  -6  -30.30   16.50
   0  25   0    1.34   17.39
   0  25   0   11.44   16.99
   0  25   0  -16.56   12.59
   0 -25   0    2.27   17.24
   0  25   1   44.55   15.56
   0  25   1   14.55   18.38
   0  25   1   31.61   20.82
   0  25  -1   14.03   16.73
   0  25  -1   19.66   16.96
   0  25  -1   31.43   17.34
   0 -25   1   23.13   19.93
   0 -25  -1   27.40   19.36
   0  25   2   11.96   18.13
   0  25   2   86.07   27.00
   0  25  -2    0.32   14.29
   0  25  -2   24.58   17.85
   0 -25   2   89.17   22.91
   0 -25  -2   56.36   20.87
   0 -25   2   56.52   20.75
   0  25   3  -30.00   17.38
   0  25  -3    5.61   16.21
   0  25  -3   40.39   19.89
   0  25   3    8.38   18.62
   0 -25  -3   -9.35   18.16
   0 -25   3    6.43   16.56
   0 -25   3   13.10   18.86
   0  25  -4    5.42   16.72
   0  25   4    0.28   20.54
   0  25   4   36.98   23.26
   0 -25  -4   17.34   19.09
   0 -25   4   24.77   20.71
   0  25   5   39.44   23.27
   0 -25   5   58.33   22.55
   0 -25  -5   26.02   23.72
   0  25  -6  -22.52   19.46
   0  25   6   -5.03   19.08
   0 -25  -6   15.10   21.43
   0 -25   6    2.34   22.74
   0  26   0  177.95   29.58
   0  26   0  161.55   24.23
   0  26   0  225.01   36.14
   0 -26   0  219.05   32.20
   0  26   1  -14.42   14.71
   0  26   1  -39.57   16.32
   0  26  -1  -16.29   15.91
   0  26  -1   -5.26   13.27
   0  26  -1    6.11   16.16
   0 -26   1    2.48   19.40
   0 -26  -1   11.25   18.26
   0  26   2   51.66   22.77
   0  26   2   19.73   19.49
   0  26  -2   33.90   17.99
   0  26  -2   10.13   16.88
   0 -26  -2   40.46   22.75
   0 -26   2   39.61   22.24
   0 -26   2   36.67   17.80
   0 -26  -2   54.59   13.95
   0  26   3   -7.32   25.66
   0  26  -3  -12.42   14.39
   0  26  -3  -17.49   23.52
   0  26   3   -6.37   18.11
   0 -26   3   -8.93   18.26
   0 -26  -3  -10.87   17.29
   0  26   4  -13.87   16.92
   0  26  -4   -8.00   16.07
   0  26   4    5.76   22.05
   0 -26  -4   -4.77   16.33
   0 -26   4   -6.10   19.18
   0  26  -5  -20.57   16.57
   0  26   5   -0.98   20.85
   0 -26   5    9.72   21.59
   0 -26  -5  -23.50   16.72
   0  26  -6   -4.22   21.46
   0  26   6  -13.17   19.83
   0 -26   6   21.66   24.06
   0 -26  -6  -22.48   19.00
   0  27   0   -2.75   17.62
   0  27   0    3.60   13.52
   0  27   0   12.63   18.19
   0 -27   0  -18.13   16.40
   0  27  -1   45.82   21.81
   0  27   1   20.01   18.75
   0  27  -1   12.03   15.67
   0  27  -1    3.44   17.33
   0  27   1    9.57   19.30
   0 -27   1   16.74   21.38
   0 -27  -1   12.97   17.97
   0  27  -2   -5.58   15.61
   0  27  -2  -19.21   13.01
   0  27   2   16.18   19.25
   0  27   2  -13.72   20.61
   0 -27  -2   -7.99   17.72
   0 -27   2   18.14   19.68
   0 -27  -2   -1.24   11.29
   0 -27   2   -3.62   14.73
   0  27   3  -11.60   18.76
   0  27   3   10.48   20.67
   0  27  -3   29.77   17.98
   0 -27   3    6.75   18.49
   0 -27  -3   20.13   20.48
   0  27  -4   47.57   21.73
   0  27   4   76.88   27.14
   0  27   4   72.33   27.67
   0 -27  -4   42.81   22.55
   0 -27   4   86.36   25.24
   0  27   5    8.79   24.62
   0  27  -5    0.71   18.90
   0 -27  -5    6.57   21.09
   0 -27   5  -10.18   20.48
   0  28   0  129.36   29.50
   0  28   0  182.71   32.08
   0 -28   0  193.06   32.42
   0  28  -1   69.49   23.89
   0  28  -1   94.22   23.02
   0  28  -1  108.08   25.83
   0  28   1  115.02   27.91
   0  28   1   80.19   28.24
   0 -28   1   87.31   27.10
   0 -28  -1  141.19   27.90
   0  28  -2   -5.22   16.55
   0  28  -2   -7.33   15.37
   0  28   2   13.69   19.55
   0  28   2   -3.39   22.07
   0 -28  -2   24.66   20.88
   0 -28   2   29.59   21.64
   0 -28   2    0.44   17.39
   0 -28  -2    7.20   12.62
   0  28  -3   60.47   22.78
   0  28   3   77.13   28.41
   0  28   3   77.47   29.55
   0 -28  -3   88.13   29.45
   0 -28   3   57.14   24.54
   0  28   4   70.81   28.68
   0  28   4   65.52   28.74
   0  28  -4  101.01   33.70
   0 -28   4  102.85   27.05
   0 -28  -4   82.41   25.25
   0  28  -5   10.06   23.36
   0  28   5   -3.85   26.32
   0 -28  -5   18.89   21.96
   0 -28   5   -6.02   21.74
   0 -28   5    1.13   20.58
   0  29   0  -23.30   17.64
   0  29   0   12.70   18.83
   0 -29   0    8.46   19.89
   0  29   1   -0.82   19.67
   0  29  -1   27.49   20.44
   0  29   1   -0.06   19.66
   0 -29   1    3.50   20.17
   0 -29  -1   10.43   19.83
   0  29  -2  148.32   29.55
   0  29   2  113.57   30.12
   0  29   2  165.51   35.62
   0 -29   2  158.58   45.37
   0 -29  -2  150.78   20.43
   0 -29  -2  155.34   32.47
   0 -29   2  172.84   31.84
   0  29  -3   22.46   20.50
   0  29   3  -13.48   21.28
   0 -29  -3   17.21   22.96
   0 -29   3    8.08   20.84
   0  29   4   42.70   26.78
   0  29   4  -12.86   23.65
   0  29  -4  -22.57   16.87
   0 -29   4  -10.23   19.51
   0 -29  -4   -0.61   20.99
   0  29  -5   40.63   24.06
   0  29   5  -23.31   23.04
   0 -29  -5    9.72   22.70
   0 -29   5   21.93   27.25
   0 -29   5   -9.57   20.80
   0  30   0  277.80   39.67
   0  30   0  312.74   41.56
   0 -30   0  285.44   39.28
   0  30   1    5.53   24.24
   0  30   1   -3.16   20.02
   0  30  -1    1.69   18.24
   0 -30   1    6.81   22.01
   0 -30  -1   -2.13   20.07
   0 -30  -1   22.90   16.51
   0  30   2   30.13   25.36
   0  30  -2   28.62   22.12
   0  30   2   30.93   24.31
   0 -30  -2   31.47   22.78
   0 -30   2   67.79   25.29
   0 -30  -2   47.98   15.76
   0  30   3  180.42   37.86
   0  30  -3  200.65   33.28
   0  30   3  137.83   34.16
   0 -30  -3  183.54   35.39
   0 -30   3  225.27   34.36
   0  30   4   51.80   29.36
   0  30  -4   97.50   27.75
   0 -30   4   48.81   24.20
   0 -30  -4   37.69   26.16
   0  31   0   -9.17   18.96
   0  31   0    3.78   21.69
   0  31  -1   40.50   25.28
   0  31   1   62.87   25.79
   0  31   1    3.48   19.23
   0 -31  -1   26.01   23.32
   0 -31   1   34.77   23.18
   0 -31  -1    9.61   16.73
   0  31   2   -5.16   24.16
   0  31   2  -23.27   20.52
   0  31  -2   -5.91   19.43
   0 -31  -2  -19.43   14.13
   0 -31  -2    1.59   20.28
   0 -31   2    5.83   20.56
   0  31  -3   14.11   20.47
   0  31   3   16.39   24.32
   0  31   3   22.82   25.82
   0 -31   3   15.95   22.46
   0 -31  -3   22.73   22.37
   0  31  -4   20.60   22.78
   0  31   4  -22.15   23.07
   0 -31  -4  -27.57   19.34
   0 -31   4   16.51   26.43
   0 -31   4    2.03   20.53
   0  32   0  208.43   36.36
   0  32   0  300.36   45.06
   0 -32   0  214.47   32.76
   0 -32   0  215.61   36.55
   0  32   1    1.49   23.06
   0  32  -1    5.62   19.29
   0  32   1    1.10   21.94
   0 -32   1   23.81   26.21
   0 -32   1   26.96   27.12
   0 -32  -1    4.87   17.02
   0 -32  -1   -4.99   20.99
   0  32   2  124.01   30.33
   0  32   2   94.21   31.18
   0  32  -2   85.46   27.77
   0 -32   2   60.48   26.82
   0 -32  -2   69.99   28.66
   0  32   3   68.99   32.00
   0  32   3  123.58   35.10
   0  32  -3   52.96   25.88
   0 -32   3   81.54   28.20
   0 -32  -3   30.19   24.45
   0  33   0   11.80   24.42
   0 -33   0   14.71   17.53
   0 -33   0   -0.84   23.19
   0  33  -1   17.92   24.81
   0  33   1   -6.28   21.23
   0  33   1   21.89   23.97
   0 -33  -1   17.94   24.24
   0 -33  -1   -2.81   18.59
   0 -33   1   42.76   22.87
   0 -33   1   -1.36   22.75
   0  33   2   -7.16   24.10
   0  33   2   19.62   25.70
   0  33  -2  -18.96   20.47
   0 -33  -2    8.44   18.27
   0 -33   2    9.07   25.40
   0 -33  -2    7.74   22.58
   0  33   3   28.14   29.41
   0  33  -3   -6.17   21.76
   0  33   3   39.24   26.95
   0 -33   3  -37.60   21.19
   0 -33   3   27.89   25.19
   0  34   0   -3.15   22.63
   0 -34   0   12.39   19.97
   0 -34   0    7.05   23.30
   0  34   1   72.42   33.39
   0  34  -1   10.30   24.67
   0  34   1   44.14   28.12
   0 -34   1   57.67   24.82
   0 -34   1    9.47   23.34
   0 -34  -1   18.23   20.34
   0 -34  -1   43.28   26.52
   0  34  -2  213.22   35.63
   0  34   2  116.86   35.84
   0  34   2  120.57   32.92
   0 -34  -2  113.02   29.46
   0 -34   2  200.40   35.22
   0 -34  -2  202.46   39.63
   0 -34   2  224.68   40.95
   0  35   0  -11.31   22.59
   0 -35   0   32.65   24.09
   0 -35   0  -12.37   24.51
   1   0  -9   -6.11   14.92
  -1   0   9  -14.28   17.85
   1   0  -8  -13.96   12.34
  -1   0   8   -1.81   14.36
   1   0  -8  -16.20   15.93
   1   0  -7    6.94   15.12
  -1   0   7    2.78   13.40
   1   0  -7    6.49   12.89
   1   0  -6   -8.41   11.42
   1   0  -6   -4.22   13.32
   1   0  -5    6.16   11.54
   1   0  -5   -0.69   10.48
   1   0  -5   -9.22    8.23
   1   0  -4  110.61   15.52
   1   0  -4  129.18   14.93
   1   0  -4  106.16   16.28
   1   0  -3    3.05    7.38
   1   0  -3   -4.14    5.17
   1   0  -3    8.84    7.24
   1   0  -2  226.15   16.14
  -1   0   2  223.41   13.27
   1   0  -2  227.04   15.68
   1   0  -2  231.80   13.72
  -1   0   1    1.60    2.07
   1   0  -1   -1.48    2.25
   1   0  -1    5.63    3.41
   1   0  -1    2.19    2.52
  -1   0   1   -0.19    2.64
  -1   0   1    0.16    2.15
  -1   0   1   -0.50    2.46
  -1   0   0  344.23   13.09
  -1   0   0  324.11   11.86
  -1   0  -1    2.62    4.86
   1   0   1    6.87    4.75
  -1   0  -1   -3.65    4.86
   1   0   1    0.43    4.96
  -1   0  -1   17.60    5.27
   1   0   1   -4.99    5.17
  -1   0  -1    2.69    5.19
  -1   0  -2 2297.01   77.89
   1   0   2 2299.01   72.09
   1   0   2 2411.92   75.17
  -1   0  -2 2351.03   73.06
  -1   0  -2 2253.48   72.08
  -1   0  -3    1.01    8.62
  -1   0  -3   -1.05    6.18
   1   0   3   -4.65    7.56
  -1   0  -3   -4.51    6.05
  -1   0  -4    0.22    9.66
   1   0   4   -9.43    8.72
  -1   0  -4   -0.22    7.44
  -1   0  -5   -0.87   10.08
   1   0   5    4.27   12.18
  -1   0  -5   -6.20   11.95
  -1   0  -6  175.94   28.03
  -1   0  -6  155.25   22.03
   1   0   6  123.42   22.26
  -1   0  -7   -2.06   12.54
  -1   0  -7   19.94   16.94
   1   0   7  -24.81   13.08
  -1   0  -8   90.51   21.41
   1   0   8  102.97   24.03
  -1   0  -8  135.83   32.29
  -1   1   9  159.04   27.22
   1   1  -9  185.84   28.74
   1   1  -9  230.66   38.05
   1  -1  -9  187.39   31.28
  -1  -1   9  183.46   31.38
  -1   1   8    1.73   16.41
   1   1  -8   32.53   19.37
   1   1  -8    1.66   14.09
   1  -1  -8   37.73   18.80
   1  -1  -8   13.55   18.66
  -1  -1   8    5.85   16.00
  -1   1   7   31.58   14.52
   1   1  -7   34.86   17.35
   1   1  -7   27.87   17.20
   1  -1  -7    5.02   14.78
   1  -1  -7   23.47   15.17
  -1  -1   7   -0.41   14.36
   1   1  -6   97.09   21.00
   1   1  -6   99.16   19.41
  -1   1   6   60.01   17.67
   1  -1  -6   46.23   16.76
   1  -1  -6   86.11   21.10
   1   1  -5   55.45   14.71
   1   1  -5   39.11   13.24
   1   1  -5   34.25   13.73
   1  -1  -5   37.79   14.77
   1  -1  -5   54.53   14.27
   1   1  -4   13.36    8.75
   1   1  -4   11.53    8.97
   1   1  -4    4.30    8.81
   1  -1  -4    3.72    8.95
   1  -1  -4   -1.28    6.65
   1  -1  -4   -1.61    8.20
   1   1  -3  229.78   17.44
   1   1  -3  245.68   16.75
   1   1  -3  237.98   17.72
   1  -1  -3  244.45   15.57
   1  -1  -3  244.01   17.81
   1  -1  -3  260.46   19.47
   1   1  -2 2626.16   86.94
   1   1  -2 2899.59   87.45
   1   1  -2 2770.26   86.40
  -1   1   2 2812.62   84.41
   1  -1  -2 2768.47   87.92
   1  -1  -2 2988.78   91.14
   1  -1  -2 2822.08   84.70
  -1   1   1 1130.19   34.17
  -1   1   1 1067.09   33.13
   1   1  -1 1086.02   34.21
  -1   1   1  911.50   33.84
   1   1  -1 1060.58   34.69
   1   1  -1 1028.57   32.22
  -1   1   1 1026.32   34.52
   1   1  -1 1060.21   32.50
  -1  -1   1 1086.37   34.09
  -1  -1   1 1065.06   34.60
   1  -1  -1 1093.85   33.90
   1  -1  -1 1031.82   34.57
   1  -1  -1 1063.69   33.14
   1  -1  -1 1108.24   32.90
  -1  -1   1 1022.42   32.17
   1   1   0   40.86    3.66
  -1   1   0   45.74    4.79
  -1   1   0   41.56    3.41
   1  -1   0   45.75    4.79
   1  -1   0   39.87    4.54
  -1  -1   0   47.68    5.04
  -1  -1   0   44.93    4.74
  -1   1  -1   94.46   10.70
  -1   1  -1  138.91    9.91
   1   1   1   98.14    9.83
  -1   1  -1  117.76    8.11
   1   1   1  122.04   10.47
   1   1   1  114.89   11.06
  -1  -1  -1  113.33   10.01
   1  -1   1  126.76    9.37
  -1  -1  -1  100.31   10.79
  -1  -1  -1  105.75   10.98
  -1  -1  -1  113.74   10.37
   1  -1   1  109.18    9.04
   1  -1   1  110.10   11.43
   1   1   2   85.51   10.52
   1   1   2  102.18   12.00
  -1   1  -2   93.03   10.42
  -1   1  -2   81.29   10.11
  -1   1  -2   93.29   12.29
   1  -1   2  105.65   10.77
  -1  -1  -2  101.58   11.59
  -1  -1  -2  103.08   11.70
   1  -1   2   74.17    9.39
   1  -1   2  116.45   13.50
  -1  -1  -2  104.66   13.30
  -1   1  -3   24.41   11.27
  -1   1  -3    8.50    6.81
  -1   1  -3   29.20   10.77
   1   1   3   19.99    9.26
  -1  -1  -3   14.74    8.17
  -1  -1  -3   31.41    8.44
   1  -1   3   35.58   10.88
  -1  -1  -3   18.93    9.99
  -1   1  -4  367.19   37.79
  -1   1  -4  414.93   24.04
   1   1   4  422.43   26.52
   1  -1   4  400.98   27.84
  -1  -1  -4  415.11   25.15
  -1  -1  -4  359.78   30.22
  -1   1  -5   50.62   16.82
   1   1   5   42.82   15.21
  -1   1  -5   58.52   14.17
  -1  -1  -5   53.34   14.50
   1  -1   5   23.87   16.53
  -1  -1  -5   48.83   17.30
  -1   1  -6  177.64   24.07
  -1   1  -6  138.61   25.25
   1   1   6  179.61   25.15
  -1  -1  -6  197.31   25.32
   1  -1   6  166.77   25.26
  -1  -1  -6  170.13   26.97
   1   1   7  129.75   25.12
  -1   1  -7  213.60   35.00
  -1   1  -7  212.43   26.56
   1  -1   7  146.17   25.41
  -1  -1  -7  134.21   29.11
  -1  -1  -7  158.13   25.18
  -1   1  -8  285.82   31.51
  -1   1  -8  267.62   40.79
   1   1   8  339.53   37.01
   1  -1   8  275.88   36.23
  -1  -1  -8  303.03   32.61
  -1  -1  -8  323.66   42.60
   1   2  -9   43.30   22.22
  -1   2   9   47.43   20.84
   1   2  -9   36.42   24.07
   1  -2  -9   14.97   18.53
  -1  -2   9   42.74   22.73
  -1   2   8   61.58   19.56
   1   2  -8   94.33   25.62
   1   2  -8   58.80   19.86
  -1  -2   8   54.25   19.94
   1  -2  -8   63.81   20.30
  -1   2   7  -18.96   12.10
   1   2  -7   -0.62   15.17
   1   2  -7   37.97   15.37
   1  -2  -7  -13.24   12.42
   1  -2  -7    6.94   16.84
  -1  -2   7   44.04   18.07
   1   2  -6   55.08   16.52
   1   2  -6   25.75   16.75
  -1   2   6   53.61   16.09
   1  -2  -6   70.82   20.40
   1  -2  -6   43.72   16.05
   1   2  -5    4.96   10.18
   1   2  -5   22.35   12.62
   1   2  -5    9.96   11.78
   1  -2  -5   -5.23   10.92
   1  -2  -5    9.69   12.05
   1   2  -4   10.84    8.89
   1   2  -4    9.16    9.14
   1   2  -4   10.91    9.49
   1  -2  -4    2.39    9.46
   1  -2  -4   11.46    9.32
   1  -2  -4    9.41    7.64
   1   2  -3  240.48   17.05
   1   2  -3  213.83   16.47
   1   2  -3  221.02   16.55
   1  -2  -3  198.52   15.02
   1  -2  -3  236.99   18.76
   1  -2  -3  179.19   16.73
   1   2  -2 1777.22   55.85
   1   2  -2 1796.55   58.67
   1   2  -2 1717.24   56.60
  -1   2   2 1668.96   52.23
   1  -2  -2 1709.37   52.58
   1  -2  -2 1604.79   52.58
   1  -2  -2 1626.39   56.66
  -1   2   1   11.59    3.76
  -1   2   1    8.85    3.85
   1   2  -1    4.34    2.50
   1   2  -1    5.73    3.18
   1   2  -1    8.58    3.86
  -1   2   1   13.55    3.97
  -1  -2   1    8.71    2.81
   1  -2  -1   13.91    3.04
  -1  -2   1   18.09    4.13
  -1  -2   1    5.04    3.50
   1  -2  -1    7.42    3.86
  -1  -2   1   13.61    2.53
   1  -2  -1   10.09    4.14
   1  -2  -1   13.07    3.96
   1   2   0   48.23    5.25
  -1   2   0   49.12    5.76
   1   2   0   44.70    4.47
  -1   2   0   54.47    5.90
  -1   2   0   51.76    3.66
  -1  -2   0   49.15    4.78
  -1  -2   0   48.66    5.99
   1  -2   0   49.60    5.53
   1  -2   0   40.01    5.00
   1   2   1 1543.76   48.69
  -1   2  -1 1447.32   53.59
   1   2   1 1429.80   50.23
  -1   2  -1 1535.39   48.99
   1   2   1 1554.16   50.06
  -1  -2  -1 1494.14   51.24
   1  -2   1 1586.94   49.26
  -1  -2  -1 1570.10   50.75
  -1  -2  -1 1612.23   48.83
   1  -2   1 1633.56   51.76
   1   2   2  405.83   23.02
  -1   2  -2  424.20   23.69
  -1   2  -2  440.37   19.45
   1   2   2  429.84   20.69
  -1   2  -2  440.74   18.46
   1  -2   2  423.67   18.58
   1  -2   2  469.60   19.52
  -1  -2  -2  442.73   21.12
  -1  -2  -2  463.59   24.77
   1  -2   2  494.08   24.24
  -1  -2  -2  441.11   22.29
   1   2   3   14.44    7.71
  -1   2  -3   -1.26    5.53
   1   2   3    8.11    8.22
  -1   2  -3    1.90    8.65
  -1   2  -3    9.94    6.47
  -1  -2  -3    2.69    8.35
   1  -2   3   17.96    9.46
  -1  -2  -3    3.07    7.15
  -1  -2  -3    7.66    7.47
   1   2   4   94.28   14.79
  -1   2  -4   84.86   13.04
  -1   2  -4   58.37   20.05
   1  -2   4   41.90   14.08
  -1  -2  -4  112.36   16.71
  -1  -2  -4   75.60   16.12
  -1  -2  -4   76.97   12.44
   1   2   5  -10.02   11.74
  -1   2  -5   18.80   14.50
  -1   2  -5   15.19   11.05
  -1  -2  -5   19.60   14.86
  -1  -2  -5   14.73   11.89
   1  -2   5   30.09   15.29
  -1   2  -6   36.50   16.58
   1   2   6    3.42   13.99
   1  -2   6    4.07   14.51
  -1  -2  -6    3.01   12.14
  -1  -2  -6   18.23   14.99
  -1   2  -7  255.49   35.80
  -1   2  -7  290.83   28.47
   1   2   7  280.24   31.29
   1  -2   7  262.04   32.81
  -1  -2  -7  274.34   30.26
  -1  -2  -7  305.01   35.51
  -1   2  -8   -7.66   18.91
  -1   2  -8   38.50   15.33
   1   2   8   34.51   18.21
   1  -2   8   10.12   17.58
  -1  -2  -8   12.37   16.10
  -1  -2  -8   21.11   20.46
   1   3  -9  149.72   33.64
  -1   3   9  113.82   24.00
  -1   3   9   92.29   27.28
   1  -3  -9  106.24   24.72
  -1  -3   9   72.06   30.09
   1   3  -8  257.29   33.11
   1   3  -8  212.03   32.75
  -1   3   8  230.44   27.77
   1  -3  -8  221.15   32.30
  -1  -3   8  223.00   32.23
   1   3  -7  145.83   26.14
  -1   3   7  167.35   27.47
   1   3  -7  142.98   22.70
  -1  -3   7  148.33   26.33
   1  -3  -7  108.52   23.27
   1   3  -6   18.88   15.11
  -1   3   6   16.23   13.18
   1   3  -6    0.68   11.61
   1  -3  -6   21.14   15.18
   1  -3  -6   29.90   15.90
   1   3  -5  191.89   21.16
   1   3  -5  201.06   22.61
   1   3  -5  206.57   27.49
   1  -3  -5  227.92   30.47
   1  -3  -5  177.75   24.22
   1   3  -4   -3.86    7.48
   1   3  -4   10.07    8.64
   1   3  -4    3.18    7.60
   1  -3  -4    8.81    9.50
   1  -3  -4   -7.80    6.04
   1  -3  -4   -1.97    8.29
   1   3  -3 2633.05   84.44
   1   3  -3 2583.51   84.33
   1   3  -3 2568.03   82.62
   1  -3  -3 2557.97   84.84
   1  -3  -3 2414.35   78.20
   1  -3  -3 2583.52   78.38
  -1   3   2 3724.76  114.85
   1   3  -2 3699.83  113.00
  -1   3   2 3648.68  110.80
  -1   3   2 3739.75  108.35
   1   3  -2 3810.86  112.57
   1   3  -2 3828.85  114.49
   1  -3  -2 3674.04  114.31
   1  -3  -2 3687.33  110.92
   1  -3  -2 3754.46  108.53
   1   3  -1  163.75    9.35
  -1   3   1  179.08   11.33
  -1   3   1  171.41   10.97
  -1   3   1  156.83    8.18
   1   3  -1  171.39   10.72
   1   3  -1  157.95    7.76
   1  -3  -1  173.49    7.80
  -1  -3   1  168.53   10.33
  -1  -3   1  182.43   10.94
   1  -3  -1  165.23   11.08
  -1  -3   1  159.88    9.07
   1  -3  -1  167.01   10.54
  -1  -3   1  169.57    7.66
   1  -3  -1  170.34   10.52
  -1   3   0  654.24   21.26
   1   3   0  684.14   24.43
  -1   3   0  675.38   24.51
  -1   3   0  678.87   24.30
  -1   3   0  673.61   23.74
   1   3   0  678.30   23.36
   1   3   0  641.39   24.10
   1   3   0  671.31   23.13
   1  -3   0  651.59   24.12
  -1  -3   0  703.58   24.67
   1  -3   0  699.03   24.42
  -1  -3   0  666.33   22.98
  -1  -3   0  650.23   24.71
   1  -3   0  686.13   23.88
   1  -3   0  635.89   21.10
  -1   3  -1  381.17   22.65
   1   3   1  348.71   18.25
   1   3   1  355.68   16.09
  -1   3  -1  357.10   17.15
  -1  -3  -1  374.46   20.45
  -1  -3  -1  370.55   19.32
  -1  -3  -1  372.29   16.19
   1  -3   1  331.34   21.18
   1  -3   1  363.05   17.43
  -1   3  -2   59.09   11.09
  -1   3  -2   76.19    7.97
   1   3   2   75.71    9.70
  -1   3  -2   81.35    9.64
   1   3   2   75.48   10.75
   1  -3   2   91.54   13.39
   1  -3   2   66.44    8.50
  -1  -3  -2   70.31   11.92
  -1  -3  -2   78.26   11.69
  -1  -3  -2   70.70   10.32
  -1   3  -3  753.65   30.24
  -1   3  -3  820.28   38.84
  -1   3  -3  753.62   29.60
   1   3   3  796.71   32.89
   1   3   3  764.43   31.96
  -1  -3  -3  746.03   35.07
   1  -3   3  799.29   36.78
  -1  -3  -3  787.30   32.51
  -1  -3  -3  785.74   38.69
   1   3   4  100.87   15.16
  -1   3  -4   97.20   13.29
  -1   3  -4   67.55   17.80
  -1  -3  -4   88.60   13.10
  -1  -3  -4   75.72   16.67
  -1  -3  -4   71.94   14.67
   1  -3   4  106.06   18.11
   1   3   5  132.47   20.14
  -1   3  -5  153.09   18.62
  -1   3  -5  140.91   24.32
   1  -3   5  126.84   22.81
  -1  -3  -5  142.51   24.35
  -1  -3  -5  143.46   17.03
  -1   3  -6   31.76   19.00
  -1   3  -6   33.10   12.74
  -1  -3  -6   44.72   16.03
   1  -3   6    7.94   15.87
  -1  -3  -6   38.58   17.31
  -1   3  -7   -8.38   10.65
  -1   3  -7   22.26   18.19
   1   3   7   24.95   16.03
  -1  -3  -7   11.77   13.65
   1  -3   7    5.70   15.96
  -1  -3  -7   -2.65   15.60
  -1   3  -8   -8.28   20.23
   1   3   8    7.24   14.94
  -1   3  -8   17.17   12.98
  -1  -3  -8  -11.32   13.26
   1  -3   8  -16.91   16.90
  -1  -3  -8  -37.96   14.21
   1   4  -9  -15.93   17.80
  -1   4   9  -29.74   15.01
  -1   4   9    1.67   18.09
   1   4  -9   -2.10   15.44
   1  -4  -9   10.40   17.62
  -1  -4   9  -21.81   18.84
  -1   4   8   54.18   18.70
   1   4  -8   69.24   18.87
   1   4  -8   51.17   21.02
  -1  -4   8   66.31   22.21
   1  -4  -8   53.68   20.10
   1   4  -7  103.85   23.05
  -1   4   7   53.73   15.95
   1   4  -7  101.70   20.07
   1  -4  -7   90.16   20.88
  -1  -4   7   64.56   20.27
  -1   4   6   -9.75   10.92
   1   4  -6    2.00   11.67
   1   4  -6   -2.44   12.77
   1  -4  -6   -5.71   13.37
   1   4  -5  364.03   38.35
  -1   4   5  396.48   24.10
   1   4  -5  360.85   26.73
   1   4  -5  346.83   30.35
   1  -4  -5  399.82   30.07
   1   4  -4  492.99   28.54
   1   4  -4  459.49   26.37
   1   4  -4  494.79   28.96
   1  -4  -4  458.84   22.28
   1  -4  -4  501.91   29.56
   1   4  -3  103.17   12.97
  -1   4   3  111.55   11.15
   1   4  -3  123.01   13.89
  -1   4   3  127.89   15.23
  -1   4   3  112.39    8.62
   1   4  -3  109.69   14.42
   1  -4  -3  128.27    9.49
   1  -4  -3  105.27   11.28
   1  -4  -3  133.52   15.62
  -1   4   2    4.74    6.98
   1   4  -2    9.49    7.04
   1   4  -2    3.19    5.99
   1   4  -2    0.05    5.41
  -1   4   2    2.71    7.00
   1  -4  -2   -4.72    6.67
   1  -4  -2   16.68    7.00
   1   4  -1  538.05   21.73
   1   4  -1  514.08   20.33
  -1   4   1  490.21   18.39
  -1   4   1  557.33   23.16
   1   4  -1  497.42   21.69
   1   4  -1  533.79   18.62
   1  -4  -1  540.36   22.24
   1  -4  -1  544.76   17.87
  -1  -4   1  534.95   18.47
  -1  -4   1  526.44   21.48
   1  -4  -1  508.03   21.91
   1   4   0 1809.43   53.80
  -1   4   0 1723.86   55.05
  -1   4   0 1760.11   56.03
  -1   4   0 1794.09   56.67
   1   4   0 1688.26   55.96
   1   4   0 1861.99   56.46
  -1   4   0 1711.17   52.76
   1   4   0 1794.11   54.41
   1  -4   0 1788.17   56.11
  -1  -4   0 1710.98   54.07
   1  -4   0 1701.66   52.59
   1  -4   0 1766.32   55.31
  -1  -4   0 1782.16   56.29
  -1  -4   0 1777.01   56.85
   1   4   1 2481.99   76.94
  -1   4  -1 2555.32   81.51
  -1   4  -1 2518.03   78.90
   1   4   1 2552.47   80.64
  -1  -4  -1 2621.89   77.15
   1  -4   1 2620.64   81.72
   1  -4   1 2602.40   79.25
  -1  -4  -1 2711.82   84.56
  -1  -4  -1 2398.61   80.45
  -1  -4  -1 2611.32   82.06
  -1   4  -2    7.45    5.70
   1   4   2    9.89    6.90
   1   4   2    0.06    5.71
  -1   4  -2    1.04    6.77
  -1  -4  -2   14.71    8.55
  -1  -4  -2    0.88    6.77
   1  -4   2    9.17    5.74
   1  -4   2    2.43    7.28
  -1  -4  -2   10.27    7.44
  -1   4  -3  118.70   16.76
   1   4   3  120.64   13.42
  -1   4  -3  116.82   12.75
  -1   4  -3  136.52   12.18
   1   4   3  132.84   14.51
   1  -4   3  135.64   18.01
  -1  -4  -3  138.53   17.73
  -1  -4  -3  124.42   14.81
  -1  -4  -3  140.42   18.67
  -1   4  -4   22.74    8.43
   1   4   4   -5.06    8.94
  -1   4  -4  -12.51    8.51
  -1  -4  -4  -10.79    8.03
  -1  -4  -4    1.63   10.59
  -1  -4  -4   -1.48    9.11
   1  -4   4    2.81   10.40
  -1   4  -5   20.07   10.51
  -1   4  -5    2.00   13.91
   1   4   5   14.98   12.90
  -1  -4  -5    8.94   12.96
  -1  -4  -5   -6.50   13.35
   1  -4   5   23.88   15.38
  -1  -4  -5   15.68   10.90
   1   4   6   55.35   15.79
  -1   4  -6   75.42   15.13
  -1   4  -6   66.71   20.00
  -1  -4  -6   50.98   19.49
   1  -4   6   63.79   19.34
  -1  -4  -6   47.83   16.18
  -1   4  -7   24.80   19.36
   1   4   7   18.34   15.32
  -1   4  -7   60.58   15.81
   1  -4   7   18.55   18.22
  -1  -4  -7    7.18   15.00
  -1  -4  -7   35.60   19.71
  -1   4  -8    7.88   20.14
  -1   4  -8  -15.32   12.12
   1   4   8   17.01   15.84
  -1  -4  -8   27.49   15.80
   1  -4   8  -22.68   16.58
  -1  -4  -8   44.93   22.10
  -1   5   9  -22.41   14.97
   1   5  -9   43.63   22.89
   1   5  -9    5.05   15.28
  -1   5   9   21.25   18.56
   1  -5  -9   40.14   20.49
  -1  -5   9   57.84   24.69
   1   5  -8  252.63   28.87
  -1   5   8  210.64   35.00
   1   5  -8  265.22   38.18
  -1   5   8  216.34   27.82
  -1  -5   8  283.83   37.61
   1   5  -7  243.41   27.11
  -1   5   7  230.84   24.48
   1   5  -7  258.63   33.88
   1  -5  -7  252.17   33.09
  -1  -5   7  221.77   30.53
   1   5  -6  343.46   33.52
   1   5  -6  377.12   29.35
   1   5  -6  359.65   33.81
  -1   5   6  374.81   25.86
   1  -5  -6  347.03   33.37
   1   5  -5 1021.42   46.04
   1   5  -5  991.57   58.30
  -1   5   5 1079.71   41.58
   1  -5  -5 1031.47   49.98
   1   5  -4  111.74   16.52
   1   5  -4  122.45   15.35
   1   5  -4  113.15   16.30
  -1   5   4  127.98   19.08
   1  -5  -4  133.03   17.99
   1  -5  -4  109.02   13.04
  -1   5   3   19.30    9.51
   1   5  -3   34.77   10.17
   1   5  -3    5.05    7.00
  -1   5   3   32.02    8.03
   1   5  -3   14.40    8.01
  -1   5   3   29.53    5.18
   1  -5  -3   10.50    8.53
   1  -5  -3   15.45    7.22
  -1   5   2  965.82   37.06
  -1   5   2 1011.55   39.89
   1   5  -2 1026.78   39.49
   1   5  -2  954.94   36.08
   1  -5  -2 1033.43   37.72
  -1  -5   2 1026.92   37.30
   1  -5  -2 1030.80   39.94
  -1   5   1  250.16   19.84
   1   5  -1  274.00   13.21
  -1   5   1  269.05   16.70
  -1   5   1  254.96   12.83
  -1  -5   1  259.76   12.63
   1  -5  -1  262.68   16.49
   1  -5  -1  272.29   11.59
  -1  -5   1  274.54   17.33
   1  -5  -1  232.98   16.44
   1   5   0  167.09   13.09
  -1   5   0  145.61   10.81
   1   5   0  164.33   10.59
   1   5   0  160.63   10.66
  -1   5   0  144.76   13.67
  -1  -5   0  146.93   16.01
   1  -5   0  162.61   12.03
   1  -5   0  139.23   10.10
  -1  -5   0  145.62   10.01
   1  -5   0  133.13   12.50
  -1  -5   0  145.52   12.86
  -1  -5   0  142.55    9.59
  -1   5  -1 9538.25  280.86
  -1   5  -1 9618.42  283.38
   1   5   1 9585.94  282.79
   1   5   1 9710.91  278.37
  -1  -5  -1 9824.38  278.29
   1  -5   1 9999.00  281.52
   1  -5   1 9832.11  283.74
  -1  -5  -1 9671.34  282.73
  -1  -5  -1 9812.95  283.76
  -1   5  -2  770.65   34.13
   1   5   2  710.90   31.24
  -1   5  -2  729.73   28.67
   1   5   2  702.81   27.05
  -1  -5  -2  704.20   32.37
  -1  -5  -2  754.68   28.02
  -1  -5  -2  735.21   30.94
   1  -5   2  758.76   29.03
   1  -5   2  773.21   34.04
  -1  -5  -2  731.51   33.99
  -1   5  -3  152.69   15.04
  -1   5  -3  161.45   13.15
  -1   5  -3  167.93   18.59
   1   5   3  167.63   16.01
   1   5   3  158.10   14.42
  -1  -5  -3  177.93   19.88
   1  -5   3  170.76   18.63
  -1  -5  -3  171.35   16.30
  -1  -5  -3  162.20   18.45
   1   5   4    7.10    9.08
  -1   5  -4   17.29    8.17
  -1   5  -4   42.27   15.07
  -1  -5  -4   42.55   13.58
  -1  -5  -4   22.37   15.99
   1  -5   4   21.26   13.37
  -1  -5  -4   27.08   14.09
  -1   5  -5   -9.65    8.17
  -1   5  -5   -1.80   12.44
   1   5   5    7.16   11.77
   1  -5   5    9.26   14.46
  -1  -5  -5    8.24   12.79
  -1  -5  -5   -8.86   12.70
  -1  -5  -5    8.52   11.21
  -1   5  -6   -4.07   14.01
  -1   5  -6    5.60    9.47
   1   5   6  -20.93   10.16
   1  -5   6   -3.06   14.81
  -1  -5  -6   13.67   14.48
  -1  -5  -6   -2.04   12.06
   1   5   7  456.86   34.43
  -1   5  -7  432.35   30.82
  -1   5  -7  507.67   45.47
  -1  -5  -7  408.53   36.71
   1  -5   7  424.88   41.42
  -1  -5  -7  528.26   47.24
  -1   5  -8   46.97   23.76
   1   5   8   69.10   19.49
  -1   5  -8   40.59   16.21
   1  -5   8   23.13   19.69
  -1   6   9   29.77   18.05
   1   6  -9  -35.02   17.48
   1   6  -9    8.23   14.83
  -1   6   9   23.19   19.28
   1  -6  -9   -9.90   18.66
  -1  -6   9   -4.85   19.16
  -1   6   8   -5.75   16.11
   1   6  -8   25.47   18.25
  -1   6   8   -4.01   13.45
   1   6  -8    3.89   12.67
   1  -6  -8  -16.59   14.94
  -1  -6   8  -19.71   16.42
  -1   6   7   66.78   20.60
  -1   6   7   71.88   16.39
   1   6  -7  100.48   19.47
   1   6  -7   94.01   22.14
   1  -6  -7   67.16   20.24
   1   6  -6  241.86   30.00
  -1   6   6  271.00   22.07
   1   6  -6  250.44   29.21
  -1   6   6  213.32   29.65
   1   6  -6  235.51   24.78
   1  -6  -6  272.71   29.73
   1   6  -5   -4.68   11.20
   1   6  -5    6.92   13.21
  -1   6   5   -4.11    8.02
  -1   6   5   -1.17   12.18
   1   6  -5    2.02    9.45
   1  -6  -5    3.02   10.91
   1  -6  -5    2.78    8.60
  -1   6   4  156.45   12.40
   1   6  -4  184.71   17.43
  -1   6   4  176.17   20.77
   1   6  -4  178.86   19.39
   1   6  -4  183.32   21.62
   1  -6  -4  164.30   16.15
   1  -6  -4  202.57   21.53
   1   6  -3   -1.81    6.44
  -1   6   3    8.83    8.67
  -1   6   3    2.05    6.71
   1   6  -3    6.62    8.00
   1  -6  -3    5.88    7.18
   1  -6  -3    5.01    8.45
  -1   6   2   38.47    8.96
   1   6  -2   54.71    8.13
   1   6  -2   59.46   10.49
  -1   6   2   44.35    9.78
   1  -6  -2   45.65    9.99
  -1  -6   2   60.03    9.83
   1  -6  -2   29.30    9.01
   1   6  -1  109.72   11.84
  -1   6   1  123.03   13.61
   1   6  -1  116.95   10.63
  -1   6   1  112.68   13.40
   1   6  -1  111.48   12.42
   1  -6  -1  104.63    8.78
  -1  -6   1  114.63   10.69
   1  -6  -1   95.54   11.75
  -1   6   0    6.04    7.93
   1   6   0    4.00    8.00
   1   6   0   17.62    6.43
   1   6   0    5.06    5.37
  -1   6   0   11.43    6.80
  -1  -6   0   10.78   10.81
   1  -6   0    6.81    6.76
  -1  -6   0    8.43    5.42
  -1  -6   0    9.15    5.55
   1  -6   0    2.23    7.27
  -1  -6   0   11.81    8.16
   1  -6   0   15.60    8.12
   1  -6   0    2.40    5.69
   1   6   1  482.42   23.91
   1   6   1  469.57   18.90
  -1   6  -1  456.01   23.67
   1   6   1  445.14   22.89
  -1   6  -1  437.52   23.41
  -1  -6  -1  442.62   18.46
   1  -6   1  474.60   24.16
  -1  -6  -1  429.84   25.97
   1  -6   1  491.77   22.77
  -1   6  -2  156.01   12.72
  -1   6  -2  151.53   16.77
   1   6   2  130.65   14.63
   1   6   2  127.17   10.35
  -1  -6  -2  141.00   10.36
  -1  -6  -2  161.41   17.11
   1  -6   2  136.40   12.83
   1  -6   2  169.86   16.96
  -1  -6  -2  182.80   17.55
   1   6   3  198.40   18.14
  -1   6  -3  228.45   21.02
  -1   6  -3  223.21   15.45
   1   6   3  198.91   15.14
  -1  -6  -3  243.56   21.79
  -1  -6  -3  199.79   20.83
   1  -6   3  241.40   21.60
  -1  -6  -3  221.77   18.53
  -1   6  -4   10.87   11.38
  -1   6  -4   -8.48    6.07
   1   6   4   -7.59    7.71
  -1  -6  -4    2.51    9.03
  -1  -6  -4   -7.03    9.11
  -1  -6  -4    2.06   10.16
   1   6   5    4.35   11.43
  -1   6  -5   12.20    9.15
  -1   6  -5   21.08   15.84
   1  -6   5   41.83   17.47
  -1  -6  -5  -10.21   10.70
  -1  -6  -5    8.64   12.79
  -1  -6  -5   31.55   15.74
   1   6   6  308.78   26.04
  -1   6  -6  336.92   24.75
  -1   6  -6  358.29   37.45
  -1  -6  -6  315.47   35.20
   1  -6   6  279.01   33.21
  -1  -6  -6  353.02   31.86
   1   6   7   75.33   18.22
  -1   6  -7  108.69   27.32
  -1   6  -7   66.99   14.92
  -1  -6  -7   59.07   19.52
  -1  -6  -7   85.85   24.48
   1  -6   7   64.49   23.69
  -1   6  -8   23.20   13.52
   1   6   8   24.73   15.37
  -1   6  -8    2.06   20.09
  -1  -6  -8    6.44   14.10
   1  -6   8   35.11   20.95
  -1   7   9   -1.22   18.72
   1   7  -9   17.00   21.45
   1  -7  -9   20.88   19.38
  -1  -7   9  -22.53   18.66
  -1   7   8   43.54   20.22
   1   7  -8    9.37   13.42
  -1   7   8    8.75   12.80
   1   7  -8   38.71   21.40
   1  -7  -8   30.68   18.39
  -1  -7   8    4.17   21.57
   1   7  -7  421.96   31.06
  -1   7   7  375.51   26.30
   1   7  -7  342.79   35.98
  -1   7   7  380.64   38.95
   1  -7  -7  335.92   36.48
  -1   7   6  152.95   17.94
   1   7  -6  162.37   25.41
  -1   7   6  147.36   25.93
   1   7  -6  165.77   24.69
   1   7  -6  141.91   20.40
   1  -7  -6  163.38   25.99
   1   7  -5   37.38   13.76
   1   7  -5   16.51   13.23
  -1   7   5   42.21    9.85
  -1   7   5   -3.93   10.67
   1   7  -5   16.09   11.48
   1  -7  -5   37.23   14.72
   1  -7  -5   25.10   11.18
   1   7  -4   66.25   13.94
  -1   7   4   72.37   15.24
   1   7  -4   79.35   16.33
   1  -7  -4   75.61   12.94
   1  -7  -4   94.09   17.18
  -1   7   3  159.55   15.96
  -1   7   3  153.97   19.22
   1   7  -3  131.10   15.29
   1   7  -3  166.10   18.11
  -1  -7   3  153.20   15.92
   1  -7  -3  162.37   15.96
   1  -7  -3  151.73   18.03
   1   7  -2 1804.89   57.98
   1   7  -2 1734.58   59.19
   1   7  -2 1776.60   63.12
  -1   7   2 1824.06   61.80
  -1   7   2 1755.80   63.48
   1  -7  -2 1826.21   63.28
  -1  -7   2 1781.34   59.56
   1   7  -1  632.73   27.51
  -1   7   1  614.61   29.36
  -1   7   1  617.18   28.56
   1   7  -1  620.56   26.81
   1   7  -1  630.12   24.85
   1  -7  -1  607.39   28.30
   1  -7  -1  578.60   21.94
   1  -7  -1  654.74   27.98
  -1  -7   1  652.84   29.41
   1  -7  -1  615.12   22.44
  -1  -7   1  630.66   24.79
  -1   7   0    5.38    7.36
   1   7   0    4.65    7.49
   1   7   0   16.11    7.05
  -1   7   0   10.99    8.46
   1   7   0   10.62    5.98
  -1  -7   0   26.06   11.99
   1  -7   0    0.48    6.88
   1  -7   0    4.69    7.78
   1   7   1 2108.23   69.89
   1   7   1 2113.38   70.88
  -1   7  -1 2093.82   70.87
   1   7   1 2094.37   64.59
  -1  -7  -1 2042.86   64.35
   1  -7   1 2186.57   69.50
  -1  -7  -1 2000.17   71.50
  -1  -7  -1 2183.22   71.00
  -1   7  -2   54.08   11.52
  -1   7  -2   55.30    9.63
   1   7   2   59.94    7.52
   1   7   2   64.86   12.28
  -1  -7  -2   68.43   13.08
  -1  -7  -2   60.56    7.26
   1  -7   2   67.23   10.66
  -1   7  -3  331.77   25.74
  -1   7  -3  311.38   18.51
   1  -7   3  346.58   25.77
  -1  -7  -3  341.46   22.75
  -1  -7  -3  361.54   26.72
  -1  -7  -3  301.68   25.70
   1   7   4  818.05   43.57
   1   7   4  904.36   36.39
  -1   7  -4  959.97   47.67
  -1  -7  -4  913.94   40.82
  -1  -7  -4  931.81   46.91
   1  -7   4  869.20   46.64
  -1  -7  -4  928.83   48.78
  -1   7  -5   72.60   20.29
   1   7   5   44.58   13.22
  -1   7  -5   61.76   12.17
  -1  -7  -5   67.42   18.68
  -1  -7  -5   59.27   14.66
  -1  -7  -5   33.27   17.27
   1  -7   5   57.22   18.92
   1   7   6  331.41   25.40
  -1   7  -6  325.35   34.95
  -1   7  -6  300.95   23.71
   1  -7   6  328.50   34.73
  -1  -7  -6  349.23   32.54
  -1  -7  -6  337.29   27.18
  -1  -7  -6  322.05   37.91
  -1   7  -7  -19.98   15.05
   1   7   7  -29.39   10.17
  -1   7  -7   12.49   11.13
  -1  -7  -7    6.18   13.46
   1  -7   7   30.01   19.66
  -1   7  -8    8.79   22.24
   1   7   8    8.54   13.53
   1  -7   8    2.68   19.70
  -1  -7  -8   -3.29   15.17
  -1   8   9   -8.09   14.54
   1   8  -9  -18.44   18.69
  -1  -8   9    2.71   18.83
   1  -8  -9  -28.14   16.45
  -1   8   8    1.14   14.96
   1   8  -8    8.40   17.25
  -1  -8   8   25.73   19.50
   1  -8  -8    5.28   16.90
  -1   8   7    5.39   15.48
  -1   8   7    9.38    9.67
   1   8  -7    9.69   15.66
   1  -8  -7   -9.93   13.20
  -1   8   6  253.39   30.81
   1   8  -6  184.99   28.93
   1   8  -6  176.40   25.40
   1  -8  -6  169.55   20.14
   1  -8  -6  148.49   24.34
   1   8  -5   28.54   14.25
   1   8  -5   42.50   14.65
  -1   8   5   23.86   14.15
   1  -8  -5   19.70   11.56
   1  -8  -5   28.38   14.39
   1   8  -4  110.43   18.45
  -1   8   4   97.71   16.42
   1   8  -4  108.53   15.94
   1  -8  -4   99.36   20.54
   1  -8  -4   98.01   14.31
   1   8  -3  233.08   20.68
  -1   8   3  194.61   20.88
  -1   8   3  198.02   20.18
   1   8  -3  222.97   17.81
  -1  -8   3  215.85   17.95
   1  -8  -3  225.61   18.70
   1  -8  -3  190.78   20.13
   1   8  -2   34.63    8.77
  -1   8   2   37.47   10.02
   1   8  -2   34.75    7.87
  -1   8   2   29.74   10.29
   1   8  -2   48.90   10.38
  -1  -8   2   37.87    9.32
   1  -8  -2   36.68   11.02
   1  -8  -2   32.21   10.12
   1   8  -1  210.87   16.20
   1   8  -1  210.04   14.82
  -1   8   1  218.30   19.38
   1   8  -1  239.07   16.97
  -1   8   1  196.72   17.65
   1  -8  -1  198.41   12.25
   1  -8  -1  212.28   17.15
   1  -8  -1  229.62   18.28
  -1  -8   1  240.13   19.95
   1  -8  -1  216.06   11.62
   1   8   0   70.68   12.20
  -1   8   0   94.85   12.67
   1  -8   0   77.50   13.04
   1  -8   0   84.96   10.85
  -1  -8   0   84.70   14.73
   1   8   1 1187.26   45.81
  -1   8  -1 1237.98   46.48
   1   8   1 1198.34   39.43
   1   8   1 1156.33   44.57
  -1  -8  -1 1131.87   45.12
  -1  -8  -1 1178.99   47.43
  -1  -8  -1 1158.93   39.24
   1  -8   1 1237.05   44.67
   1   8   2  219.71   12.09
   1   8   2  205.65   18.70
  -1   8  -2  235.31   19.42
   1   8   2  205.29   18.09
   1  -8   2  219.77   17.10
  -1  -8  -2  177.92   17.82
  -1  -8  -2  223.71   21.17
  -1  -8  -2  212.88   11.91
   1   8   3    4.68    8.78
   1   8   3    6.54    6.12
  -1   8  -3    3.20    9.07
  -1  -8  -3   17.03   11.37
   1  -8   3   11.88   10.81
  -1  -8  -3    0.08    9.08
   1   8   4   31.66    9.30
  -1   8  -4   13.29   12.54
   1   8   4   38.99   11.81
   1  -8   4   24.98   14.29
  -1  -8  -4   51.70   16.72
  -1  -8  -4   36.89   13.07
  -1   8  -5  354.75   33.27
   1   8   5  243.26   20.33
  -1  -8  -5  266.55   24.89
   1  -8   5  242.80   31.63
  -1  -8  -5  282.34   30.31
  -1   8  -6   66.45   20.07
   1   8   6   37.46   12.88
   1  -8   6   13.99   15.62
  -1  -8  -6   68.35   15.81
  -1  -8  -6   71.24   18.98
   1   8   7   53.56   14.26
  -1   8  -7  111.65   27.10
  -1  -8  -7   72.16   20.82
   1  -8   7   56.63   21.27
  -1   8  -8   10.07   20.72
   1   8   8   10.50   14.52
   1   8   8    6.07   17.69
  -1  -8  -8   40.20   20.06
   1  -8   8   59.17   25.06
  -1  -9   9    2.38   23.66
   1   9  -8    5.84   16.16
  -1   9   8   -5.47   15.66
  -1  -9   8   19.19   20.38
   1  -9  -8  -11.93   13.11
   1   9  -7    5.84   13.95
   1  -9  -7   -2.37   13.05
   1   9  -6  238.05   29.64
   1   9  -6  221.58   31.36
  -1   9   6  149.44   26.25
   1  -9  -6  195.98   21.65
   1  -9  -6  210.88   28.46
   1   9  -5  313.65   28.67
   1   9  -5  301.01   30.11
  -1   9   5  295.50   31.99
   1  -9  -5  271.25   23.35
   1  -9  -5  248.44   28.53
   1   9  -4    6.56    9.62
  -1   9   4   11.03   11.94
   1   9  -4   22.86   14.37
  -1   9   4   16.34    9.05
   1  -9  -4   22.49   10.91
   1  -9  -4   14.55   10.85
  -1  -9   4   14.24   11.06
   1   9  -3 1355.60   55.26
  -1   9   3 1360.10   53.38
  -1   9   3 1295.89   56.26
   1   9  -3 1312.13   51.88
   1  -9  -3 1406.80   56.36
  -1  -9   3 1387.10   50.42
   1  -9  -3 1408.15   52.58
   1   9  -2  614.44   30.22
   1   9  -2  585.28   26.36
  -1   9   2  582.44   30.75
   1   9  -2  516.53   25.60
  -1   9   2  547.88   28.83
   1  -9  -2  539.66   28.80
   1  -9  -2  562.14   29.64
  -1  -9   2  583.10   27.86
  -1   9   1  944.86   39.16
   1   9  -1  919.68   37.13
  -1   9   1  928.53   39.18
   1   9  -1  911.36   37.07
   1  -9  -1  915.96   32.26
   1  -9  -1  867.85   31.58
  -1  -9   1  989.01   39.28
   1  -9  -1  937.12   37.53
   1  -9  -1  941.34   38.72
   1   9   0  629.50   27.63
  -1   9   0  636.77   30.37
   1   9   0  611.46   26.19
   1   9   0  634.24   29.86
  -1  -9   0  666.35   33.11
   1  -9   0  626.40   29.61
   1   9   1  479.57   20.76
   1   9   1  500.29   26.02
   1   9   1  527.84   27.33
  -1   9  -1  493.26   21.09
  -1   9  -1  520.34   27.46
   1  -9   1  493.65   22.16
  -1  -9  -1  547.41   27.68
   1  -9   1  524.57   26.22
  -1  -9  -1  551.92   30.18
  -1   9  -2   19.60    9.60
   1   9   2   24.90    9.77
   1   9   2    4.67    4.58
   1   9   2   14.59    9.51
  -1  -9  -2   13.28   10.99
  -1  -9  -2    6.01    8.47
   1  -9   2   11.32    8.47
  -1  -9  -2    3.03    4.86
   1   9   3  299.92   16.22
   1   9   3  345.01   24.12
  -1   9  -3  325.31   26.74
   1   9   3  377.34   27.81
  -1  -9  -3  355.62   27.53
  -1  -9  -3  331.95   23.37
   1   9   4   83.64   10.67
   1   9   4   92.51   16.40
  -1   9  -4  118.84   21.01
  -1  -9  -4   90.85   15.97
  -1  -9  -4   74.46   18.41
   1  -9   4   30.42   14.77
  -1   9  -5  196.40   28.50
   1   9   5  144.55   16.84
  -1  -9  -5  150.22   20.65
   1  -9   5  107.05   24.04
  -1  -9  -5  118.48   22.40
   1   9   6    0.15    9.21
  -1   9  -6   -1.36   14.25
   1  -9   6  -25.35   11.89
  -1  -9  -6  -16.01   10.85
  -1  -9  -6    2.63   13.59
   1   9   7   30.49   18.52
  -1   9  -7   -2.49   15.05
   1   9   7    4.74   11.37
  -1  -9  -7   14.11   15.25
   1  -9   7   21.52   29.27
  -1   9  -8   33.08   23.83
   1   9   8   44.01   22.57
   1   9   8   64.75   19.05
   1  -9   8   57.24   22.95
   1  -9   8   41.16   23.79
  -1  -9  -8   61.54   22.32
  -1  10   8    5.65   17.34
   1  10  -8    2.50   16.78
   1 -10  -8  -17.04   16.67
  -1 -10   8   -8.21   19.40
  -1 -10   8    1.04   15.61
  -1  10   7    0.66   15.68
   1  10  -7   -4.41   13.26
   1 -10  -7   18.22   16.00
  -1 -10   7   30.11   19.70
  -1  10   6   29.56   16.86
   1  10  -6   30.01   16.42
   1  10  -6   32.19   18.09
  -1 -10   6   44.62   28.24
   1 -10  -6   60.14   15.05
   1 -10  -6   49.55   17.44
   1  10  -5   54.62   17.73
   1  10  -5   73.25   17.50
  -1  10   5   46.54   17.51
   1 -10  -5   44.84   13.51
  -1 -10   5   56.51   16.52
   1 -10  -5   72.50   18.16
   1  10  -4  135.07   17.82
  -1  10   4  104.89   18.61
  -1  10   4  136.31   18.51
   1  10  -4  152.63   22.18
   1 -10  -4  100.50   18.18
   1 -10  -4  155.87   19.32
  -1 -10   4  148.29   18.36
  -1  10   3   93.06   16.31
  -1  10   3  151.89   18.68
   1  10  -3   96.24   13.80
   1  10  -3  118.55   13.40
   1  10  -3  119.59   17.03
  -1 -10   3  119.30   15.19
   1 -10  -3  117.50   20.86
   1 -10  -3  127.49   18.67
   1  10  -2  568.62   27.19
  -1  10   2  533.42   29.49
  -1  10   2  558.52   31.03
   1  10  -2  505.30   29.22
   1  10  -2  555.38   26.71
  -1 -10   2  569.26   28.76
   1 -10  -2  542.49   29.72
   1 -10  -2  609.67   46.21
   1  10  -1    0.27    7.33
  -1  10   1   -2.14    8.10
   1  10  -1   12.39    7.56
  -1  10   1   -1.28    8.02
   1  10  -1    2.52    6.90
   1 -10  -1    1.45    7.45
   1 -10  -1   14.02    9.03
   1 -10  -1    9.16    5.73
  -1 -10   1   17.97   10.64
  -1  10   0    6.32    8.67
  -1  10   0    6.01    7.78
   1  10   0   -2.18    6.99
   1  10   0   -9.13    7.60
   1  10   0   -1.57    5.94
  -1 -10   0   -4.23    9.92
   1 -10   0   -7.89    7.01
   1  10   1 1024.59   42.36
   1  10   1  991.29   35.25
   1  10   1 1020.20   41.57
  -1  10  -1  981.50   42.20
  -1 -10  -1  992.85   44.36
   1 -10   1 1018.60   41.50
   1 -10   1  992.27   36.59
  -1 -10  -1 1003.89   43.30
   1  10   2  246.55   21.90
   1  10   2  213.81   12.51
   1  10   2  241.50   20.77
  -1  10  -2  259.54   22.19
   1 -10   2  211.65   19.15
  -1 -10  -2  210.02   20.37
  -1 -10  -2  222.89   22.94
  -1 -10  -2  217.02   12.68
   1  10   3   16.06    5.67
  -1  10  -3    0.67    9.62
   1  10   3   19.98   11.43
   1  10   3   16.16   11.38
  -1 -10  -3   15.22   11.94
  -1  10  -4    3.81   13.28
   1  10   4    5.08   11.38
   1  10   4    6.80   12.77
   1 -10   4    1.70   12.71
  -1 -10  -4   12.24   11.08
  -1 -10  -4    2.91   12.85
  -1  10  -5   24.99   16.91
   1  10   5   17.86   14.65
   1  10   5    6.83    8.17
  -1 -10  -5   -2.70   14.55
  -1 -10  -5   24.51   15.32
   1 -10   5    9.45   16.89
   1  10   6    6.57   14.82
  -1  10  -6    5.56   16.72
   1  10   6   -3.50    7.91
  -1 -10  -6   21.03   16.08
   1 -10   6   30.91   17.46
   1 -10   6   11.39   14.01
  -1 -10  -6   25.60   13.03
  -1  10  -7  -23.32   14.32
   1  10   7   -8.00    9.25
   1  10   7   26.96   18.61
  -1 -10  -7   -5.63   16.61
   1 -10   7    9.14   16.92
   1 -10   7   -7.52   16.90
   1  10   8  -11.54   15.06
  -1  10  -8   18.04   21.89
   1 -10   8   14.91   21.02
  -1 -10  -8    0.92   15.63
   1 -10   8   -4.79   18.25
   1  11  -8   40.49   19.25
   1 -11  -8   25.16   18.35
  -1 -11   8   45.22   22.17
  -1 -11   8  -22.17   18.60
   1  11  -7   40.00   17.58
  -1  11   7   28.39   18.58
  -1 -11   7   39.85   19.27
   1 -11  -7   27.70   20.28
   1 -11  -7   40.71   14.37
   1  11  -6   15.63   13.73
  -1  11   6   -7.74   12.42
   1  11  -6   -4.55   12.52
   1 -11  -6   32.40   12.16
   1 -11  -6    7.16   13.49
  -1 -11   6    3.84   23.50
   1  11  -5  216.90   27.04
  -1  11   5  201.17   28.94
   1  11  -5  235.34   30.51
  -1 -11   5  244.02   28.07
   1 -11  -5  252.00   29.79
  -1  11   4  214.47   22.31
   1  11  -4  192.69   22.47
  -1  11   4  144.52   22.12
   1  11  -4  206.89   23.86
  -1 -11   4  223.10   22.85
   1 -11  -4  161.34   20.49
   1 -11  -4  211.23   24.72
   1  11  -3    0.54    7.98
  -1  11   3   -4.03    9.03
   1  11  -3   -0.19    8.88
   1  11  -3   -0.26    6.84
  -1  11   3    1.66    8.67
   1 -11  -3    1.40    9.29
  -1 -11   3   -6.21    9.10
  -1  11   2   16.44    9.00
   1  11  -2   12.74    8.92
   1  11  -2   11.52    7.86
   1  11  -2    9.57    8.68
  -1  11   2    1.00    8.99
  -1 -11   2   -5.52   10.19
   1 -11  -2    8.59    9.71
   1 -11  -2   -3.45    7.97
   1  11  -1   33.11    9.87
  -1  11   1   28.92   10.76
   1  11  -1   20.34    8.80
   1  11  -1   15.49    8.69
  -1  11   1   21.30   10.95
  -1 -11   1   34.29   12.75
   1 -11  -1   16.25    7.31
   1 -11  -1   19.28    9.48
  -1  11   0  377.67   23.74
  -1  11   0  344.41   24.30
   1  11   0  341.93   21.69
   1  11   0  341.44   23.27
   1  11   0  329.19   19.28
   1 -11   0  355.90   21.35
  -1 -11   0  348.34   26.69
  -1  11  -1  872.44   41.32
   1  11   1  993.84   41.63
  -1  11  -1  996.36   42.90
   1  11   1  976.50   43.16
   1  11   1  921.82   37.31
  -1 -11  -1  988.92   44.92
   1 -11   1 1033.99   42.32
   1 -11   1  962.49   41.38
  -1  11  -2    3.44    8.57
   1  11   2    4.30    4.67
   1  11   2   -1.88    8.59
   1  11   2    6.86    8.74
  -1 -11  -2   -2.26    9.96
  -1 -11  -2   -1.17    4.90
  -1 -11  -2   -8.09    7.55
   1  11   3   19.25   11.06
  -1  11  -3   22.36   12.71
   1  11   4   96.06   25.79
  -1  11  -4  126.53   22.11
   1  11   4   96.01   21.31
  -1 -11  -4  112.82   20.73
  -1 -11  -4   81.56   17.32
   1 -11   4   76.81   18.82
   1  11   5    7.92   14.81
  -1  11  -5   39.17   18.34
  -1 -11  -5   15.05   14.35
  -1 -11  -5   23.17   15.61
   1 -11   5   32.62   17.47
  -1  11  -6   36.04   18.64
   1  11   6    8.73   14.28
   1 -11   6   10.54   17.30
  -1 -11  -6   -8.85   13.24
  -1 -11  -6   -4.12   10.90
   1  11   7   33.14   18.87
  -1  11  -7   44.70   20.16
  -1 -11  -7   23.98   18.30
  -1 -11  -7   29.36   16.34
   1 -11   7   39.02   20.53
   1 -11   7   46.43   17.58
  -1  11  -8   26.18   22.71
   1  11   8   -1.44   16.20
  -1 -11  -8   38.45   20.18
   1 -11   8   33.64   22.49
   1 -11   8   27.73   24.19
  -1  12   8   25.51   18.44
   1  12  -8  -27.85   15.26
  -1 -12   8  -10.75   17.73
  -1 -12   8   19.99   20.34
   1 -12  -8   37.06   18.69
   1  12  -7   45.01   18.26
  -1  12   7   35.28   19.02
  -1 -12   7  106.13   22.87
   1 -12  -7   16.59   15.37
   1 -12  -7   86.16   24.62
   1  12  -6   36.16   18.19
  -1  12   6   30.21   17.52
   1  12  -6   41.61   18.21
   1 -12  -6   14.04   14.48
  -1 -12   6   65.04   20.75
   1 -12  -6   40.86   14.76
   1  12  -5  -11.24   11.70
   1  12  -5   -8.85   12.33
  -1  12   5    6.99   13.76
   1 -12  -5    7.71   12.14
   1 -12  -5   23.66   15.01
  -1 -12   5    0.68   13.51
  -1  12   4   15.75   17.56
   1  12  -4  -12.22    9.97
   1  12  -4    5.73   10.76
  -1  12   4  -15.01    9.96
   1 -12  -4   -5.54   10.26
  -1 -12   4    4.05   12.39
   1 -12  -4    7.61   11.50
   1  12  -3   -1.06    9.46
  -1  12   3    0.84    8.62
   1  12  -3   11.86    9.71
   1  12  -3   -2.54    7.29
  -1  12   3   -8.36    9.19
   1 -12  -3    7.65    9.94
  -1 -12   3   -4.05   10.46
   1 -12  -3   -0.84   10.06
  -1  12   2   12.76   10.48
   1  12  -2   14.27    9.02
  -1  12   2    6.24   10.97
   1  12  -2    2.38    7.50
   1  12  -2   17.34   10.09
   1 -12  -2    4.92    8.90
  -1 -12   2   21.64   11.97
   1 -12  -2   17.54   11.29
  -1  12   1   78.12   14.70
   1  12  -1  108.19   14.12
   1  12  -1   87.75   13.96
   1  12  -1  102.42   14.12
  -1  12   1   94.42   15.66
   1 -12  -1   85.16   14.11
  -1 -12   1   89.27   16.12
   1 -12  -1   87.66   10.77
  -1  12   0  163.57   20.30
   1  12   0  162.98   14.87
   1  12   0  193.55   19.43
  -1  12   0  184.81   19.27
   1  12   0  194.88   18.96
   1 -12   0  174.48   17.55
  -1 -12   0  148.06   20.63
   1  12   1  101.50   11.21
   1  12   1  122.13   16.21
  -1  12  -1   95.88   15.73
  -1  12  -1   97.79   15.23
   1  12   1  117.76   17.94
   1 -12   1   92.21   15.20
  -1 -12  -1  121.90   19.01
   1 -12   1   80.29   12.47
   1  12   2 1162.29   50.74
  -1  12  -2 1115.82   49.78
   1  12   2 1162.49   50.64
   1  12   2 1119.93   38.47
   1 -12   2 1113.20   48.15
  -1 -12  -2 1185.89   52.58
  -1 -12  -2 1099.66   49.16
   1  12   3  264.99   26.24
   1  12   3  327.97   27.99
  -1  12  -3  292.08   31.65
  -1 -12  -3  295.58   25.48
  -1 -12  -3  320.76   29.65
   1  12   4   -3.24   12.49
   1  12   4   10.38   14.59
  -1  12  -4   -9.62   12.01
  -1 -12  -4    3.07   13.30
  -1 -12  -4   13.90   11.80
   1 -12   4    0.47   13.57
  -1  12  -5    5.74   14.56
   1  12   5   28.52   20.41
   1  12   5    7.15   12.68
   1 -12   5   25.64   17.32
  -1 -12  -5    8.28   13.23
  -1 -12  -5   -5.19   13.10
  -1  12  -6    3.49   16.25
  -1 -12  -6   31.96   17.62
   1 -12   6    2.50   16.13
  -1 -12  -6    2.49   13.32
  -1  12  -7   20.04   18.37
   1  12   7   32.22   17.79
  -1 -12  -7   48.11   16.98
  -1 -12  -7   49.81   19.19
   1 -12   7   28.99   19.73
   1  12   8    1.61   18.56
  -1  12  -8   29.29   20.28
   1 -12   8   17.88   21.50
  -1 -12  -8   37.38   19.80
   1  13  -8    8.27   17.72
  -1  13   8   34.21   20.40
  -1 -13   8    9.75   19.10
   1 -13  -8  -30.92   13.29
  -1 -13   8  -17.28   18.39
   1  13  -7    0.93   16.09
  -1  13   7    4.80   15.55
   1 -13  -7  -13.24   13.33
   1 -13  -7    3.97   16.27
  -1 -13   7   -4.18   16.87
   1  13  -6   78.00   22.51
  -1  13   6   38.15   18.37
   1  13  -6   79.34   20.31
   1 -13  -6   69.72   17.68
  -1 -13   6   86.89   23.18
   1 -13  -6   54.61   19.69
   1  13  -5    3.20   13.83
  -1  13   5    4.89   12.38
   1  13  -5    6.14   13.72
  -1  13   5   -8.41   13.85
  -1 -13   5   15.41   15.41
   1 -13  -5   -2.80   12.47
   1 -13  -5   -0.38   13.07
   1  13  -4    8.29   12.08
  -1  13   4   10.98   12.79
  -1  13   4   27.85   15.18
   1  13  -4    7.93   11.97
   1 -13  -4   31.61   12.59
  -1 -13   4   17.74   14.68
   1 -13  -4   18.87   12.75
   1  13  -3  744.81   38.73
   1  13  -3  881.07   44.00
   1  13  -3  782.73   36.35
  -1  13   3  772.88   41.45
  -1  13   3  784.18   44.44
   1 -13  -3  869.64   42.12
   1 -13  -3  854.12   44.31
  -1 -13   3  906.02   40.71
  -1  13   2  647.45   35.53
  -1  13   2  601.08   35.41
   1  13  -2  661.55   32.09
   1  13  -2  598.88   32.10
   1  13  -2  648.28   34.45
   1 -13  -2  592.02   34.35
  -1 -13   2  622.47   35.01
   1 -13  -2  609.35   35.01
   1  13  -1  505.96   28.18
  -1  13   1  521.62   31.77
  -1  13   1  496.57   31.11
   1  13  -1  513.58   28.12
   1  13  -1  474.46   28.89
  -1 -13   1  477.87   31.90
   1 -13  -1  472.82   28.55
   1  13   0    8.64    9.35
  -1  13   0    9.75   10.41
   1  13   0    5.36    6.86
   1  13   0   11.68    9.43
  -1  13   0   14.05   10.52
   1 -13   0    0.45    8.70
  -1 -13   0   17.19   12.98
  -1  13  -1  129.79   18.01
   1  13   1  129.53   12.62
   1  13   1  110.53   18.07
   1  13   1  110.21   16.38
  -1  13  -1   83.97   14.92
  -1 -13  -1  106.18   17.96
   1 -13   1  130.48   17.74
   1 -13   1   95.04   13.66
   1  13   2   64.48   15.02
   1  13   2   55.77    8.54
  -1  13  -2   82.52   15.97
   1  13   2   57.55   14.28
   1 -13   2   97.01   13.80
  -1 -13  -2   70.10   16.83
   1 -13   2  109.78   16.41
  -1 -13  -2   68.95   15.47
   1  13   3   12.59   12.60
  -1  13  -3    8.50   12.20
   1  13   3    8.12   12.19
  -1 -13  -3   15.12   15.12
  -1 -13  -3   33.20   14.72
   1  13   4  700.03   47.23
   1  13   4  789.80   44.76
  -1  13  -4  788.95   48.20
  -1 -13  -4  865.98   48.29
   1 -13   4  725.71   48.15
  -1 -13  -4  721.50   41.15
   1  13   5   63.03   19.55
   1  13   5   66.64   19.15
  -1  13  -5  118.71   23.75
  -1 -13  -5  100.31   21.03
  -1 -13  -5  109.41   24.30
   1 -13   5   93.68   23.96
   1  13   6  105.63   24.76
  -1  13  -6  186.03   30.30
  -1 -13  -6  140.12   22.57
   1 -13   6  111.79   28.56
  -1 -13  -6  110.23   25.46
  -1  13  -7   11.86   18.19
   1  13   7    2.13   14.97
   1 -13   7    0.00   18.74
  -1 -13  -7   -2.91   14.71
  -1 -13  -7   -5.11   15.39
   1  13   8    1.28   18.23
  -1  13  -8    9.53   20.91
   1 -13   8  -17.58   19.64
  -1 -13  -8    7.14   18.10
  -1 -13  -8   14.85   18.15
  -1  14   8  -16.88   14.77
   1  14  -8   -2.98   18.19
  -1 -14   8   18.67   22.17
  -1 -14   8  -21.19   18.75
   1 -14  -8    1.35   17.68
   1  14  -7  182.37   29.25
  -1  14   7  154.51   31.10
   1 -14  -7  227.31   33.78
   1 -14  -7  147.85   23.76
  -1 -14   7  224.10   30.09
   1  14  -6   10.85   14.14
  -1  14   6    8.26   15.28
   1  14  -6   -8.53   15.23
   1 -14  -6  -15.09   11.89
  -1 -14   6  -16.22   15.14
   1 -14  -6   10.55   14.68
  -1  14   5   41.61   14.52
  -1  14   5   20.21   15.94
   1  14  -5   23.52   15.36
   1  14  -5   -6.03   14.28
  -1 -14   5   20.12   16.83
   1 -14  -5   34.82   17.98
   1 -14  -5    3.24   13.05
  -1  14   4  -10.72   11.16
  -1  14   4   24.67   15.71
   1  14  -4   13.33   12.56
   1  14  -4   21.05   14.08
   1 -14  -4   10.43   12.23
   1 -14  -4   14.67   13.49
  -1 -14   4   26.10   15.61
   1  14  -3  129.58   18.34
   1  14  -3  155.89   22.46
  -1  14   3  181.82   23.63
   1  14  -3  174.02   19.13
  -1  14   3  139.41   21.52
  -1 -14   3  148.84   20.72
   1 -14  -3  120.63   19.98
   1 -14  -3  142.05   20.73
   1  14  -2  165.71   19.99
   1  14  -2  184.37   20.07
   1  14  -2  195.88   21.21
  -1  14   2  183.99   23.22
  -1  14   2  196.05   23.82
   1 -14  -2  195.66   23.23
  -1 -14   2  168.25   20.86
   1  14  -1  569.77   30.91
   1  14  -1  607.15   31.58
   1  14  -1  576.74   32.92
  -1  14   1  528.39   33.32
  -1  14   1  555.66   32.99
   1 -14  -1  551.15   31.95
  -1 -14   1  546.81   35.64
   1  14   0   25.12    8.19
   1  14   0   16.54    9.32
  -1  14   0   30.12   12.32
   1  14   0   12.95   11.20
  -1  14   0   13.62   11.39
   1 -14   0   15.28   10.42
  -1 -14   0    5.33   12.75
  -1  14  -1   -3.15   10.10
   1  14   1   16.90   11.14
   1  14   1   -5.63    5.63
   1  14   1    0.06    9.96
  -1  14  -1   -9.46    7.68
   1 -14   1    0.15    9.20
  -1 -14  -1    4.25   12.03
   1 -14   1    3.03    8.89
  -1  14  -2    4.59   10.30
   1  14   2   11.45   11.26
   1  14   2   28.21   12.55
   1 -14   2   -3.12   10.16
   1 -14   2    5.02   10.51
  -1 -14  -2    7.31   13.84
   1  14   3   -8.23   10.73
  -1  14  -3    6.15   12.47
   1  14   3   -3.59   11.92
  -1 -14  -3    9.74   14.56
  -1 -14  -3    1.88   12.61
   1 -14   3   23.23   14.78
  -1  14  -4   20.64   15.29
   1  14   4   38.95   16.00
   1  14   4   16.89   14.71
  -1 -14  -4   29.03   18.13
   1 -14   4   13.35   15.94
   1  14   5   86.31   19.36
   1  14   5   55.98   19.86
  -1  14  -5  107.49   22.95
  -1 -14  -5   85.13   19.08
  -1 -14  -5   85.01   22.15
   1 -14   5   48.59   19.99
  -1  14  -6  -12.01   15.26
   1  14   6   26.80   16.73
   1 -14   6   24.56   19.04
  -1 -14  -6    9.94   16.24
  -1 -14  -6  -12.00   11.51
  -1  14  -7   43.74   24.18
   1  14   7   26.09   19.08
  -1 -14  -7   21.34   18.74
  -1 -14  -7   49.29   18.67
   1 -14   7   45.29   23.45
   1  15  -8   48.45   23.27
  -1  15   8   28.18   20.34
  -1 -15   8   27.46   22.24
   1 -15  -8   26.95   20.92
   1 -15  -8   26.96   15.23
   1 -15  -8   37.47   18.22
  -1 -15   8   39.57   24.12
   1  15  -7  -21.48   15.21
   1 -15  -7   -0.60   15.12
  -1 -15   7   13.98   20.03
   1 -15  -7   -3.74   14.30
   1  15  -6  605.42   47.94
   1  15  -6  651.17   44.59
   1 -15  -6  618.11   47.11
   1 -15  -6  603.85   39.66
  -1 -15   6  704.47   43.93
   1  15  -5   37.48   18.24
  -1  15   5   22.97   16.75
  -1  15   5   27.09   15.96
   1  15  -5   27.35   15.66
   1 -15  -5   32.59   17.05
  -1 -15   5   31.48   17.26
   1 -15  -5    7.08   14.73
  -1  15   4   28.45   16.84
  -1  15   4   18.57   13.94
   1  15  -4   40.36   15.43
   1  15  -4   17.42   14.98
  -1 -15   4   32.51   17.34
   1 -15  -4   15.36   15.75
   1  15  -3  238.88   25.79
   1  15  -3  246.75   24.30
  -1  15   3  255.38   28.28
  -1  15   3  243.15   26.53
   1  15  -3  250.93   22.37
   1 -15  -3  191.49   24.87
  -1 -15   3  280.07   28.89
   1 -15  -3  201.85   25.32
  -1  15   2   26.48   17.00
   1  15  -2   45.11   13.00
   1  15  -2   34.65   13.45
   1  15  -2   42.03   12.97
  -1 -15   2   51.72   16.72
   1 -15  -2   51.98   14.68
   1 -15  -2   55.91    8.47
   1  15  -1   55.14   14.37
   1  15  -1   44.50   12.74
  -1  15   1   45.87   13.33
   1  15  -1   65.00   13.99
  -1  15   1   77.26   16.14
   1 -15  -1   58.12   14.05
  -1 -15   1   51.22   16.60
   1  15   0 1073.69   47.05
   1  15   0 1088.77   44.65
  -1  15   0 1119.84   50.45
  -1  15   0 1106.21   50.70
   1  15   0 1127.30   50.56
  -1 -15   0 1118.46   52.16
   1 -15   0 1040.80   46.34
   1  15   1  215.59   23.26
   1  15   1  228.34   25.18
  -1  15  -1  234.89   24.30
  -1  15  -1  203.67   22.05
   1  15   1  241.89   16.73
   1 -15   1  242.50   23.72
   1 -15   1  217.91   21.37
  -1 -15  -1  186.26   24.59
   1  15   2  293.92   17.29
  -1  15  -2  367.66   29.28
   1  15   2  314.23   28.95
   1 -15   2  318.74   24.88
  -1 -15  -2  319.75   31.14
   1 -15   2  340.57   26.79
   1  15   3  386.63   32.07
  -1  15  -3  349.61   32.34
   1  15   3  311.24   31.54
  -1 -15  -3  338.86   30.51
  -1 -15  -3  331.40   33.86
   1 -15   3  299.87   27.88
   1  15   4    0.57   14.66
  -1  15  -4   10.73   15.77
   1  15   4   13.59   14.22
   1 -15   4    5.23   15.55
  -1 -15  -4   31.96   17.92
   1  15   5    5.83   15.77
   1  15   5   14.74   15.35
  -1  15  -5   40.80   18.83
   1 -15   5   10.09   15.82
  -1 -15  -5   21.58   17.76
  -1 -15  -5   17.86   14.96
   1  15   6   14.54   17.26
  -1  15  -6   19.76   17.75
   1 -15   6   41.65   21.95
  -1 -15  -6   67.85   19.85
  -1 -15  -6   49.41   28.14
   1  15   7   55.59   23.67
  -1  15  -7   69.35   26.63
  -1 -15  -7  101.78   25.21
   1 -15   7   72.34   27.98
  -1 -15  -7   57.33   20.63
  -1  16   8  -21.40   15.80
   1  16  -8   -5.69   18.18
  -1 -16   8   32.70   23.69
   1 -16  -8  -26.47   14.98
  -1 -16   8   11.17   21.21
   1 -16  -8   12.47   17.56
   1 -16  -8   10.86   17.39
  -1  16   7   20.86   17.91
   1  16  -7   -0.25   15.64
   1 -16  -7   -4.72   15.59
   1 -16  -7   68.50   19.41
  -1 -16   7   -6.55   19.17
  -1  16   6   27.52   29.71
   1  16  -6   16.24   13.90
   1  16  -6  -14.79   13.85
   1 -16  -6   -1.31   18.95
   1 -16  -6   33.10   17.55
  -1 -16   6  -15.78   15.37
  -1  16   5   66.68   25.13
   1  16  -5  112.48   21.07
   1  16  -5   65.34   20.11
  -1  16   5   73.47   20.32
   1 -16  -5   75.79   20.43
   1 -16  -5  111.83   20.44
  -1 -16   5   79.09   21.81
   1  16  -4   61.36   20.78
  -1  16   4   62.20   19.90
   1  16  -4   74.03   19.37
  -1  16   4   68.36   18.80
   1 -16  -4  133.57   23.16
  -1 -16   4   74.48   20.20
   1 -16  -4   77.48   20.21
  -1  16   3    6.85   14.51
   1  16  -3   11.01   11.98
  -1  16   3   39.10   15.17
   1  16  -3   10.10   12.80
   1  16  -3   15.16   11.41
   1 -16  -3   26.76   14.76
  -1 -16   3   22.91   16.83
   1 -16  -3   34.57   15.28
   1  16  -2   -5.24   16.54
  -1  16   2    1.63   12.74
  -1  16   2   -7.55   11.69
   1  16  -2    9.05   11.42
   1  16  -2    2.37   11.23
  -1 -16   2   28.16   16.66
   1 -16  -2   -3.83   13.45
  -1  16   1  724.95   40.89
  -1  16   1  729.93   41.56
   1  16  -1  708.20   37.30
   1  16  -1  788.93   40.71
   1  16  -1  721.82   38.16
   1 -16  -1  695.53   38.05
  -1 -16   1  664.57   42.03
  -1  16   0    9.63   12.72
   1  16   0   26.08   12.35
   1  16   0   11.85    9.36
   1  16   0   13.83   12.57
  -1  16   0   26.44   13.46
   1 -16   0    8.85   11.34
  -1 -16   0    1.42   13.64
   1  16   1  191.08   16.45
   1  16   1  145.97   21.13
   1  16   1  200.42   24.98
  -1  16  -1  240.27   23.57
  -1  16  -1  218.36   25.85
   1 -16   1  215.76   24.07
   1 -16   1  171.17   19.42
   1  16   2   15.96   15.40
   1  16   2    4.31    6.91
  -1  16  -2   36.84   17.11
   1  16   2   30.12   14.33
   1 -16   2   23.77   13.24
  -1 -16  -2   23.79   15.66
   1 -16   2   47.73   14.34
   1  16   3    6.30   14.60
  -1  16  -3   17.43   15.13
   1  16   3   -2.06   13.59
  -1 -16  -3   -4.14   11.53
   1 -16   3   19.01   13.74
  -1 -16  -3   -4.70   14.06
   1  16   4   21.83   16.47
   1  16   4   36.51   17.51
  -1  16  -4   39.20   18.09
  -1 -16  -4   51.76   17.19
   1 -16   4   34.81   17.61
  -1 -16  -4   19.07   16.70
  -1  16  -5  211.06   29.88
  -1 -16  -5  198.12   30.87
  -1 -16  -5  258.78   28.28
   1 -16   5  150.03   31.24
  -1  16  -6    4.57   19.78
   1  16   6   15.78   17.75
   1 -16   6   12.47   18.02
  -1 -16  -6  -10.11   18.10
  -1 -16  -6  -11.98   15.45
   1  16   7    3.74   17.38
  -1  16  -7   48.29   23.26
   1 -16   7   18.15   22.74
  -1 -16  -7   52.29   21.96
  -1 -16  -7   -9.12   19.36
  -1  17   8   18.93   20.36
   1  17  -8  -16.61   15.76
   1 -17  -8  -32.18   16.87
  -1 -17   8   70.88   25.46
   1 -17  -8   -9.08   17.42
  -1 -17   8   21.45   21.45
   1 -17  -8   -1.61   16.46
   1  17  -7   21.99   17.60
  -1  17   7   14.33   18.21
   1 -17  -7   18.57   18.56
   1 -17  -7   67.22   22.07
  -1 -17   7   33.80   20.96
   1  17  -6   -2.64   14.90
   1  17  -6    8.94   16.37
  -1  17   6   -6.72   14.98
   1 -17  -6   -4.46   17.64
  -1 -17   6   35.82   20.51
   1 -17  -6   26.18   18.13
  -1  17   5  104.94   24.51
   1  17  -5  150.83   26.19
  -1  17   5  108.61   22.01
   1  17  -5  164.03   25.26
   1 -17  -5  156.07   25.88
  -1 -17   5  156.71   24.70
   1 -17  -5   84.85   22.38
   1  17  -4  -13.72   12.76
  -1  17   4   20.78   16.23
  -1  17   4   22.92   15.33
   1  17  -4   -2.79   12.79
   1 -17  -4  -11.59   12.64
   1 -17  -4   15.71   16.26
  -1 -17   4    7.22   18.29
  -1  17   3  568.92   39.89
   1  17  -3  671.20   38.61
   1  17  -3  676.67   40.80
   1  17  -3  545.83   33.97
  -1  17   3  472.25   40.60
   1 -17  -3  514.09   38.91
  -1 -17   3  615.48   40.58
   1 -17  -3  545.04   39.50
   1  17  -2  151.29   21.20
   1  17  -2  185.90   23.61
  -1  17   2  165.89   24.53
   1  17  -2  100.50   18.43
  -1  17   2  185.46   25.65
   1 -17  -2  129.66   21.86
   1 -17  -2  156.39   14.91
  -1 -17   2  166.13   24.51
   1  17  -1  478.98   34.78
   1  17  -1  544.50   33.91
  -1  17   1  571.54   37.27
   1  17  -1  487.22   31.47
   1 -17  -1  550.33   34.60
  -1 -17   1  524.98   38.38
  -1  17   0   74.92   17.42
   1  17   0   77.15   13.89
   1  17   0   71.23   17.72
   1  17   0   48.14   14.47
  -1  17   0   75.42   18.04
   1 -17   0   84.35   16.52
  -1 -17   0   65.94   18.61
   1  17   1  412.02   23.89
  -1  17  -1  444.24   42.01
   1  17   1  383.71   31.62
   1  17   1  369.58   32.46
  -1 -17  -1  430.88   35.78
   1 -17   1  388.31   28.92
   1 -17   1  421.57   32.10
  -1  17  -2  179.83   25.18
   1  17   2  239.23   29.05
   1  17   2  167.88   24.50
   1  17   2  173.67   15.17
  -1 -17  -2  167.00   25.80
   1 -17   2  186.61   24.39
   1 -17   2  174.07   21.06
  -1  17  -3   98.81   21.07
   1  17   3   75.54   19.80
   1  17   3   72.60   20.40
  -1 -17  -3  110.89   23.58
   1 -17   3  120.73   19.71
  -1 -17  -3  124.65   26.43
   1  17   4  332.00   34.56
  -1  17  -4  363.07   36.27
   1  17   4  420.59   37.75
  -1 -17  -4  347.59   37.76
   1 -17   4  323.76   35.41
   1  17   5   17.76   16.60
   1  17   5   37.21   17.41
  -1  17  -5   73.08   22.80
   1 -17   5   30.26   19.81
  -1 -17  -5   74.96   19.90
  -1 -17  -5   19.24   19.58
   1  17   6   20.55   18.33
  -1  17  -6    7.88   19.00
  -1 -17  -6   43.92   20.87
   1 -17   6   35.35   20.54
  -1 -17  -6   37.83   18.13
   1  17   7   -1.89   17.36
  -1  17  -7   23.87   22.05
   1 -17   7   -7.72   20.09
  -1 -17  -7  -13.58   15.62
  -1  18   8  -14.47   20.20
   1 -18  -8   48.74   24.47
   1 -18  -8   30.73   19.65
  -1 -18   8   65.89   27.86
  -1 -18   8   28.25   23.81
  -1  18   7   36.20   22.82
   1  18  -7   14.25   28.21
   1 -18  -7   41.20   22.73
  -1 -18   7   33.69   23.70
   1 -18  -7   40.05   21.62
  -1  18   6   24.21   19.52
   1  18  -6   73.55   25.10
   1  18  -6   45.44   18.22
  -1 -18   6   59.31   20.87
   1 -18  -6   30.83   17.89
   1 -18  -6   34.66   20.29
  -1  18   5   10.66   15.32
   1  18  -5    1.69   14.67
   1  18  -5   28.66   17.10
  -1  18   5   25.95   17.35
   1 -18  -5  -29.70   13.40
   1 -18  -5   15.19   15.92
  -1 -18   5   -9.21   27.33
  -1  18   4   -0.08   13.63
   1  18  -4  -11.58   11.72
   1  18  -4    0.78   12.88
  -1  18   4  -12.16   14.59
  -1 -18   4    5.18   18.71
   1 -18  -4  -13.26   13.07
   1 -18  -4   27.06   16.66
   1  18  -3   31.89   14.89
   1  18  -3   19.98   15.10
  -1  18   3   38.82   18.47
   1  18  -3   40.85   14.71
  -1  18   3   48.54   18.47
  -1 -18   3   56.57   21.26
   1 -18  -3   33.15   15.73
  -1  18   2   65.38   18.27
   1  18  -2   34.34   14.16
   1  18  -2   64.30   17.30
  -1  18   2   56.52   18.96
   1  18  -2   40.98   15.25
   1 -18  -2   63.06   11.13
   1 -18  -2   59.27   18.02
  -1 -18   2   27.89   19.75
  -1  18   1  132.30   21.80
   1  18  -1  128.47   21.28
   1  18  -1   86.51   17.54
   1  18  -1  109.02   19.19
  -1  18   1   63.49   17.86
  -1 -18   1   45.08   19.61
   1 -18  -1  104.27   19.56
  -1  18   0   29.24   14.79
   1  18   0   -6.66   10.79
   1  18   0   -0.81   12.41
  -1  18   0   16.41   14.45
   1  18   0    4.09    9.13
   1 -18   0   19.40   14.55
  -1 -18   0   -1.38   16.02
   1  18   1   16.03   16.09
   1  18   1    8.19   12.75
  -1  18  -1    8.11   14.24
   1  18   1   -1.70    8.67
  -1 -18  -1   -1.02   15.09
   1 -18   1   -4.82   12.15
   1 -18   1    7.10   12.33
   1  18   2   -8.15   12.86
  -1  18  -2    7.00   15.11
   1  18   2   11.48    7.91
   1  18   2    4.97   13.95
  -1 -18  -2   14.13   16.59
   1 -18   2   17.32   14.17
   1 -18   2   -1.45   14.04
  -1  18  -3  218.76   30.35
   1  18   3  213.11   36.80
   1  18   3  227.67   30.98
  -1 -18  -3  209.56   30.58
   1 -18   3  253.53   27.54
   1  18   4    8.88   15.70
  -1  18  -4   12.06   15.81
   1  18   4   10.14   14.99
   1 -18   4   14.79   14.47
  -1 -18  -4   20.38   16.97
  -1 -18  -4   19.16   18.80
  -1  18  -5    7.90   16.94
   1  18   5   -9.15   13.49
  -1 -18  -5    6.82   15.68
  -1 -18  -5  -40.11   14.28
  -1  18  -6   65.03   22.18
   1  18   6   25.54   19.24
  -1 -18  -6   63.20   23.08
  -1 -18  -6  -13.54   18.34
   1 -18   6   19.23   19.36
   1  18   7    9.14   18.78
  -1  18  -7   16.28   21.32
  -1 -18  -7   30.99   21.76
   1 -18   7  -11.24   19.54
   1  19  -7   12.21   23.41
  -1  19   7    7.42   19.49
  -1 -19   7    8.45   18.93
   1 -19  -7   -5.98   16.96
   1  19  -6   28.46   16.90
   1  19  -6    5.13   17.57
  -1  19   6   24.24   19.12
   1 -19  -6   22.95   19.06
  -1 -19   6   22.75   18.98
   1 -19  -6  -13.29   17.13
  -1  19   5   -2.29   15.16
  -1  19   5  -10.81   13.70
   1  19  -5  -24.75   13.07
   1  19  -5   26.65   17.34
   1 -19  -5    4.58   15.65
  -1 -19   5   22.12   19.51
   1  19  -4   89.08   21.23
   1  19  -4  106.74   21.76
  -1  19   4  113.80   24.36
  -1  19   4  110.31   23.27
   1 -19  -4  131.34   25.15
   1 -19  -4  130.93   24.38
  -1 -19   4  156.43   27.20
  -1  19   3   36.44   18.24
   1  19  -3   22.31   13.88
  -1  19   3   22.93   18.59
   1  19  -3   24.87   14.88
  -1 -19   3   20.35   19.95
   1 -19  -3    5.93   14.42
   1  19  -2  281.30   29.34
  -1  19   2  278.20   32.93
  -1  19   2  292.47   32.42
   1  19  -2  214.45   27.44
   1  19  -2  262.58   28.64
   1 -19  -2  252.26   19.21
   1 -19  -2  207.36   27.63
  -1 -19   2  239.67   30.67
   1  19  -1  237.64   31.07
   1  19  -1  207.82   26.39
  -1  19   1  209.35   28.77
  -1  19   1  249.10   30.91
   1 -19  -1  250.15   29.32
   1  19   0   16.38   11.88
   1  19   0   25.73   15.16
  -1  19   0   15.31   15.19
   1  19   0   -1.18   13.55
  -1  19   0   31.37   16.81
  -1 -19   0   22.51   18.29
   1 -19   0   13.81   14.05
   1  19   1   39.11   11.88
   1  19   1   63.34   19.55
   1  19   1   43.50   17.51
  -1  19  -1   64.71   18.65
  -1 -19  -1   43.18   19.59
   1 -19   1   53.40   17.30
   1 -19   1   51.31   16.72
   1  19   2   44.96   10.48
  -1  19  -2   98.65   21.44
   1  19   2   49.43   17.88
   1  19   2   25.51   18.86
   1 -19   2   52.52   17.10
   1 -19   2   33.48   15.37
  -1 -19  -2   92.28   22.28
   1  19   3    6.65   16.01
   1  19   3   43.78   19.25
  -1  19  -3   28.31   17.08
   1 -19   3   51.80   16.26
  -1 -19  -3   28.63   19.23
  -1  19  -4  326.37   35.59
   1  19   4  263.43   33.54
   1  19   4  336.56   36.37
   1 -19   4  250.47   34.62
  -1 -19  -4  287.42   35.20
  -1 -19  -4  300.15   36.32
   1  19   5   12.39   18.06
   1  19   5    3.99   16.72
  -1  19  -5   -3.42   16.96
   1 -19   5   21.63   18.35
  -1 -19  -5    0.94   15.31
   1  19   6   30.35   21.36
  -1  19  -6  112.50   27.02
   1 -19   6   17.96   19.94
  -1 -19  -6   11.58   17.10
   1  19   7  -28.01   16.24
  -1  19  -7    8.95   20.83
  -1 -19  -7    2.16   19.40
   1 -19   7    4.15   19.95
  -1  20   7  -22.77   14.69
   1  20  -7  -12.79   17.64
   1 -20  -7   42.52   21.04
  -1 -20   7  -13.36   20.97
  -1  20   6  -16.51   15.94
   1  20  -6    9.71   16.90
   1  20  -6   12.22   20.37
  -1 -20   6  -10.75   20.09
   1 -20  -6    4.79   15.32
   1 -20  -6   52.47   22.57
  -1  20   5   61.03   21.08
  -1  20   5   19.00   20.99
   1  20  -5   30.55   17.81
  -1 -20   5   18.91   18.30
   1 -20  -5   37.90   23.49
   1 -20  -5  -17.42   24.27
  -1  20   4   50.66   20.35
  -1  20   4   97.60   21.07
   1  20  -4   60.46   19.24
   1  20  -4   56.59   19.11
  -1 -20   4  133.33   26.43
   1 -20  -4   97.68   22.55
   1 -20  -4   17.05   19.56
   1  20  -3    3.01   13.63
   1  20  -3    0.83   13.00
   1  20  -3   10.21   13.20
  -1  20   3  -11.54   17.38
  -1  20   3  -15.51   15.39
   1 -20  -3   -3.66   13.74
  -1 -20   3   -4.05   34.84
  -1  20   2   70.28   20.65
   1  20  -2   81.50   19.64
   1  20  -2   53.56   17.37
  -1  20   2   26.12   19.45
   1  20  -2   40.92   16.90
  -1 -20   2   71.96   24.23
   1 -20  -2   62.61   12.27
   1 -20  -2   57.47   19.16
  -1  20   1  132.23   25.57
   1  20  -1  159.38   22.95
  -1  20   1  149.45   25.73
   1  20  -1  129.08   21.34
   1  20  -1  146.19   26.90
   1 -20  -1  159.81   23.43
  -1 -20   1  123.95   26.22
   1 -20  -1  129.26   18.33
   1  20   0    1.16   11.05
  -1  20   0    0.62   15.12
  -1  20   0   19.74   16.06
   1  20   0   18.47   16.58
  -1 -20   0   27.53   19.27
   1 -20   0   -0.06   14.97
  -1  20  -1  -10.33   13.87
   1  20   1    3.79   10.11
   1  20   1    5.24   15.85
   1  20   1    4.48   16.57
   1 -20   1   -5.04   14.60
  -1 -20  -1   20.76   18.45
   1 -20   1    5.94   14.79
   1  20   2   12.95   17.50
   1  20   2   12.67   17.18
  -1  20  -2   11.21   16.98
   1  20   2   -7.72    7.82
  -1 -20  -2   -3.91   16.39
   1 -20   2   34.60   16.45
   1 -20   2   11.98   13.88
  -1  20  -3   10.30   15.61
   1  20   3   21.47   18.16
   1  20   3  -23.20   15.85
   1 -20   3   10.69   15.02
   1 -20   3  -11.83   12.04
  -1 -20  -3  -14.33   14.81
   1  20   4  108.58   24.33
  -1  20  -4  158.79   28.74
   1  20   4   64.58   21.08
   1 -20   4  121.17   25.89
  -1 -20  -4  110.86   25.80
  -1 -20  -4   62.26   22.80
   1  20   5   26.61   23.93
   1  20   5   10.11   16.43
  -1  20  -5    1.45   16.75
   1 -20   5  -33.96   12.53
  -1 -20  -5   36.20   19.38
   1  20   6   25.37   18.54
  -1  20  -6    6.59   19.10
   1 -20   6   -5.65   15.77
  -1 -20  -6    7.09   15.38
   1  20   7    1.10   20.76
  -1  20  -7  -23.42   20.13
   1 -20   7    9.16   19.09
  -1 -20  -7   21.03   20.91
  -1  21   7  -11.71   18.19
   1  21  -7   38.98   21.79
  -1 -21   7  -31.22   21.29
   1 -21  -7  -10.47   18.74
   1  21  -6  224.66   36.69
  -1  21   6  190.82   36.48
   1  21  -6  190.89   30.25
   1 -21  -6  160.64   31.09
  -1 -21   6  251.46   31.00
  -1  21   5  -32.59   15.86
   1  21  -5   29.43   18.93
  -1  21   5   12.29   18.19
   1  21  -5   -8.16   14.47
   1 -21  -5  -40.77   17.47
  -1 -21   5    2.09   19.35
   1 -21  -5    9.40   13.53
   1  21  -4    7.95   14.46
  -1  21   4   40.83   19.39
   1  21  -4   10.18   15.18
  -1  21   4   18.79   16.91
  -1 -21   4   -7.96   19.12
   1 -21  -4   16.55   16.98
  -1  21   3   12.46   15.94
   1  21  -3   -9.05   11.16
   1  21  -3    9.73   15.09
   1  21  -3   17.96   15.03
  -1  21   3    3.21   18.83
  -1 -21   3  -19.24   20.11
   1 -21  -3   19.55   16.38
   1  21  -2    8.86   14.81
   1  21  -2   13.61   15.12
   1  21  -2    9.22   14.32
  -1  21   2   34.11   20.36
  -1  21   2   15.32   16.62
   1 -21  -2   21.46   10.96
   1 -21  -2   18.11   17.64
  -1 -21   2    7.77   21.22
   1  21  -1   55.56   19.87
  -1  21   1   27.87   18.53
   1  21  -1   17.70   15.52
  -1  21   1   16.52   18.54
   1  21  -1   16.23   14.66
  -1 -21   1    8.72   20.39
   1 -21  -1   11.34   15.26
   1 -21  -1   43.00   14.38
   1  21   0  400.17   29.72
  -1  21   0  420.05   38.75
   1  21   0  414.54   37.45
   1  21   0  424.90   39.57
  -1 -21   0  415.14   41.17
   1 -21   0  406.63   35.89
   1  21   1  253.47   22.91
  -1  21  -1  198.48   28.81
   1  21   1  219.82   29.67
   1  21   1  327.26   37.92
   1 -21   1  213.37   30.10
  -1 -21  -1  219.43   31.81
   1 -21   1  250.96   28.56
   1  21   2  444.45   39.23
   1  21   2  382.45   39.84
  -1  21  -2  331.11   38.16
   1  21   2  403.05   24.08
   1 -21   2  391.80   34.05
   1 -21   2  401.23   35.22
  -1 -21  -2  355.31   40.88
   1  21   3   71.06   22.23
  -1  21  -3   11.04   16.65
   1  21   3   44.21   20.27
   1 -21   3   42.23   17.74
   1 -21   3   64.94   18.65
  -1 -21  -3   38.97   20.07
   1  21   4   26.89   17.67
   1  21   4    3.79   15.26
  -1  21  -4   56.34   21.56
   1 -21   4  -12.62   16.02
  -1 -21  -4   29.91   20.46
   1  21   5    0.98   17.21
  -1  21  -5   31.84   19.14
  -1 -21  -5   -1.02   16.30
   1 -21   5   36.45   21.53
   1  21   6   -6.12   17.23
  -1  21  -6   -1.35   19.40
  -1 -21  -6   19.64   18.95
   1 -21   6  -10.75   17.35
   1  22  -7  -11.52   17.94
  -1  22   7    0.44   19.90
   1 -22  -7   11.08   18.95
  -1 -22   7  -34.95   19.96
   1  22  -6   56.43   24.64
  -1  22   6   32.37   21.24
   1  22  -6   80.89   22.12
  -1 -22   6    7.69   22.32
   1 -22  -6   35.04   20.05
   1  22  -5   41.77   18.50
   1  22  -5   21.14   18.63
  -1  22   5   24.93   17.21
  -1  22   5    6.20   18.86
  -1 -22   5   50.38   23.95
   1 -22  -5    6.72   15.43
   1  22  -4   20.64   17.83
  -1  22   4   15.62   28.40
  -1  22   4   10.51   20.62
   1  22  -4   -9.51   13.95
  -1 -22   4  -30.68   17.58
   1 -22  -4   31.07   18.37
   1  22  -3   33.00   16.22
   1  22  -3    1.09   13.50
  -1  22   3   44.13   20.02
   1  22  -3   20.28   15.02
  -1  22   3   10.85   18.03
   1 -22  -3  -15.84   11.18
  -1 -22   3   -2.10   20.13
   1  22  -2    6.32   14.41
  -1  22   2   -1.08   16.09
   1  22  -2   -6.20   13.73
   1  22  -2    3.83   14.10
  -1  22   2   21.69   16.68
   1 -22  -2   13.70   11.06
  -1 -22   2   13.40   22.48
   1 -22  -2   31.11   18.53
   1  22  -1  160.64   22.97
   1  22  -1  147.01   25.41
  -1  22   1  259.31   33.33
  -1  22   1  167.35   28.40
   1  22  -1  153.67   26.40
   1 -22  -1  189.23   27.51
  -1 -22   1  163.07   29.23
   1 -22  -1  184.98   22.24
  -1  22   0  123.97   26.30
   1  22   0  165.56   26.32
  -1  22   0  224.78   32.19
   1  22   0  130.37   24.65
   1  22   0  127.04   25.51
  -1 -22   0  159.06   29.32
   1 -22   0  214.14   28.54
   1  22   1    1.76   10.83
   1  22   1  -24.06   15.40
  -1  22  -1   17.68   17.18
   1  22   1  -12.24   16.89
   1 -22   1   26.88   16.28
  -1 -22  -1   15.26   19.98
   1 -22   1    6.80   16.38
   1  22   2   -9.34    7.89
   1  22   2  -26.54   14.67
  -1  22  -2  -13.57   14.55
   1  22   2   -3.06   17.26
   1 -22   2    2.75   14.73
   1 -22   2   -9.69   12.79
  -1 -22  -2   13.17   17.82
   1  22   3   28.70   17.88
   1  22   3   41.37   20.55
  -1  22  -3   14.88   16.43
   1 -22   3   35.41   16.32
   1 -22   3   21.63   16.24
  -1 -22  -3   -6.87   15.63
  -1  22  -4   19.90   18.61
   1  22   4  -32.57   14.83
   1  22   4   23.13   21.05
  -1 -22  -4   41.51   20.64
   1 -22   4   25.18   26.17
   1  22   5   56.01   23.31
   1 -22   5   50.99   23.96
  -1 -22  -5   45.45   21.41
  -1  22  -6   21.53   22.04
   1  22   6   16.67   20.80
  -1 -22  -6   -9.95   17.68
   1 -22   6    8.33   21.05
  -1  23   7    6.69   24.85
   1  23  -7   -7.33   19.78
   1 -23  -7   11.23   21.88
  -1 -23   7   22.66   23.91
   1  23  -6   13.43   18.30
  -1  23   6   19.95   22.62
   1  23  -6   11.93   20.78
  -1 -23   6   52.91   24.60
   1 -23  -6   52.06   22.91
   1  23  -5  -18.24   14.29
  -1  23   5  -14.46   18.19
   1  23  -5  -13.40   15.30
  -1  23   5   24.54   19.14
   1 -23  -5    8.73   15.37
  -1 -23   5   13.11   20.79
   1  23  -4   28.17   17.25
  -1  23   4   56.02   21.60
   1  23  -4   18.06   17.21
  -1  23   4   46.89   23.49
  -1 -23   4   -2.80   20.68
   1 -23  -4   -2.27   16.87
   1  23  -3  418.47   36.51
  -1  23   3  378.34   42.44
   1  23  -3  310.82   34.60
   1  23  -3  376.81   34.56
  -1  23   3  467.60   41.30
   1 -23  -3  429.47   39.23
  -1 -23   3  420.93   44.10
  -1  23   2   67.14   22.33
   1  23  -2   72.39   20.09
   1  23  -2   39.75   16.83
   1  23  -2   61.91   19.05
  -1  23   2   92.02   23.84
  -1 -23   2   97.74   26.47
   1 -23  -2   48.63   13.59
   1 -23  -2   68.36   21.32
   1  23  -1  285.05   33.29
   1  23  -1  274.20   34.12
   1  23  -1  265.59   29.54
  -1  23   1  328.89   39.88
  -1  23   1  240.74   33.34
   1 -23  -1  302.36   27.39
  -1 -23   1  336.89   40.60
   1 -23  -1  286.57   34.63
   1  23   0  148.64   27.08
  -1  23   0  155.64   28.81
  -1  23   0  166.34   28.65
   1  23   0  147.45   21.79
   1  23   0  160.34   27.29
   1 -23   0  194.41   27.41
  -1 -23   0  170.52   30.91
   1  23   1   12.34   19.14
  -1  23  -1  -26.56   15.22
   1  23   1   -8.23   15.41
   1  23   1    1.37   10.60
   1 -23   1  -12.94   15.38
  -1 -23  -1  -14.16   17.57
   1  23   2   23.84   20.34
  -1  23  -2   -1.61   15.88
   1  23   2   32.83   11.12
   1  23   2   27.80   18.63
   1 -23   2   25.87   15.48
  -1 -23  -2    3.93   17.12
   1 -23   2   38.99   17.21
   1  23   3   85.03   25.89
  -1  23  -3  133.20   27.51
   1  23   3  144.96   31.08
   1 -23   3  156.99   23.18
   1 -23   3  145.56   39.56
  -1 -23  -3  122.01   26.82
  -1  23  -4  146.26   30.04
   1  23   4  133.83   28.17
  -1 -23  -4  133.11   28.23
   1 -23   4  131.79   29.15
  -1  23  -5    5.00   17.76
   1  23   5   35.19   24.06
   1 -23   5   32.57   22.34
  -1 -23  -5   25.29   20.21
  -1  23  -6   -1.24   21.23
   1  23   6  -20.76   18.55
  -1 -23  -6  -11.56   16.67
   1 -23   6   32.78   27.43
   1  24  -6    7.90   19.90
  -1  24   6    5.41   18.80
  -1 -24   6  -25.91   21.21
   1 -24  -6  -21.83   15.95
   1  24  -5   21.82   17.65
   1  24  -5   -1.34   18.22
  -1  24   5    6.51   20.33
   1 -24  -5   32.75   19.02
  -1 -24   5   34.86   22.79
  -1  24   4   37.25   24.86
   1  24  -4   30.36   21.33
   1  24  -4  -20.51   14.25
  -1  24   4   29.76   18.95
   1 -24  -4   34.55   20.14
  -1 -24   4   35.70   22.63
  -1  24   3   -1.14   19.92
   1  24  -3   22.28   15.62
   1  24  -3  -12.36   13.93
  -1  24   3   39.96   22.58
  -1 -24   3   11.42   21.43
   1 -24  -3    9.09   15.28
   1  24  -2   13.82   14.05
   1  24  -2    4.78   15.09
  -1  24   2  -18.67   15.03
   1  24  -2   39.92   17.88
  -1  24   2    8.29   17.96
   1 -24  -2  -24.63   13.06
  -1 -24   2  -17.88   19.39
   1 -24  -2    3.49   10.70
  -1  24   1   58.05   22.28
   1  24  -1   40.21   16.47
   1  24  -1   69.93   22.48
  -1  24   1   47.74   36.27
   1  24  -1   94.07   21.45
  -1 -24   1   79.83   24.37
   1 -24  -1   79.92   17.88
   1 -24  -1   66.72   21.62
   1  24   0   -7.97   14.92
  -1  24   0   -9.44   18.17
   1  24   0    3.59   16.06
   1  24   0   13.99   12.78
  -1 -24   0    5.26   19.65
   1 -24   0   12.85   16.81
   1  24   1    3.01   16.42
  -1  24  -1    1.15   15.40
   1  24   1    5.75   10.55
   1 -24   1   12.59   15.40
  -1 -24  -1   -9.05   16.24
   1 -24   1   -7.42   15.53
   1  24   2   29.07   22.54
   1  24   2   85.30   22.61
   1  24   2   45.41   12.51
  -1  24  -2   72.10   22.99
   1 -24   2   47.47   34.27
  -1 -24  -2   12.98   19.94
   1 -24   2   39.61   16.68
  -1  24  -3   -9.19   15.71
   1  24   3   23.43   21.52
   1  24   3  -14.60   16.94
   1 -24   3   13.48   16.31
   1 -24   3  -15.87   15.64
  -1 -24  -3   34.39   24.69
   1  24   4   91.82   26.25
  -1  24  -4   60.71   23.37
   1  24   4   27.91   20.55
   1 -24   4   41.95   20.57
  -1 -24  -4  105.05   25.95
  -1  24  -5   38.42   21.83
   1  24   5    5.02   17.78
   1 -24   5    1.86   20.87
  -1 -24  -5   11.96   18.83
  -1  24  -6   -2.52   22.75
   1  24   6   -0.80   21.03
   1 -24   6   14.07   23.21
  -1 -24  -6    4.25   17.66
  -1  25   6   10.39   26.89
   1  25  -6  -11.75   16.92
  -1 -25   6   32.21   24.33
   1 -25  -6    8.30   19.31
  -1  25   5   18.90   24.93
   1  25  -5   82.28   26.18
   1  25  -5   38.74   20.38
  -1 -25   5  146.68   30.57
   1 -25  -5   62.20   23.33
  -1  25   4   13.92   22.58
   1  25  -4   45.70   21.36
   1  25  -4   32.01   19.92
  -1  25   4   78.97   23.01
   1 -25  -4   60.05   22.91
  -1 -25   4   65.26   26.18
   1  25  -3   44.83   20.31
  -1  25   3   43.95   22.54
  -1  25   3   67.51   26.24
   1  25  -3   28.14   17.45
  -1 -25   3   18.68   23.21
   1 -25  -3   23.40   18.35
  -1  25   2  573.91   49.35
   1  25  -2  707.37   45.50
   1  25  -2  630.06   45.85
   1  25  -2  702.31   48.27
  -1  25   2  738.24   53.83
  -1 -25   2  722.84   52.57
   1 -25  -2  636.37   34.49
   1 -25  -2  684.12   49.83
  -1  25   1  179.13   30.53
   1  25  -1  156.02   24.86
  -1  25   1  135.38   28.29
   1  25  -1  176.74   29.41
   1  25  -1  175.33   28.13
   1 -25  -1  140.29   21.77
  -1 -25   1  244.82   33.58
   1 -25  -1  189.07   28.22
   1  25   0   -9.04   15.90
   1  25   0   23.90   19.59
  -1  25   0   10.64   19.01
   1  25   0    6.61   13.14
   1 -25   0   -2.16   14.60
  -1 -25   0   19.41   20.24
   1 -25   0    6.08   15.63
  -1  25  -1  329.40   38.90
   1  25   1  371.85   41.80
   1  25   1  378.63   28.74
   1  25   1  432.26   41.63
  -1 -25  -1  384.24   43.12
   1 -25   1  449.90   38.21
   1 -25   1  352.04   36.71
   1  25   2  -38.06   16.72
   1  25   2   11.38   18.98
   1  25   2   10.35   10.61
  -1  25  -2   -2.51   15.65
   1 -25   2    1.37   14.30
   1 -25   2   -6.72   15.26
  -1 -25  -2    3.56   18.76
  -1  25  -3    2.37   18.48
   1  25   3   -9.57   19.81
   1  25   3   -9.08   18.41
   1 -25   3   11.61   16.43
  -1 -25  -3   13.22   19.71
   1 -25   3    6.31   20.84
   1  25   4  189.58   31.69
  -1  25  -4  160.34   37.78
   1  25   4  142.53   31.44
  -1 -25  -4  176.31   32.83
   1 -25   4  114.48   29.85
  -1  25  -5   -2.63   19.30
   1  25   5    0.44   19.63
  -1 -25  -5    5.38   17.92
   1 -25   5  -16.24   16.18
   1  25   6   22.54   26.81
   1 -25   6   -5.79   22.45
  -1 -25  -6    6.67   20.91
   1  26  -6   12.38   19.11
  -1  26   6   10.37   26.11
  -1 -26   6  -16.08   23.43
   1 -26  -6   14.71   19.64
   1  26  -5   29.57   21.09
   1  26  -5   11.96   18.08
  -1  26   5   22.29   26.94
   1 -26  -5  -13.21   15.29
  -1 -26   5    9.68   23.78
   1  26  -4    9.85   15.65
  -1  26   4  -17.39   20.71
  -1  26   4   16.67   24.07
   1  26  -4   64.93   23.61
  -1 -26   4   23.12   23.37
   1 -26  -4   17.53   19.65
  -1  26   3   18.85   20.07
   1  26  -3   21.89   18.02
   1  26  -3    9.43   16.55
  -1 -26   3  -11.44   20.50
   1 -26  -3   43.51   34.71
   1  26  -2   26.05   16.04
   1  26  -2   45.35   20.52
  -1  26   2   49.61   24.58
   1  26  -2   60.10   20.33
  -1  26   2   47.78   22.54
   1 -26  -2   52.41   20.82
   1 -26  -2   58.18   14.35
  -1 -26   2   34.87   23.13
   1  26  -1   38.16   18.27
   1  26  -1   36.18   20.13
  -1  26   1   26.83   21.70
  -1  26   1   50.46   23.11
   1  26  -1   54.91   21.15
   1 -26  -1   31.54   16.26
  -1 -26   1   25.41   22.25
   1 -26  -1  100.84   22.98
   1  26   0   -8.42   17.11
   1  26   0   12.56   13.56
  -1  26   0   31.80   19.75
   1  26   0   -4.34   15.22
   1 -26   0  -16.01   12.79
   1 -26   0   10.17   16.55
  -1 -26   0   -3.28   17.90
   1  26   1   49.14   18.50
  -1  26  -1   43.03   21.40
   1  26   1   19.44   20.05
   1  26   1   16.13   19.16
   1 -26   1   41.92   19.51
   1 -26   1   69.77   21.54
  -1 -26  -1   34.62   24.20
   1 -26   1   17.86   17.22
   1  26   2   65.58   26.80
   1  26   2   46.42   23.39
  -1  26  -2    3.37   19.27
   1  26   2   58.88   14.56
   1 -26   2   34.90   19.97
   1 -26   2   93.13   22.20
  -1 -26  -2   43.19   21.46
  -1  26  -3   50.99   24.24
   1  26   3   52.01   25.05
   1  26   3   30.10   31.37
  -1 -26  -3   22.72   21.02
   1 -26   3   33.22   20.48
   1 -26   3   50.01   26.88
  -1  26  -4   -8.03   15.97
   1  26   4    3.55   19.28
   1  26   4  -10.88   22.67
  -1 -26  -4   45.10   22.61
   1 -26   4   12.91   20.22
  -1  26  -5    6.61   22.12
   1  26   5    4.37   20.51
   1 -26   5  -48.06   15.43
  -1 -26  -5   19.68   22.11
  -1  27   6   51.21   32.77
  -1 -27   6  185.42   34.30
   1 -27  -6   86.50   29.13
   1  27  -5   -0.07   19.51
   1  27  -5   57.79   22.55
  -1  27   5  -42.67   18.78
   1 -27  -5   29.38   21.91
  -1 -27   5    0.47   22.06
   1  27  -4   20.57   20.76
   1  27  -4    2.42   17.08
  -1  27   4   66.46   25.10
  -1  27   4    5.65   23.26
  -1 -27   4   55.54   26.79
   1 -27  -4   30.16   21.68
  -1  27   3   20.42   22.09
  -1  27   3  -26.89   18.24
   1  27  -3   16.70   19.64
   1  27  -3    1.47   15.42
   1 -27  -3   16.44   19.08
  -1 -27   3  -41.74   18.09
   1  27  -2    8.04   17.17
  -1  27   2   50.01   25.41
  -1  27   2   40.72   23.94
   1  27  -2   20.44   17.89
   1  27  -2   -2.68   15.19
  -1 -27   2   48.66   25.11
   1 -27  -2   24.93   13.50
   1 -27  -2   34.03   21.42
   1  27  -1   36.16   16.63
   1  27  -1   22.75   19.65
  -1  27   1    9.63   20.59
   1  27  -1   12.60   18.65
  -1  27   1   30.78   24.18
  -1 -27   1   13.37   20.90
   1 -27  -1    9.77   14.98
   1 -27  -1   17.93   18.25
   1  27   0  162.83   24.09
  -1  27   0  166.26   30.88
   1  27   0  184.68   32.02
   1  27   0  178.60   28.80
   1 -27   0  188.78   28.20
  -1 -27   0  174.61   31.73
   1 -27   0  197.85   29.79
   1 -27   0  111.02   29.83
  -1  27  -1   25.75   20.32
   1  27   1  -16.12   17.62
   1  27   1  -15.83   11.28
   1  27   1   58.87   22.13
   1 -27   1  -14.02   15.67
   1 -27   1  -26.42   14.54
  -1 -27  -1   21.93   22.32
   1 -27   1  -22.02   14.99
   1  27   2   24.31   24.69
  -1  27  -2  116.40   28.13
   1  27   2   94.45   16.37
   1  27   2   74.46   25.51
   1 -27   2  103.83   24.14
   1 -27   2   60.29   24.47
  -1 -27  -2   82.87   25.92
   1 -27   2  106.29   25.19
  -1  27  -3   28.58   23.39
   1  27   3   54.27   24.75
   1  27   3   26.16   22.32
   1 -27   3    1.76   20.02
   1 -27   3  -13.20   17.14
  -1 -27  -3  -21.26   15.50
   1  27   4    2.23   21.12
   1  27   4   55.49   23.75
  -1  27  -4    8.19   19.91
   1 -27   4   10.35   22.87
  -1 -27  -4   16.32   19.40
   1  27   5   23.79   28.83
  -1  27  -5   31.84   25.77
  -1 -27  -5   18.43   23.08
   1 -27   5   28.44   25.95
  -1  28   5   72.51   32.85
   1  28  -5   -0.90   21.89
  -1 -28   5   13.22   24.20
   1 -28  -5   -3.05   17.30
  -1  28   4   -4.77   25.02
   1  28  -4   42.93   23.07
   1  28  -4   22.47   18.91
  -1  28   4   30.73   25.45
  -1 -28   4   18.54   24.29
   1 -28  -4  -15.89   20.31
  -1  28   3   -0.04   21.73
  -1  28   3   10.36   22.01
   1  28  -3   46.74   20.69
   1  28  -3   12.48   18.84
  -1 -28   3   -8.83   21.43
   1 -28  -3   56.08   23.14
   1  28  -2    3.52   16.10
   1  28  -2   17.93   17.66
  -1  28   2   13.59   24.57
  -1  28   2   25.80   23.36
   1  28  -2    2.32   17.09
   1 -28  -2   20.19   19.00
  -1 -28   2   11.85   22.42
   1 -28  -2  -17.79   11.96
   1  28  -1   54.13   19.87
   1  28  -1   -1.88   17.13
   1  28  -1   -1.28   16.49
  -1  28   1   14.81   19.92
  -1  28   1  -11.25   18.51
   1 -28  -1   13.55   18.22
   1 -28  -1   19.68   16.15
  -1 -28   1   19.31   22.15
  -1  28   0   54.51   23.86
   1  28   0  -11.51   16.96
   1  28   0   17.59   20.40
   1  28   0   23.24   14.92
   1 -28   0    3.81   19.07
   1 -28   0   42.83   22.07
  -1 -28   0    6.18   19.70
   1 -28   0   28.35   18.75
   1  28   1   41.47   23.64
   1  28   1   38.53   23.85
   1  28   1   33.31   14.80
  -1  28  -1    1.78   19.69
   1 -28   1   20.07   18.82
   1 -28   1   16.07   18.12
   1 -28   1   75.42   21.42
  -1 -28  -1    6.55   23.03
   1  28   2   -9.61   17.78
  -1  28  -2    7.32   19.79
   1  28   2   -6.04   19.95
   1 -28   2   22.69   21.10
   1 -28   2   13.73   17.35
  -1 -28  -2   26.14   21.34
   1 -28   2   26.64   19.95
   1  28   3   10.54   20.78
   1  28   3  -20.55   21.44
  -1  28  -3    8.00   19.09
   1 -28   3   -8.70   17.49
  -1 -28  -3   -4.98   19.92
   1 -28   3    8.58   17.51
   1  28   4   -8.26   26.72
   1  28   4   23.89   25.79
  -1  28  -4   11.05   20.55
   1 -28   4  -22.60   18.89
  -1 -28  -4    2.69   20.08
   1  28   5   87.70   33.69
  -1  28  -5  131.45   34.28
  -1 -28  -5   60.15   29.18
  -1  29   5   59.45   31.67
   1  29  -5   17.95   19.85
   1 -29  -5  -20.52   18.60
  -1 -29   5    2.62   23.21
  -1  29   4   41.27   26.62
   1  29  -4    4.20   18.98
  -1  29   4   -4.57   23.71
   1  29  -4  -30.08   14.35
  -1 -29   4   24.94   24.36
   1 -29  -4   -1.42   19.84
   1  29  -3  196.96   31.87
   1  29  -3  186.91   29.75
  -1  29   3  180.21   37.63
  -1  29   3  259.18   66.64
  -1 -29   3  212.39   34.44
   1 -29  -3  204.07   33.67
  -1  29   2    8.00   19.57
   1  29  -2   12.58   18.86
   1  29  -2   -6.47   14.43
   1  29  -2   44.26   19.00
  -1  29   2    3.74   22.60
   1 -29  -2   13.20   13.50
  -1 -29   2    4.79   22.57
   1 -29  -2   12.63   19.25
   1  29  -1  293.27   37.67
   1  29  -1  348.24   41.04
   1  29  -1  232.94   32.17
  -1  29   1  235.15   55.35
   1 -29  -1  331.79   32.37
  -1 -29   1  340.20   43.50
   1 -29  -1  295.07   37.80
   1  29   0   61.46   18.42
   1  29   0   29.75   21.34
  -1  29   0   32.20   23.22
   1  29   0   78.25   27.11
   1 -29   0   77.17   23.30
   1 -29   0   25.60   21.30
   1 -29   0   29.37   18.36
  -1 -29   0   21.10   23.71
   1  29   1   25.72   22.35
   1  29   1   10.74   14.86
  -1  29  -1   32.23   22.79
   1  29   1   27.45   24.28
   1 -29   1   -3.93   17.90
   1 -29   1   -0.01   16.56
   1 -29   1   22.93   17.38
  -1 -29  -1   19.81   23.12
  -1  29  -2   63.36   32.16
   1  29   2   -9.91   18.56
   1  29   2   28.23   23.73
   1 -29   2   48.41   22.91
  -1 -29  -2   33.97   21.55
   1 -29   2   39.67   21.92
   1  29   3   84.99   29.28
  -1  29  -3   63.65   25.54
   1  29   3  122.86   42.75
   1 -29   3  113.85   26.01
  -1 -29  -3  121.11   29.47
   1 -29   3   78.19   28.51
   1  29   4   85.53   31.44
  -1  29  -4   61.78   27.95
   1 -29   4   47.79   28.24
  -1 -29  -4   60.83   28.16
  -1  30   4   33.80   27.92
  -1  30   4   -2.14   25.57
   1  30  -4  -44.65   15.64
  -1 -30   4  -28.43   21.94
   1 -30  -4    3.35   20.57
  -1  30   3   51.07   24.54
   1  30  -3   -9.94   15.28
  -1  30   3   -2.24   23.84
   1  30  -3    3.23   18.16
   1 -30  -3  -14.96   18.59
  -1 -30   3  -25.25   20.14
   1  30  -2   25.40   20.38
   1  30  -2    0.53   17.59
  -1  30   2   -0.81   21.89
   1  30  -2   25.21   18.45
  -1  30   2   41.89   25.00
   1 -30  -2   22.73   20.35
  -1 -30   2    4.64   23.92
   1 -30  -2   -3.40   14.30
  -1  30   1   27.23   22.62
   1  30  -1   26.51   19.58
   1  30  -1    2.40   16.78
   1  30  -1  -12.43   18.39
   1 -30  -1   -7.38   15.33
  -1 -30   1   37.22   25.81
   1 -30  -1   18.55   21.25
   1  30   0   30.80   21.81
   1  30   0   -3.72   21.21
   1  30   0  -14.47   13.46
  -1  30   0   19.20   20.61
   1 -30   0   21.68   20.46
   1 -30   0   27.89   17.56
  -1 -30   0   40.63   26.33
   1 -30   0   42.41   24.15
  -1  30  -1  -22.53   18.22
   1  30   1   -1.24   14.75
   1  30   1  -10.56   19.46
   1  30   1  -18.57   21.12
   1 -30   1   -4.53   18.71
   1 -30   1    8.68   16.83
   1 -30   1   17.61   19.42
  -1 -30  -1   -6.88   20.27
   1  30   2  228.60   37.50
   1  30   2  291.61   44.85
  -1  30  -2  230.63   37.59
   1 -30   2  280.53   34.82
   1 -30   2  247.76   38.61
  -1 -30  -2  249.45   41.64
  -1  30  -3   17.84   21.39
   1  30   3   -9.76   19.93
   1  30   3   54.12   30.56
  -1 -30  -3   11.27   22.76
   1 -30   3   10.02   18.89
   1 -30   3    5.30   21.93
   1  30   4   50.37   28.14
  -1  30  -4    2.59   23.32
  -1 -30  -4    5.11   22.01
   1 -30   4   38.26   26.17
   1  31  -4   -2.72   19.65
   1  31  -4  -13.34   20.31
  -1  31   4   20.70   30.20
   1 -31  -4  -17.80   20.47
  -1 -31   4  -20.31   21.64
  -1  31   3    3.80   25.49
  -1  31   3   10.57   25.17
   1  31  -3  -16.03   16.24
   1  31  -3   16.25   18.72
  -1 -31   3   12.36   25.38
   1 -31  -3   18.82   22.85
   1  31  -2   -8.01   17.84
   1  31  -2   23.83   19.92
   1  31  -2   -1.75   18.14
  -1  31   2   54.16   27.41
  -1 -31   2   29.90   25.54
   1 -31  -2    6.04   20.03
   1  31  -1   36.68   21.75
   1  31  -1   23.71   17.53
   1  31  -1   26.29   24.81
  -1  31   1   50.83   25.76
  -1 -31   1   54.08   28.94
   1 -31  -1   62.25   25.96
   1 -31  -1   15.07   23.43
   1 -31  -1   44.50   18.82
   1  31   0   -8.58   13.44
   1  31   0   45.23   25.99
  -1  31   0   14.57   21.82
   1  31   0   -1.27   20.80
   1 -31   0    2.66   20.78
   1 -31   0   48.89   21.73
   1 -31   0  -22.71   17.56
  -1 -31   0  -40.99   18.44
   1  31   1  295.36   42.63
  -1  31  -1  371.68   45.65
   1  31   1  275.40   40.66
   1 -31   1  307.25   43.28
   1 -31   1  355.84   43.88
  -1 -31  -1  341.29   45.16
   1 -31   1  430.48   41.14
  -1  31  -2  -12.14   21.78
   1  31   2   19.88   23.08
   1  31   2  -12.61   20.42
  -1 -31  -2    1.73   22.65
   1 -31   2  -35.94   18.60
   1 -31   2   14.10   18.82
   1  31   3    6.91   22.73
  -1  31  -3   -0.96   22.93
   1  31   3   -4.94   21.44
  -1 -31  -3  -21.91   21.76
   1 -31   3   33.00   18.82
   1 -31   3   -1.05   21.27
   1  32  -3   11.88   21.91
   1  32  -3    1.62   18.72
  -1  32   3    4.19   26.35
   1 -32  -3    8.11   22.31
  -1 -32   3  -18.68   27.09
  -1  32   2   27.16   25.93
   1  32  -2   27.57   20.24
   1 -32  -2    3.54   20.99
   1 -32  -2   -5.89   16.98
  -1 -32   2   19.43   25.35
   1  32  -1   14.60   19.31
  -1  32   1   -5.41   22.31
   1  32  -1   27.23   24.37
   1 -32  -1   10.33   20.46
   1 -32  -1  -29.41   15.42
  -1 -32   1    8.71   24.46
   1 -32  -1   55.60   26.07
   1  32   0  -11.76   15.04
  -1  32   0  -35.07   18.52
   1  32   0   28.30   22.44
   1  32   0    0.02   20.94
   1 -32   0   42.23   20.93
   1 -32   0  -46.68   31.16
  -1 -32   0   -0.41   22.91
   1 -32   0  -17.50   22.21
   1  32   1   42.86   26.79
  -1  32  -1   17.12   22.85
   1  32   1   62.58   28.60
   1 -32   1   18.35   21.82
  -1 -32  -1    9.49   21.50
   1 -32   1   26.49   19.72
   1  32   2   -9.19   22.68
  -1  32  -2  -20.83   21.12
   1  32   2  -10.76   23.86
   1 -32   2   -5.44   16.57
  -1 -32  -2  -35.56   18.36
  -1 -32  -2  -26.57   23.63
   1 -32   2  -25.72   22.81
   1  32   3  -23.40   22.96
  -1  32  -3   25.20   24.67
   1  32   3   32.42   26.54
   1 -32   3   -8.83   18.29
  -1 -32  -3  -43.62   20.93
   1 -32   3   55.33   29.40
  -1  33   3   52.20   35.36
   1  33  -3  109.22   27.55
   1 -33  -3  107.54   32.71
  -1 -33   3  144.03   35.01
   1  33  -2   25.43   21.14
  -1  33   2  -18.65   25.01
   1  33  -2  -17.86   18.98
   1 -33  -2   -7.17   21.99
  -1 -33   2  -18.85   21.69
   1 -33  -2   -1.89   21.86
   1 -33  -2   18.95   15.97
   1  33  -1  -18.41   18.47
   1  33  -1  -23.19   19.17
   1  33  -1   -0.20   18.95
  -1  33   1    7.15   24.91
   1 -33  -1  -36.80   15.02
  -1 -33   1   21.61   27.73
   1 -33  -1   -3.22   21.77
   1 -33  -1  -21.18   24.24
   1  33   0   -8.74   25.92
  -1  33   0   33.15   26.46
   1  33   0   41.28   26.24
   1 -33   0   63.82   27.53
   1 -33   0   86.04   38.18
  -1 -33   0   -1.31   23.08
   1 -33   0   54.41   21.83
   1  33   1  -19.00   20.32
  -1  33  -1   27.88   25.09
   1  33   1   20.25   24.39
   1 -33   1   28.04   22.88
  -1 -33  -1   19.20   25.37
   1 -33   1    7.08   20.78
   1  33   2   11.52   23.87
   1  33   2   90.42   33.41
  -1  33  -2   95.18   29.72
  -1 -33  -2   65.41   20.49
   1 -33   2   58.08   29.01
   1 -33   2   75.65   24.18
  -1 -33  -2   19.24   25.22
   1  34  -2   90.71   29.05
  -1  34   2   34.91   30.28
   1 -34  -2   14.83   24.15
  -1 -34   2   57.38   30.61
   1 -34  -2   32.36   18.40
   1 -34  -2   26.21   25.78
  -1  34   1   27.34   27.86
   1  34  -1    9.14   20.61
   1  34  -1   54.08   26.38
  -1 -34   1  -33.09   24.72
   1 -34  -1  -42.71   22.49
   1 -34  -1   39.07   25.52
   1 -34  -1   11.03   18.51
  -1  34   0   25.55   26.86
   1  34   0   74.25   28.12
   1  34   0   89.96   29.42
  -1 -34   0   35.80   28.97
   1 -34   0   95.80   27.12
   1 -34   0  140.04   33.37
   1 -34   0   69.59   31.78
   1  34   1   18.88   23.93
  -1  34  -1   -4.34   22.36
   1  34   1  -37.77   23.97
  -1 -34  -1    4.30   26.52
   1 -34   1  -11.99   20.55
   1 -34   1    8.60   21.20
  -2   0   9   -5.41   16.02
   2   0  -9   -7.15   15.96
   2   0  -8   20.52   15.23
  -2   0   8  -10.86   14.94
   2   0  -7   -2.20   12.56
   2   0  -7    4.53   12.23
   2   0  -6  140.12   23.51
   2   0  -6  127.27   21.97
   2   0  -6  139.36   21.22
   2   0  -5  -17.39    8.92
   2   0  -5   -8.25    9.81
   2   0  -5   -1.89    9.11
   2   0  -4 3726.81  118.49
   2   0  -4 3809.26  122.30
   2   0  -4 3718.51  122.10
   2   0  -3    2.06    6.02
   2   0  -3   14.56    8.06
  -2   0   2  121.92   10.97
  -2   0   2  125.58   11.52
   2   0  -2  140.61   10.87
   2   0  -2  152.70   14.66
   2   0  -1    0.43    5.53
   2   0  -1    4.01    4.14
  -2   0   1   -0.95    4.18
   2   0  -1   -3.99    4.75
   2   0  -1   -0.85    5.09
   2   0   0   98.46    9.88
   2   0   0  106.29   11.71
   2   0   0  111.99   11.89
  -2   0   0   83.00    9.80
  -2   0   0   99.49   10.91
  -2   0   0   97.23   10.58
   2   0   0   95.52    9.66
   2   0   1    1.03    6.94
   2   0   1    8.08    6.78
  -2   0  -1    4.23    7.31
   2   0   1   -0.61    7.34
  -2   0  -1   -0.89    6.52
   2   0   2 4499.07  136.55
  -2   0  -2 4423.03  134.82
  -2   0  -2 4412.86  139.48
   2   0   2 4337.39  134.58
  -2   0  -3   -2.95    6.39
   2   0   3   -0.76    5.98
  -2   0  -3   12.83    7.47
   2   0   3   -5.32    8.89
  -2   0  -3    3.60    8.84
  -2   0  -4  186.73   24.62
  -2   0  -4  188.15   17.68
   2   0   4  221.67   24.16
  -2   0  -4  145.81   17.40
  -2   0  -5   -2.25    9.74
  -2   0  -5    2.75    8.84
   2   0   5   21.74   15.63
  -2   0  -5   11.88   14.25
  -2   0  -6   12.23   16.40
  -2   0  -6   54.66   15.19
   2   0   6   36.03   17.31
  -2   0  -7  -15.51   11.87
  -2   0  -7    3.15   18.37
   2   0   7  -20.43   12.66
  -2   0  -8   24.39   22.55
  -2   0  -8   25.18   14.99
   2   0   8   -7.01   16.25
   2   1  -9   11.20   16.64
  -2   1   9   17.23   18.14
  -2   1   9   66.13   20.80
   2  -1  -9    1.19   18.51
  -2  -1   9  -19.11   17.11
   2   1  -8   46.17   20.17
   2   1  -8   13.71   16.17
  -2   1   8   51.53   18.21
   2  -1  -8   35.32   16.79
  -2  -1   8   30.45   18.27
   2   1  -7   61.75   19.82
   2   1  -7   46.09   17.19
   2  -1  -7   61.47   19.35
   2   1  -6   17.47   13.81
   2   1  -6   21.14   13.11
   2   1  -6  -10.96   11.85
   2  -1  -6    1.51   12.21
   2  -1  -6   32.71   15.78
   2  -1  -6    0.09   14.20
   2   1  -5   -4.15    9.18
   2   1  -5   16.04   11.88
   2   1  -5    4.87   10.34
   2  -1  -5   13.32    9.71
   2  -1  -5   -2.20   10.34
   2   1  -4    7.88    9.15
   2   1  -4    2.12    7.97
   2   1  -4    3.15    8.22
   2  -1  -4   -0.47    8.31
   2  -1  -4   11.31    7.90
  -2   1   3   33.89    8.83
   2   1  -3   44.80    8.96
   2   1  -3   51.69   10.47
   2   1  -3   47.52    9.58
   2  -1  -3   41.21    8.55
   2  -1  -3   34.97    9.69
   2   1  -2 1193.40   41.98
   2   1  -2 1178.55   38.99
   2   1  -2 1201.26   43.84
  -2   1   2 1239.86   41.84
  -2  -1   2 1217.12   39.96
   2  -1  -2 1220.89   40.88
  -2  -1   2 1215.21   39.99
   2  -1  -2 1142.77   39.74
   2  -1  -2 1174.92   43.74
   2   1  -1 1739.41   57.05
  -2   1   1 1775.79   59.27
   2   1  -1 1911.79   53.62
  -2   1   1 1856.32   56.28
   2   1  -1 1790.64   57.82
   2  -1  -1 1755.47   55.64
   2  -1  -1 1740.93   57.30
   2  -1  -1 1816.69   57.25
   2  -1  -1 1750.60   57.47
  -2  -1   1 1837.21   53.53
  -2   1   0   38.36    7.38
   2   1   0   42.49    9.06
  -2   1   0   36.99    7.62
  -2   1   0   55.19    6.98
   2   1   0   53.56    8.04
   2   1   0   53.11    8.67
   2   1   0   32.75    6.04
   2  -1   0   39.76    7.36
  -2  -1   0   58.55    9.16
  -2  -1   0   35.46    6.43
  -2  -1   0   41.24    8.34
   2  -1   0   53.38    9.46
  -2   1  -1  404.58   18.72
  -2   1  -1  434.53   22.66
   2   1   1  410.56   21.35
   2   1   1  438.24   21.53
  -2  -1  -1  327.51   22.59
  -2  -1  -1  437.90   21.83
   2  -1   1  427.14   21.35
   2  -1   1  452.96   22.83
  -2  -1  -1  460.62   22.52
  -2   1  -2   -1.38    5.36
  -2   1  -2    8.32    6.60
  -2   1  -2    0.14    7.12
   2   1   2    3.31    7.39
   2   1   2    1.98    6.24
  -2  -1  -2   16.98    7.75
  -2  -1  -2   10.84    7.23
   2  -1   2    1.30    8.25
  -2  -1  -2   -2.72    7.21
  -2   1  -3  -10.45    8.20
   2   1   3    4.07    6.79
  -2   1  -3   -5.50    5.67
   2   1   3   23.89   10.57
  -2  -1  -3    8.35    7.37
   2  -1   3    8.09    6.27
  -2  -1  -3   -3.42    8.62
   2  -1   3    7.22   10.24
  -2  -1  -3    5.42    7.61
   2   1   4  119.62   18.86
  -2   1  -4  135.07   22.07
  -2   1  -4  121.93   15.74
  -2   1  -4  133.34   15.83
  -2  -1  -4  122.79   16.98
  -2  -1  -4  122.20   16.21
   2  -1   4  142.82   21.22
  -2  -1  -4  107.24   19.70
  -2   1  -5   65.78   18.99
  -2   1  -5   35.20   13.02
   2   1   5   15.99   15.84
  -2  -1  -5   46.30   19.45
   2  -1   5   57.93   18.66
  -2  -1  -5   52.20   14.76
   2   1   6   90.18   20.27
  -2   1  -6  122.28   24.73
  -2   1  -6  105.10   23.03
  -2  -1  -6   94.01   22.76
  -2  -1  -6  148.76   21.66
   2  -1   6   90.28   21.61
   2   1   7   90.43   22.15
  -2   1  -7  154.76   30.50
  -2   1  -7  136.41   22.11
  -2  -1  -7  161.72   24.40
   2  -1   7  154.04   27.32
  -2  -1  -7  213.12   34.69
  -2   1  -8   22.72   23.23
  -2   1  -8   -6.01   12.99
   2   1   8   15.74   15.94
   2  -1   8  -20.63   18.22
  -2  -1  -8   11.94   15.61
  -2  -1  -8   -7.09   21.70
  -2   2   9   31.55   18.02
   2   2  -9   34.47   19.72
  -2   2   9    1.67   16.90
  -2  -2   9  -19.48   15.26
   2  -2  -9    6.16   17.15
   2   2  -8  172.70   30.67
  -2   2   8  185.01   25.27
   2   2  -8  219.37   30.55
  -2   2   8  141.72   26.88
   2  -2  -8  216.38   30.99
  -2  -2   8  190.02   28.01
   2   2  -7  107.10   22.33
   2   2  -7  140.93   23.77
   2   2  -7  143.15   23.64
   2  -2  -7  149.54   25.99
   2   2  -6  180.82   24.23
   2   2  -6  159.55   23.76
   2   2  -6  193.79   25.47
   2  -2  -6  184.55   21.54
   2  -2  -6  196.32   26.84
   2   2  -5    9.60   11.16
   2   2  -5    6.67   10.73
   2   2  -5    0.49   10.78
   2  -2  -5   10.28   12.20
   2  -2  -5   24.42   10.06
   2   2  -4  145.22   17.72
   2   2  -4  146.67   18.10
   2   2  -4  159.04   16.93
   2  -2  -4  122.63   17.24
   2  -2  -4  135.98   14.52
   2   2  -3   18.33    8.20
   2   2  -3   13.50    8.25
   2   2  -3    3.81    6.40
  -2   2   3   11.34    7.10
   2  -2  -3    9.19    6.23
   2  -2  -3    7.46    7.62
   2   2  -2 5962.37  176.28
  -2   2   2 5901.57  180.08
   2   2  -2 6189.54  181.53
   2   2  -2 6350.83  180.52
   2  -2  -2 6037.15  177.87
   2  -2  -2 6304.08  181.92
  -2  -2   2 5729.32  176.50
   2  -2  -2 6309.07  177.75
   2   2  -1  327.43   16.99
  -2   2   1  373.22   17.58
  -2   2   1  319.99   16.54
   2  -2  -1  323.76   16.19
   2  -2  -1  354.40   16.81
   2  -2  -1  352.03   18.17
   2  -2  -1  328.19   17.22
  -2  -2   1  327.47   25.75
   2   2   0  286.07   14.11
  -2   2   0  264.01   16.22
  -2   2   0  274.12   16.71
   2   2   0  299.60   17.44
   2   2   0  279.31   17.72
  -2   2   0  269.95   12.95
  -2   2   0  283.74   12.93
  -2  -2   0  256.10   13.62
   2  -2   0  301.07   17.21
  -2  -2   0  287.04   17.26
  -2  -2   0  286.02   17.97
  -2   2  -1 1221.47   45.07
   2   2   1 1217.77   42.85
   2   2   1 1209.75   43.50
  -2  -2  -1 1153.82   43.30
   2  -2   1 1215.16   44.45
  -2  -2  -1 1173.31   43.84
   2  -2   1 1159.35   42.89
   2   2   2  204.00   16.57
  -2   2  -2  203.21   19.07
   2   2   2  195.24   15.60
  -2   2  -2  196.36   15.14
  -2  -2  -2  210.80   16.90
  -2  -2  -2  214.38   17.96
   2  -2   2  204.85   18.46
  -2  -2  -2  236.76   16.76
  -2   2  -3  130.58   18.91
   2   2   3  115.62   15.57
   2   2   3  123.85   14.28
  -2   2  -3  110.89   12.05
  -2   2  -3  106.00   13.14
   2  -2   3  123.03   16.21
  -2  -2  -3  105.80   16.68
  -2  -2  -3  128.11   16.10
   2  -2   3  136.31   18.40
  -2  -2  -3  123.77   15.94
   2   2   4   40.23   13.26
  -2   2  -4   35.67   10.50
  -2   2  -4   47.03   10.58
  -2   2  -4   23.27   13.48
  -2  -2  -4   13.18   11.41
   2  -2   4   -6.39   11.89
  -2  -2  -4   29.80   11.03
  -2  -2  -4   29.47   14.16
  -2   2  -5  279.67   23.23
  -2   2  -5  394.67   35.31
  -2   2  -5  308.25   21.79
  -2  -2  -5  273.46   23.16
   2  -2   5  268.51   30.27
  -2  -2  -5  304.85   26.44
  -2  -2  -5  268.59   31.05
  -2   2  -6   22.90   11.14
   2   2   6   12.39   14.99
  -2   2  -6   15.00   17.11
  -2  -2  -6   25.65   17.89
  -2  -2  -6   34.43   14.03
   2  -2   6    5.11   15.63
   2   2   7    6.49   13.71
  -2   2  -7   -9.90   16.50
  -2   2  -7    9.27   12.56
   2  -2   7   16.03   18.42
  -2  -2  -7   -5.48   12.34
  -2  -2  -7   38.41   23.04
  -2   2  -8   47.24   26.01
  -2   2  -8   29.26   14.89
   2   2   8   11.55   17.48
   2  -2   8    9.54   17.87
  -2  -2  -8   -7.44   20.77
  -2  -2  -8   34.64   15.99
  -2   3   9    5.94   17.65
  -2   3   9  -26.32   14.77
   2   3  -9   40.33   19.49
  -2  -3   9   28.44   19.64
   2  -3  -9   -9.53   16.50
   2   3  -8  -13.55   12.66
  -2   3   8   24.23   16.14
   2   3  -8   15.17   17.55
  -2   3   8  -22.10   13.54
   2  -3  -8    0.08   15.96
   2   3  -7  200.99   27.40
   2   3  -7  209.61   29.33
  -2   3   7  244.73   25.81
  -2   3   7  189.85   27.70
   2   3  -7  184.32   25.27
   2  -3  -7  176.68   26.80
   2   3  -6   -7.94   12.53
   2   3  -6    8.98   13.36
   2   3  -6   10.79   12.84
   2  -3  -6   17.76   12.06
   2  -3  -6   -1.58   12.67
  -2   3   5    6.28   12.47
   2   3  -5    5.28   10.67
   2   3  -5   -4.78    8.87
   2   3  -5    7.28   11.22
   2  -3  -5   11.43   11.86
   2  -3  -5    9.28    8.59
   2   3  -4   35.62   10.12
   2   3  -4   33.92   10.80
   2   3  -4   56.05   12.57
  -2   3   4   34.84   11.70
   2  -3  -4   39.96   12.35
   2  -3  -4   42.21    9.09
   2   3  -3  176.67   14.14
   2   3  -3  148.02   15.06
  -2   3   3  145.98   15.21
   2   3  -3  141.32   15.55
   2  -3  -3  132.78   11.81
   2  -3  -3  126.05   12.05
   2  -3  -3  147.03   16.00
   2  -3  -3  151.46   11.77
   2   3  -2 1141.03   40.86
   2   3  -2 1057.83   36.66
  -2   3   2 1146.79   41.14
  -2   3   2 1094.61   36.88
   2   3  -2 1083.84   36.08
   2   3  -2 1114.34   41.65
  -2  -3   2 1045.28   35.78
   2  -3  -2 1096.09   38.81
   2  -3  -2 1104.98   36.91
   2  -3  -2 1122.53   41.61
  -2   3   1    9.89    6.36
  -2   3   1    3.83    6.40
   2   3  -1    7.37    6.28
   2  -3  -1    5.22    6.79
   2  -3  -1    3.32    6.17
   2  -3  -1    0.17    6.20
  -2  -3   1   11.23    7.56
   2   3   0   13.90    7.70
  -2   3   0   21.50    4.96
   2   3   0    8.65    5.02
  -2   3   0   23.90    7.89
  -2  -3   0   23.30   10.55
   2  -3   0   16.94    7.99
  -2  -3   0    9.66    5.29
  -2  -3   0   13.92    7.72
   2  -3   0   16.13    5.07
   2  -3   0   10.25    7.65
   2   3   1   80.40   11.83
  -2   3  -1   80.59   12.38
   2   3   1   80.97   10.80
  -2  -3  -1   75.87   12.09
  -2  -3  -1   74.80   13.18
   2  -3   1   88.48   13.14
   2  -3   1   66.54   10.37
  -2  -3  -1   69.11   10.71
  -2   3  -2  120.39   16.08
   2   3   2  109.68   13.30
  -2   3  -2  101.00   12.60
   2   3   2  128.29   13.96
  -2  -3  -2  149.40   16.08
   2  -3   2  111.62   13.21
  -2  -3  -2  101.38   12.91
  -2  -3  -2  128.45   15.74
   2  -3   2  146.04   17.68
  -2   3  -3   18.45    6.94
  -2   3  -3   -2.87    8.50
   2   3   3   15.80    7.80
   2   3   3   18.75    9.53
  -2   3  -3   -0.80    6.02
   2  -3   3    6.07   10.41
  -2  -3  -3   -4.72    8.60
  -2  -3  -3   -2.07    8.41
  -2  -3  -3    3.28    7.75
  -2   3  -4  290.13   19.41
  -2   3  -4  267.52   19.60
  -2   3  -4  312.81   29.56
   2   3   4  287.75   24.55
  -2  -3  -4  282.49   28.17
  -2  -3  -4  253.47   24.12
  -2  -3  -4  281.11   26.54
   2   3   5   -2.14   12.53
  -2   3  -5    2.11    8.88
  -2   3  -5   23.60   16.28
  -2  -3  -5    1.92   14.31
  -2  -3  -5    1.15    9.44
  -2  -3  -5   -6.34   11.69
   2  -3   5  -10.50   13.30
  -2   3  -6   68.13   20.60
  -2   3  -6   14.59   10.78
   2   3   6   33.61   16.81
  -2  -3  -6   58.62   21.48
   2  -3   6   26.97   17.63
  -2  -3  -6   14.70   13.84
   2   3   7   12.12   14.48
  -2   3  -7    3.87   16.85
  -2   3  -7    9.52   10.20
   2  -3   7    3.08   18.06
  -2  -3  -7   -8.05   13.09
  -2  -3  -7  -13.57   16.27
  -2   3  -8   24.92   14.47
  -2   3  -8   59.47   27.87
   2   3   8   21.76   16.95
  -2  -3  -8   -6.55   18.74
   2  -3   8   12.30   20.53
  -2  -3  -8   37.22   19.05
   2   4  -9    9.29   17.20
  -2   4   9   -8.16   15.37
  -2   4   9    7.61   17.81
   2   4  -9   26.96   20.59
  -2  -4   9   31.93   32.17
   2  -4  -9  -24.97   15.27
  -2   4   8  175.04   29.04
   2   4  -8  247.45   31.37
   2   4  -8  209.89   31.02
  -2   4   8  198.51   24.51
   2  -4  -8  279.62   37.66
   2   4  -7    8.90   14.08
   2   4  -7   28.80   17.27
   2   4  -7   24.47   17.37
  -2   4   7   25.61   14.59
  -2   4   7    2.41   13.83
   2  -4  -7   11.78   15.69
   2   4  -6  172.36   23.85
  -2   4   6  127.60   23.96
   2   4  -6  135.49   22.88
   2   4  -6  173.22   23.10
   2  -4  -6  174.86   26.13
  -2   4   5  140.36   21.07
   2   4  -5  132.07   18.54
   2   4  -5  142.86   20.57
   2   4  -5  156.03   20.21
   2  -4  -5  157.74   22.03
   2  -4  -5  143.71   15.80
   2   4  -4  894.02   40.46
  -2   4   4  930.45   42.94
   2   4  -4  896.31   41.34
   2   4  -4  927.37   39.60
   2  -4  -4  930.12   43.32
   2  -4  -4  870.11   34.22
   2  -4  -4  920.11   34.68
   2   4  -3   22.52    8.95
  -2   4   3    4.87    7.46
   2   4  -3   23.39    8.77
   2   4  -3   20.58    6.85
   2  -4  -3   12.39    6.72
   2  -4  -3    7.89    5.23
   2  -4  -3   26.45    7.55
   2  -4  -3    8.24    8.11
   2   4  -2 1766.91   57.97
  -2   4   2 1872.37   58.81
   2   4  -2 1879.82   59.81
   2   4  -2 2003.44   64.40
  -2   4   2 2068.20   65.35
  -2  -4   2 1795.10   57.92
   2  -4  -2 1915.18   58.94
  -2  -4   2 1929.00   64.29
   2  -4  -2 1911.60   64.24
   2  -4  -2 1924.99   62.36
   2   4  -1 2127.24   67.36
   2   4  -1 2071.84   66.67
  -2   4   1 2140.97   72.09
  -2   4   1 1962.11   64.81
   2  -4  -1 2148.24   67.91
   2  -4  -1 2051.02   64.72
   2  -4  -1 2039.19   65.92
  -2  -4   1 2113.46   67.60
   2   4   0   17.46    8.22
   2   4   0    5.36    6.65
   2   4   0    9.39    5.36
  -2   4   0   21.55    8.35
  -2   4   0   16.66    4.69
  -2   4   0   12.11    8.15
   2  -4   0    8.04    4.90
   2  -4   0    6.40    7.30
   2  -4   0    7.43    8.51
  -2  -4   0   14.06   10.35
  -2  -4   0    7.01    7.66
  -2  -4   0   21.65    6.15
  -2   4  -1 4422.62  134.64
   2   4   1 4262.82  130.27
   2   4   1 4212.52  133.05
   2  -4   1 4433.43  134.18
  -2  -4  -1 4326.66  133.79
   2  -4   1 4445.90  132.44
  -2  -4  -1 4294.54  133.02
  -2  -4  -1 4353.65  136.72
  -2   4  -2   30.51   10.52
   2   4   2   38.71    9.34
   2   4   2   66.94   11.82
  -2   4  -2   57.53   10.24
   2  -4   2   63.47   12.92
  -2  -4  -2   29.06   11.05
  -2  -4  -2   43.35   10.99
   2  -4   2   61.75   10.59
   2   4   3  182.32   17.66
  -2   4  -3  223.52   16.45
   2   4   3  193.52   17.47
  -2   4  -3  183.13   21.16
  -2  -4  -3  176.62   18.01
   2  -4   3  179.11   21.11
  -2  -4  -3  178.72   20.33
  -2  -4  -3  199.78   21.04
  -2   4  -4   95.24   20.18
  -2   4  -4  125.28   15.53
   2   4   4  133.49   18.16
   2  -4   4   93.42   19.13
  -2  -4  -4  105.99   19.95
  -2  -4  -4  162.18   21.71
  -2  -4  -4  124.62   20.11
  -2   4  -5   24.65   16.21
  -2   4  -5   20.42    9.47
   2   4   5  -14.28   12.50
  -2  -4  -5    8.92   14.84
   2  -4   5   15.91   15.86
  -2  -4  -5   13.34   13.57
  -2  -4  -5   11.23   11.18
  -2   4  -6   82.84   22.57
   2   4   6   79.33   17.47
  -2   4  -6  107.79   16.57
  -2  -4  -6   92.96   19.69
   2  -4   6   69.46   20.55
  -2  -4  -6  109.86   17.92
  -2  -4  -6   63.27   22.10
  -2   4  -7   -9.03    9.80
  -2   4  -7   29.65   20.29
   2   4   7  -20.15   12.18
  -2  -4  -7   16.34   20.07
  -2  -4  -7    2.34   12.83
   2  -4   7   44.82   21.44
   2   4   8  113.23   22.08
  -2   4  -8   92.09   19.45
  -2   4  -8  126.19   32.04
  -2  -4  -8  109.76   23.96
   2  -4   8   54.97   23.56
  -2  -4  -8  113.16   31.40
   2   5  -9  -43.00   13.84
   2   5  -9  -15.04   17.68
  -2   5   9    5.48   16.75
  -2   5   9   12.54   16.87
  -2  -5   9   -6.93   18.82
   2  -5  -9   18.34   20.61
   2   5  -8   48.75   18.51
   2   5  -8   45.31   19.58
  -2   5   8   65.15   17.52
  -2   5   7  -11.49   12.23
   2   5  -7   24.76   15.33
  -2   5   7   27.55   12.42
   2   5  -7   23.33   16.37
   2   5  -7  -14.51   11.35
   2  -5  -7   -8.99   12.76
  -2   5   6   19.81   15.66
   2   5  -6   36.74   15.42
   2   5  -6   42.96   16.33
   2   5  -6   40.27   15.56
   2  -5  -6   29.71   16.44
   2   5  -5   -1.31    9.86
   2   5  -5   23.10   11.93
   2   5  -5    3.94   12.69
  -2   5   5   21.11   13.02
   2  -5  -5   25.08    8.75
   2  -5  -5    4.54   12.19
   2   5  -4  378.84   26.97
   2   5  -4  411.17   24.03
  -2   5   4  391.62   27.81
   2   5  -4  392.85   25.13
   2  -5  -4  407.97   27.29
   2  -5  -4  377.73   21.26
   2  -5  -4  395.94   20.91
   2   5  -3  203.68   14.60
  -2   5   3  217.93   12.03
   2   5  -3  224.40   18.84
  -2   5   3  238.78   19.67
   2  -5  -3  220.07   18.59
   2  -5  -3  213.78   12.29
   2  -5  -3  214.83   16.04
   2  -5  -3  227.29   16.49
  -2   5   2    8.69    5.30
  -2   5   2   16.68    8.58
   2   5  -2   18.37    6.47
   2   5  -2    8.34    4.59
   2   5  -2   20.15    7.86
   2  -5  -2   16.35    5.02
   2  -5  -2   15.76    8.04
   2  -5  -2   11.33    7.18
   2  -5  -2   26.71    8.29
  -2  -5   2   15.27    4.63
  -2  -5   2   23.34    8.74
   2   5  -1  974.34   37.04
   2   5  -1 1028.27   37.43
  -2   5   1  999.11   38.95
   2  -5  -1  978.77   34.83
   2  -5  -1  996.63   41.36
  -2  -5   1  980.49   38.56
   2   5   0  286.73   17.26
  -2   5   0  283.51   18.53
  -2   5   0  304.25   20.31
   2   5   0  299.35   14.85
   2   5   0  284.30   19.07
   2  -5   0  292.03   19.18
   2  -5   0  281.89   13.20
  -2  -5   0  306.63   22.72
  -2  -5   0  287.51   15.19
  -2  -5   0  290.62   18.96
   2  -5   0  300.12   19.29
  -2   5  -1 1314.19   50.23
   2   5   1 1305.54   49.39
   2   5   1 1334.72   46.17
   2  -5   1 1407.91   50.70
   2  -5   1 1394.98   48.90
  -2  -5  -1 1335.01   51.06
  -2  -5  -1 1340.55   49.38
  -2  -5  -1 1332.06   49.01
  -2   5  -2  347.90   20.82
  -2   5  -2  376.70   25.12
   2   5   2  401.65   23.26
   2   5   2  367.89   20.15
  -2  -5  -2  380.65   24.42
  -2  -5  -2  373.65   24.67
   2  -5   2  329.18   20.53
   2  -5   2  387.16   25.02
   2   5   3 1783.81   68.15
  -2   5  -3 1675.02   60.43
   2   5   3 1690.04   60.70
  -2   5  -3 1840.28   70.06
  -2  -5  -3 1705.61   68.96
   2  -5   3 1753.07   67.59
  -2  -5  -3 1704.38   65.02
  -2  -5  -3 1705.80   63.81
  -2   5  -4  182.46   25.18
   2   5   4  187.80   20.11
  -2   5  -4  217.02   17.93
   2  -5   4  194.37   25.84
  -2  -5  -4  192.54   21.13
  -2  -5  -4  160.39   24.04
  -2  -5  -4  198.25   23.63
  -2   5  -5   46.75   10.58
   2   5   5   51.44   15.96
  -2   5  -5   43.61   19.33
  -2  -5  -5   53.61   19.07
  -2  -5  -5   25.22   13.93
   2  -5   5   50.26   18.59
  -2  -5  -5   71.60   17.97
   2   5   6   11.72   12.44
  -2   5  -6   -2.14   15.56
  -2   5  -6   29.76   11.19
  -2  -5  -6   37.37   18.44
  -2  -5  -6   13.70   13.41
   2  -5   6   27.72   17.91
  -2  -5  -6   19.31   12.48
  -2   5  -7    0.47   19.05
   2   5   7    1.05   13.69
  -2   5  -7   -4.77   13.66
  -2  -5  -7   32.88   20.62
   2  -5   7  -22.84   15.84
  -2   5  -8   32.59   14.16
   2   5   8   13.47   15.42
  -2   5  -8   31.17   23.54
  -2  -5  -8   28.88   19.90
   2  -5   8    0.79   20.67
  -2  -5  -8   34.46   24.24
   2   6  -9    8.80   19.10
  -2   6   9   30.31   18.43
   2  -6  -9   16.44   19.39
  -2  -6   9   14.32   20.94
   2   6  -8  -18.80   11.38
   2   6  -8    9.49   16.34
  -2   6   8   20.02   16.70
  -2   6   8   27.97   13.93
   2  -6  -8   25.62   18.04
   2   6  -7   62.68   18.59
  -2   6   7   85.01   20.77
   2   6  -7   53.74   21.12
   2   6  -7   94.19   20.22
  -2   6   7  111.69   17.68
   2  -6  -7  110.65   23.26
  -2   6   6   48.36   12.45
   2   6  -6   15.33   15.64
   2   6  -6   32.29   14.67
  -2   6   6   38.59   17.59
   2   6  -6   35.84   15.38
   2  -6  -6   58.72   18.89
   2   6  -5   81.03   17.57
  -2   6   5   73.36   17.32
   2   6  -5   68.63   14.87
   2   6  -5   43.98   13.59
   2  -6  -5   75.15   12.58
   2  -6  -5   88.70   11.52
   2  -6  -5   74.29   17.10
   2   6  -4  482.52   30.77
  -2   6   4  517.78   32.42
   2   6  -4  514.14   28.98
   2   6  -4  483.70   26.71
   2  -6  -4  501.95   30.78
   2  -6  -4  499.60   20.93
   2  -6  -4  478.61   24.69
  -2   6   3   19.19    5.18
   2   6  -3   18.89   10.23
   2   6  -3   12.54    6.75
  -2   6   3   20.46    9.57
   2  -6  -3   12.32    8.06
   2  -6  -3   16.35    7.78
   2  -6  -3   21.88    9.70
  -2   6   2  342.92   15.08
   2   6  -2  298.24   14.49
   2   6  -2  349.29   20.72
   2   6  -2  343.39   17.88
  -2   6   2  321.81   21.87
   2  -6  -2  325.37   20.23
   2  -6  -2  327.68   20.02
   2  -6  -2  373.76   15.17
  -2  -6   2  334.90   14.76
  -2  -6   2  357.97   21.21
   2   6  -1  350.82   19.69
   2   6  -1  369.89   13.79
   2   6  -1  344.72   19.84
  -2   6   1  334.42   21.29
  -2  -6   1  330.75   21.80
   2  -6  -1  334.76   17.28
   2  -6  -1  294.37   17.96
  -2   6   0    0.62    4.88
  -2   6   0    3.18    7.75
   2   6   0   -2.65    4.47
   2   6   0   -4.91    5.88
   2   6   0   -3.71    4.73
  -2   6   0    3.16    8.02
   2   6   0    0.53    7.63
   2  -6   0   -8.79    6.78
   2  -6   0    6.58    7.57
  -2  -6   0    0.85   10.51
   2  -6   0    0.45    3.99
   2   6   1  493.00   26.03
   2   6   1  495.51   23.06
  -2   6  -1  510.73   27.62
  -2  -6  -1  529.77   29.29
  -2  -6  -1  531.20   25.64
   2  -6   1  524.18   27.07
  -2  -6  -1  486.51   26.16
   2  -6   1  509.46   25.66
  -2   6  -2  312.51   20.04
  -2   6  -2  320.82   23.81
   2   6   2  325.96   22.05
   2   6   2  315.06   18.46
  -2  -6  -2  326.38   23.12
   2  -6   2  286.15   21.56
   2  -6   2  345.30   24.56
  -2  -6  -2  334.72   24.96
  -2   6  -3  297.31   19.75
   2   6   3  299.84   21.99
  -2   6  -3  239.34   24.49
   2   6   3  281.67   19.94
  -2  -6  -3  270.60   25.32
   2  -6   3  303.92   26.14
  -2  -6  -3  284.95   22.30
  -2  -6  -3  248.78   24.02
   2   6   4   -8.05    8.86
  -2   6  -4  -10.53   11.56
  -2   6  -4  -16.70    6.52
   2   6   4   -0.25   10.16
  -2  -6  -4  -22.89    8.79
  -2  -6  -4   11.77   11.73
   2  -6   4  -26.10   10.64
  -2  -6  -4   10.32   12.43
  -2   6  -5  260.70   18.09
  -2   6  -5  205.84   29.28
   2   6   5  175.36   21.83
  -2  -6  -5  168.34   27.39
  -2  -6  -5  222.48   27.85
  -2  -6  -5  230.54   23.49
   2  -6   5  166.81   27.46
  -2   6  -6    7.15    8.92
   2   6   6    7.01   13.84
  -2   6  -6   19.73   17.03
   2  -6   6   18.09   17.83
  -2  -6  -6   31.38   15.40
  -2  -6  -6    0.79   11.35
  -2  -6  -6  -23.47   13.55
  -2   6  -7   18.77   18.10
  -2   6  -7   -6.65    9.66
   2   6   7    8.72   14.46
  -2  -6  -7   22.26   15.66
  -2  -6  -7   12.58   18.55
  -2   6  -8  104.39   32.91
   2   6   8   67.12   20.26
  -2   6  -8   95.62   19.62
   2  -6   8  109.59   30.23
  -2  -6  -8  156.42   27.30
  -2   7   9   -7.38   16.71
   2   7  -9   13.58   19.73
  -2  -7   9   32.15   22.61
   2  -7  -9    9.93   18.74
   2   7  -8   71.71   23.41
  -2   7   8   91.40   16.94
   2   7  -8  100.00   22.68
  -2   7   8   46.40   21.77
   2  -7  -8   76.86   23.04
   2   7  -7    4.62   13.10
  -2   7   7   -8.31    9.76
   2   7  -7    9.42   15.38
   2   7  -7   -5.53   11.54
  -2   7   7    1.19   13.87
   2  -7  -7   19.44   15.66
  -2   7   6   16.06    9.98
   2   7  -6   16.23   12.96
  -2   7   6   -3.20   13.71
   2   7  -6   10.37   14.14
   2   7  -6   18.62   15.09
   2  -7  -6  -15.68   12.52
   2   7  -5   -5.36    8.88
   2   7  -5    8.88   12.42
   2   7  -5    8.81   10.84
  -2   7   5    5.86   12.51
   2  -7  -5   -0.92    8.75
   2  -7  -5   15.38   13.30
   2  -7  -5   -2.10    7.76
  -2   7   4   24.03   11.26
   2   7  -4   21.97   11.24
   2   7  -4   42.30   11.06
   2  -7  -4   47.55   11.23
   2  -7  -4   22.67    9.51
   2  -7  -4   32.28   12.03
   2   7  -3 1222.56   46.07
   2   7  -3 1300.00   51.87
  -2   7   3 1337.29   53.68
   2  -7  -3 1322.70   52.19
  -2  -7   3 1320.45   50.17
   2  -7  -3 1322.49   49.23
   2  -7  -3 1325.80   49.29
   2   7  -2   18.85    8.57
   2   7  -2    2.87    4.46
  -2   7   2    5.35    7.88
   2   7  -2   12.49    6.40
  -2   7   2    9.24    5.13
   2  -7  -2    6.09    4.43
  -2  -7   2    3.46    7.94
   2  -7  -2    8.13    7.62
  -2  -7   2    7.19    4.65
   2  -7  -2   -5.60    6.03
   2  -7  -2    3.84   11.54
   2   7  -1  531.86   25.65
   2   7  -1  585.85   20.84
   2   7  -1  558.65   26.27
  -2   7   1  587.82   29.01
   2  -7  -1  561.95   27.49
   2  -7  -1  536.93   24.70
   2  -7  -1  502.15   22.98
  -2  -7   1  562.98   28.36
  -2  -7   1  559.45   20.25
   2   7   0   55.52    9.16
  -2   7   0   59.96   12.00
   2   7   0   60.73    8.56
  -2   7   0   43.54    7.21
   2   7   0   48.18   12.09
  -2   7   0   49.38   10.46
   2  -7   0   74.34   12.34
  -2  -7   0   45.81   13.48
   2  -7   0   41.67    6.68
   2  -7   0   49.62   10.05
   2   7   1   48.71   10.69
  -2   7  -1   54.37   11.68
   2   7   1   50.56    8.60
  -2  -7  -1   29.02   12.11
   2  -7   1   46.85   10.22
  -2  -7  -1   58.62   11.68
   2  -7   1   38.56   10.63
  -2   7  -2   77.64   12.10
  -2   7  -2   78.73   14.95
   2   7   2   56.63    9.44
   2   7   2   82.52   14.22
  -2  -7  -2   74.40   15.11
  -2  -7  -2   55.35   12.43
   2  -7   2   54.19   13.62
  -2  -7  -2   83.16   13.61
   2   7   3  670.13   34.88
  -2   7  -3  777.55   42.76
   2   7   3  663.54   30.78
  -2   7  -3  707.09   32.23
  -2  -7  -3  678.03   37.19
  -2  -7  -3  670.08   34.68
  -2  -7  -3  725.17   39.48
   2  -7   3  707.44   39.22
   2   7   4  143.83   17.12
  -2   7  -4  122.86   22.67
  -2   7  -4  125.70   16.04
   2   7   4  114.68   18.51
  -2  -7  -4  118.35   18.09
  -2  -7  -4  115.74   20.21
  -2  -7  -4  114.76   20.89
   2  -7   4  111.36   21.02
   2   7   5  117.45   17.79
  -2   7  -5  119.88   14.06
  -2   7  -5   67.20   21.15
  -2  -7  -5  101.59   21.15
  -2  -7  -5  164.54   21.85
  -2  -7  -5   80.49   21.63
   2  -7   5  138.85   25.39
  -2   7  -6  -12.03   15.93
   2   7   6   14.36   13.15
  -2   7  -6   19.78    9.40
   2  -7   6    2.39   14.49
  -2  -7  -6   -2.48   11.58
  -2  -7  -6   -7.78   15.42
  -2  -7  -6   -0.71   11.65
   2   7   7   15.04   13.72
  -2   7  -7  -17.94   14.40
  -2   7  -7    1.14    9.23
  -2  -7  -7    1.96   17.47
  -2  -7  -7   16.31   14.91
   2  -7   7   20.57   19.08
   2   7   8   12.92   14.50
  -2   7  -8   15.42   24.33
  -2  -7  -8    9.37   16.59
   2  -7   8   28.93   20.08
  -2   8   9  -19.88   15.76
   2   8  -9  -14.07   17.04
  -2  -8   9    0.24   19.90
   2  -8  -9  -14.85   16.59
   2   8  -8   44.52   17.67
  -2   8   8   29.57   19.64
   2  -8  -8   45.95   20.56
  -2   8   7    2.22   15.65
   2   8  -7   -6.83   12.36
   2  -8  -7   14.52   15.17
   2   8  -6   77.55   19.56
   2   8  -6   92.33   19.56
  -2   8   6   96.32   21.75
   2  -8  -6  124.75   22.68
   2   8  -5    9.48   11.00
  -2   8   5   11.88   13.73
   2   8  -5  -10.63   11.28
   2  -8  -5    2.58    9.66
   2  -8  -5  -10.53   11.04
   2  -8  -5   -0.20    8.94
   2   8  -4    7.74    8.56
  -2   8   4   -7.41    8.58
   2   8  -4   -1.55    9.52
  -2  -8   4  -11.24    9.25
   2  -8  -4  -23.00   13.44
   2  -8  -4  -11.82    8.02
   2   8  -3  100.97   11.55
   2   8  -3  108.23   12.58
  -2   8   3   98.52   15.67
   2   8  -3   79.42   13.57
  -2  -8   3  127.50   15.76
   2  -8  -3  108.92   15.13
   2  -8  -3   93.99   15.02
   2  -8  -3  115.17   15.05
   2   8  -2 1567.59   55.75
  -2   8   2 1508.74   47.44
  -2   8   2 1536.80   57.18
   2   8  -2 1496.35   52.00
   2   8  -2 1327.66   48.12
   2  -8  -2 1569.46   55.40
  -2  -8   2 1482.30   54.50
   2  -8  -2 1547.36   47.23
   2  -8  -2 1512.75   55.50
  -2  -8   2 1457.93   48.48
   2  -8  -2 1496.19   55.01
  -2   8   1  333.34   22.74
   2   8  -1  319.21   20.00
   2   8  -1  293.76   18.88
   2   8  -1  338.64   15.91
   2  -8  -1  342.24   21.91
  -2  -8   1  329.41   15.13
   2  -8  -1  317.74   18.80
  -2  -8   1  323.19   23.72
   2  -8  -1  332.38   21.02
   2   8   0  526.88   23.85
  -2   8   0  525.15   26.57
   2   8   0  537.74   27.51
  -2   8   0  535.03   28.35
  -2   8   0  443.97   21.43
   2   8   0  507.30   24.68
   2  -8   0  455.68   24.65
   2  -8   0  516.99   26.96
  -2  -8   0  529.53   30.25
   2   8   1   21.03    9.81
   2   8   1   17.48    6.82
  -2   8  -1   24.74    9.87
   2   8   1   28.17    8.48
  -2   8  -1   20.83    8.62
  -2  -8  -1   17.36   12.44
  -2  -8  -1   16.56    9.58
   2  -8   1   12.87    8.98
   2  -8   1   25.65   10.51
  -2   8  -2  180.22   19.76
   2   8   2  162.66   13.95
  -2   8  -2  163.76   16.03
   2   8   2  156.76   17.97
  -2  -8  -2  157.79   19.35
  -2  -8  -2  193.64   19.40
  -2  -8  -2  168.42   21.49
   2  -8   2  187.59   20.61
  -2   8  -3    0.53    7.27
   2   8   3    7.86    9.16
   2   8   3    2.36    7.35
  -2  -8  -3   -1.49   11.29
   2  -8   3   11.86   13.68
  -2  -8  -3   16.06   12.75
  -2  -8  -3    7.63    9.13
  -2   8  -4  385.39   24.43
   2   8   4  379.96   28.67
   2   8   4  378.60   25.37
  -2   8  -4  438.83   34.77
  -2  -8  -4  404.88   29.09
   2  -8   4  433.13   35.53
  -2  -8  -4  407.39   34.02
  -2  -8  -4  405.91   32.72
   2   8   5  404.05   26.85
  -2   8  -5  435.61   39.07
  -2  -8  -5  395.57   37.50
  -2  -8  -5  432.30   31.22
   2  -8   5  382.64   36.07
  -2  -8  -5  368.19   33.76
  -2   8  -6  212.93   34.99
   2   8   6  197.50   22.05
   2  -8   6  123.50   26.70
  -2  -8  -6  169.21   24.00
  -2  -8  -6  254.37   29.55
  -2   8  -7   68.93   26.33
   2   8   7  101.78   17.89
   2  -8   7   63.70   24.12
  -2  -8  -7   46.53   22.92
  -2  -8  -7   35.58   16.94
   2   8   8   -3.07   14.52
  -2   8  -8   15.04   24.29
   2  -8   8   19.59   23.56
  -2  -8  -8  -20.89   14.76
   2   9  -9   34.92   21.51
  -2   9   9    9.44   18.68
   2  -9  -9   18.45   21.04
  -2  -9   9   36.02   22.78
   2   9  -8    3.51   15.69
  -2   9   8   -2.45   14.08
   2  -9  -8   -2.41   14.18
  -2   9   7   61.98   20.82
   2   9  -7  109.08   21.65
   2   9  -7   67.26   21.25
   2  -9  -7  120.19   24.68
  -2   9   6    4.39   14.21
   2   9  -6    5.01   13.89
   2   9  -6   -9.65   12.22
   2  -9  -6    3.66    9.51
   2  -9  -6    2.23   10.62
   2  -9  -6  -13.75   11.69
   2   9  -5   85.63   17.29
  -2   9   5   72.92   17.34
   2   9  -5  124.54   21.86
   2  -9  -5   89.34   16.31
   2  -9  -5   74.96   14.83
  -2  -9   5  115.72   19.53
   2  -9  -5   79.84   18.84
   2   9  -4   94.46   14.16
   2  -9  -4  120.11   16.91
  -2  -9   4  141.91   18.75
   2  -9  -4  129.03   19.72
   2   9  -3  136.82   18.10
  -2   9   3  130.32   18.02
   2   9  -3  164.55   14.18
   2   9  -3  129.24   13.41
   2  -9  -3  130.78   18.69
   2  -9  -3  153.49   18.01
  -2  -9   3  172.95   19.37
   2  -9  -3  169.49   16.94
   2   9  -2  853.24   32.15
  -2   9   2  876.73   30.55
   2   9  -2  890.09   38.73
  -2   9   2  922.17   40.96
   2   9  -2  884.75   35.57
   2  -9  -2  865.72   38.47
   2  -9  -2  875.97   30.26
   2  -9  -2  933.73   39.46
  -2  -9   2  857.87   38.00
   2   9  -1  173.13   12.76
   2   9  -1  189.69   15.57
   2   9  -1  210.16   17.18
  -2   9   1  191.59   18.58
  -2  -9   1  167.12   11.63
   2  -9  -1  203.52   17.95
   2  -9  -1  183.99   14.08
   2  -9  -1  148.00   14.46
   2  -9  -1  177.72   19.99
  -2  -9   1  169.84   20.38
   2   9   0  461.48   25.91
  -2   9   0  489.50   27.35
   2   9   0  456.53   22.33
   2   9   0  464.39   22.89
   2  -9   0  491.42   26.34
  -2  -9   0  522.41   31.30
   2  -9   0  446.50   24.22
   2  -9   0  451.80   20.50
   2   9   1  743.99   34.53
  -2   9  -1  743.79   35.61
  -2   9  -1  722.23   33.01
   2   9   1  678.70   28.58
   2   9   1  685.06   31.62
   2  -9   1  701.41   34.76
  -2  -9  -1  647.72   33.74
   2  -9   1  701.44   33.46
  -2  -9  -1  682.39   37.46
   2   9   2  289.59   22.44
  -2   9  -2  268.26   23.65
   2   9   2  268.26   16.85
  -2   9  -2  301.10   20.51
   2  -9   2  328.52   25.24
  -2  -9  -2  260.84   25.96
  -2  -9  -2  278.49   23.08
   2  -9   2  296.56   23.56
   2   9   3   15.44    7.89
  -2   9  -3    8.19   11.82
  -2   9  -3   23.83    9.58
   2   9   3   38.54   12.92
  -2  -9  -3   16.46   12.85
   2  -9   3   11.91   12.71
   2   9   4  159.21   16.60
  -2   9  -4  158.73   24.61
   2   9   4  173.69   22.77
  -2   9  -4  139.72   17.07
   2  -9   4  105.11   23.06
  -2  -9  -4  171.26   22.66
  -2  -9  -4  146.72   24.25
  -2  -9  -4  171.99   25.36
  -2   9  -5   14.18   15.40
   2   9   5    1.68   10.48
  -2  -9  -5   24.39   16.69
  -2  -9  -5   23.27   16.86
  -2  -9  -5   22.75   13.80
   2  -9   5  -11.36   14.59
  -2   9  -6   -2.56   18.03
   2   9   6   15.39   12.05
   2  -9   6   13.22   16.70
  -2  -9  -6   33.14   14.84
  -2  -9  -6   -3.20   13.08
  -2   9  -7   30.07   22.39
  -2  -9  -7   13.00   17.66
   2  -9   7  -32.51   14.86
   2   9   8    9.52   19.14
  -2   9  -8   19.23   22.55
  -2  -9  -8   -0.35   15.58
   2  -9   8   -8.76   18.82
   2  10  -9   15.39   19.04
  -2  10   9   14.01   19.71
   2 -10  -9   51.17   24.33
  -2 -10   9  -13.55   28.14
  -2 -10   9  -20.66   21.10
  -2  10   8    1.89   15.85
   2  10  -8   12.90   17.90
  -2 -10   8   46.02   22.50
   2 -10  -8   10.15   16.13
  -2  10   7   19.96   17.29
   2  10  -7    6.61   16.43
   2  10  -7   53.18   19.21
  -2 -10   7   54.71   23.28
   2 -10  -7   69.43   20.40
  -2  10   6   88.76   21.81
   2  10  -6   95.37   21.99
   2  10  -6  116.31   20.64
   2 -10  -6  110.14   18.20
  -2 -10   6  140.84   24.00
   2 -10  -6  111.79   21.82
   2 -10  -6  109.37   18.16
   2  10  -5  744.05   39.50
  -2  10   5  681.47   45.37
   2  10  -5  750.07   44.94
   2 -10  -5  738.51   37.87
  -2 -10   5  797.32   41.82
   2 -10  -5  800.50   45.07
   2  10  -4   71.13   16.57
  -2  10   4   18.52   12.75
   2  10  -4   65.43   12.20
   2 -10  -4   38.54   13.86
  -2 -10   4   55.65   14.84
   2 -10  -4   43.27   13.73
  -2  10   3  402.15   28.79
   2  10  -3  402.67   22.19
   2  10  -3  404.04   21.87
   2  10  -3  405.49   27.38
  -2 -10   3  390.24   26.41
   2 -10  -3  418.64   27.92
   2  10  -2  214.45   19.59
   2  10  -2  194.81   23.86
   2  10  -2  224.64   17.19
  -2  10   2  201.04   22.60
   2 -10  -2  204.37   12.26
   2 -10  -2  193.03   18.86
   2 -10  -2  162.09   18.83
  -2 -10   2  222.39   21.43
   2 -10  -2  189.18   18.52
   2  10  -1   79.55   12.25
   2  10  -1   71.85    9.57
  -2  10   1   61.42   12.84
   2  10  -1   63.36   12.20
   2 -10  -1   77.12   10.39
   2 -10  -1   66.83   12.64
  -2 -10   1   68.18   14.40
   2 -10  -1   72.89   11.54
   2  10   0  375.16   20.74
  -2  10   0  349.42   24.75
   2  10   0  382.59   21.07
   2  10   0  409.67   25.05
   2 -10   0  310.23   21.44
   2 -10   0  406.00   25.10
   2 -10   0  401.96   21.40
  -2 -10   0  430.38   30.52
   2  10   1 1495.05   52.42
  -2  10  -1 1550.04   60.18
   2  10   1 1474.85   56.40
   2  10   1 1532.40   59.41
  -2 -10  -1 1608.27   62.92
   2 -10   1 1571.50   58.44
   2 -10   1 1465.24   58.73
   2  10   2 1084.92   47.74
  -2  10  -2 1072.01   44.56
  -2  10  -2 1088.35   49.02
   2  10   2 1078.46   39.74
   2  10   2 1071.80   47.53
  -2 -10  -2 1067.88   50.64
   2 -10   2 1059.72   44.80
   2 -10   2 1037.05   48.68
  -2 -10  -2 1035.22   46.99
  -2  10  -3  641.38   39.11
  -2  10  -3  603.51   31.63
   2  10   3  635.60   36.12
   2  10   3  610.21   27.75
   2 -10   3  604.53   38.31
  -2 -10  -3  580.35   41.69
   2  10   4   43.15   10.96
   2  10   4   75.24   30.08
  -2  10  -4   61.63   19.25
  -2 -10  -4   57.69   18.73
  -2 -10  -4   57.93   15.93
   2 -10   4   46.35   18.63
  -2  10  -5  121.16   25.53
   2  10   5  155.02   17.80
  -2 -10  -5  122.90   27.00
   2 -10   5  112.81   24.67
  -2 -10  -5  131.73   25.04
  -2  10  -6   72.77   35.95
   2  10   6   48.91   12.68
  -2 -10  -6   73.46   21.48
  -2 -10  -6  102.38   19.84
   2 -10   6   68.94   22.89
   2  10   7   20.93   12.48
   2  10   7   10.64   15.42
  -2  10  -7   34.73   24.13
  -2 -10  -7   49.39   18.28
   2 -10   7    6.29   19.86
  -2 -10  -7   45.87   19.25
   2  11  -9   51.03   22.62
  -2  11   9   17.92   20.64
  -2 -11   9   34.16   27.62
  -2 -11   9   -4.65   21.15
   2 -11  -9   26.37   22.73
   2  11  -8    3.78   14.80
  -2  11   8    4.38   16.95
  -2 -11   8   11.59   20.49
   2 -11  -8    4.61   16.36
   2  11  -7  -10.51   12.73
   2  11  -7   13.72   16.28
  -2 -11   7  -11.48   15.98
   2 -11  -7    6.01   11.26
   2 -11  -7   33.94   17.11
   2  11  -6   85.78   21.43
   2  11  -6  158.03   23.08
  -2  11   6   86.04   22.32
   2 -11  -6  126.55   19.68
   2 -11  -6   78.00   17.73
   2 -11  -6  107.34   22.29
  -2 -11   6  152.56   24.75
   2  11  -5  329.55   28.69
  -2  11   5  402.83   36.09
   2  11  -5  440.25   35.63
  -2 -11   5  347.47   31.85
   2 -11  -5  421.79   34.21
   2  11  -4  112.01   19.35
   2  11  -4   70.84   13.36
  -2  11   4   71.97   17.10
  -2 -11   4   92.84   16.93
   2 -11  -4   84.29   16.03
   2 -11  -4   98.97   18.41
   2  11  -3  325.59   26.08
   2  11  -3  348.04   21.05
   2  11  -3  334.26   20.63
  -2  11   3  331.24   28.38
  -2 -11   3  322.23   25.50
   2 -11  -3  351.33   26.36
   2  11  -2   15.89    8.72
   2  11  -2    4.93    6.79
  -2  11   2    9.47   11.34
   2  11  -2   -5.16    7.98
   2 -11  -2   -3.12    7.36
   2 -11  -2   20.84   10.06
   2 -11  -2    8.76    4.89
  -2 -11   2    5.73   11.04
   2 -11  -2   -5.20    8.80
   2 -11  -2    4.59    5.29
   2  11  -1   44.61   10.39
   2  11  -1   50.03   11.59
   2  11  -1   28.37    8.21
  -2  11   1   27.82   11.51
  -2 -11   1   28.34   14.15
   2 -11  -1   29.89    8.84
   2 -11  -1   28.49    9.19
   2 -11  -1   38.19   10.62
   2  11   0   20.71    7.39
   2  11   0    9.47    8.94
   2  11   0    5.76    7.94
  -2  11   0   10.86   10.62
   2 -11   0   15.14    9.62
   2 -11   0   10.13    6.23
   2 -11   0   15.55    9.18
  -2 -11   0   13.21   13.51
   2  11   1    7.43    8.03
  -2  11  -1    1.67    9.74
   2  11   1    2.37    6.20
   2  11   1   -2.19   10.36
   2 -11   1    4.56    9.24
  -2 -11  -1    2.46   12.14
   2 -11   1    3.02    8.74
   2  11   2  125.48   13.31
  -2  11  -2  195.00   23.17
   2  11   2  161.51   21.14
   2  11   2  165.15   19.94
   2 -11   2  167.01   19.26
  -2 -11  -2  166.80   20.57
  -2 -11  -2  172.68   23.41
   2 -11   2  145.19   20.70
   2  11   3   25.34   11.60
  -2  11  -3   -1.57   11.44
   2  11   3   12.09    7.57
   2  11   3   -0.05   12.15
  -2 -11  -3   -2.67   13.10
  -2 -11  -3    9.35   11.72
   2 -11   3   17.43   11.98
   2 -11   3   14.20   13.24
   2  11   4   56.75   16.94
   2  11   4   48.01   17.24
   2  11   4   36.51    9.96
  -2  11  -4   45.38   19.31
   2 -11   4   52.80   19.86
  -2 -11  -4   44.97   15.90
  -2 -11  -4   22.07   17.48
  -2  11  -5  134.04   26.12
   2  11   5  128.94   14.78
   2  11   5  100.80   21.22
  -2 -11  -5  158.42   26.77
   2 -11   5  119.07   24.69
  -2 -11  -5   99.38   20.71
  -2  11  -6   36.19   39.28
   2  11   6   41.54   11.58
   2  11   6   16.06   16.09
   2 -11   6   -0.90   19.16
  -2 -11  -6   42.43   19.34
  -2 -11  -6   -1.90   13.24
  -2  11  -7    7.24   19.54
   2  11   7   25.56   11.70
   2  11   7   23.14   19.30
   2 -11   7  -18.38   17.09
  -2 -11  -7   18.09   17.98
  -2 -11  -7  -20.16   14.67
   2  12  -8  -34.07   12.56
  -2  12   8   -0.92   18.55
  -2 -12   8    3.48   20.23
   2 -12  -8   -2.50   15.86
   2  12  -7   15.35   14.89
  -2  12   7   -1.42   14.07
   2  12  -7    7.87   17.09
   2 -12  -7    2.67   11.19
   2 -12  -7   -2.06   17.03
   2 -12  -7   47.38   14.68
  -2 -12   7    3.34   17.57
   2  12  -6  328.54   34.77
  -2  12   6  330.75   35.54
   2  12  -6  348.90   31.09
   2 -12  -6  325.86   28.76
  -2 -12   6  281.72   32.74
   2 -12  -6  391.22   35.05
   2 -12  -6  321.35   27.26
   2  12  -5  252.90   25.22
  -2  12   5  201.45   28.54
   2  12  -5  274.25   30.51
   2 -12  -5  279.12   26.70
   2 -12  -5  253.84   30.21
   2  12  -4  297.03   19.94
  -2  12   4  287.74   30.38
   2  12  -4  325.27   28.37
  -2  12   4  247.67   25.95
   2  12  -4  283.22   23.05
   2 -12  -4  296.60   28.63
   2 -12  -4  313.28   25.47
  -2 -12   4  297.88   27.80
  -2  12   3   32.31   12.40
  -2  12   3   31.80   13.05
   2  12  -3   38.04   12.23
   2  12  -3   29.65    9.86
   2  12  -3   37.20   10.84
   2 -12  -3   32.38   12.07
   2 -12  -3   27.44   12.21
  -2 -12   3   58.14   14.61
   2  12  -2   54.42   11.96
   2  12  -2   84.53   11.80
  -2  12   2   72.19   16.11
   2  12  -2   86.14   15.69
   2 -12  -2   78.57    9.10
   2 -12  -2   72.77   14.96
   2 -12  -2  111.49   16.70
   2 -12  -2   80.67   14.80
  -2 -12   2   79.19   16.40
   2  12  -1  348.89   21.15
  -2  12   1  345.17   26.45
   2  12  -1  364.80   23.36
   2  12  -1  347.74   23.97
  -2 -12   1  359.01   28.64
   2 -12  -1  326.28   19.95
   2 -12  -1  361.22   23.01
   2 -12  -1  357.51   25.66
   2  12   0 1013.35   45.40
   2  12   0 1027.87   40.55
   2  12   0 1033.27   40.76
  -2  12   0 1039.83   47.13
   2 -12   0 1014.43   45.09
  -2 -12   0 1046.63   49.32
   2 -12   0  954.14   42.31
   2 -12   0  949.42   38.18
   2  12   1    5.88    8.17
   2  12   1    3.14    6.13
   2  12   1   20.65   11.12
  -2  12  -1   -4.15    9.88
  -2 -12  -1   -7.18   11.57
   2 -12   1    2.46    8.78
   2 -12   1   -0.16    9.26
  -2  12  -2  162.23   21.17
   2  12   2  195.26   14.95
   2  12   2  189.29   21.84
   2  12   2  194.62   22.46
   2 -12   2  188.61   21.10
  -2 -12  -2  150.69   24.50
  -2 -12  -2  199.78   22.19
   2  12   3   11.54   11.41
   2  12   3  -12.70   10.81
   2  12   3    3.08    6.89
  -2  12  -3   -3.49   12.83
  -2 -12  -3   23.04   16.12
   2 -12   3   17.95   11.32
   2 -12   3    2.03   12.94
  -2 -12  -3   -0.91   11.59
   2  12   4   26.35   15.63
   2  12   4   47.17    9.96
   2  12   4   41.63   15.68
  -2  12  -4   31.12   18.24
  -2 -12  -4   38.16   15.52
  -2 -12  -4   63.79   20.37
   2 -12   4   40.32   18.39
  -2  12  -5  563.10   43.73
   2  12   5  551.75   38.21
   2  12   5  547.19   27.14
   2  12   5  589.71   45.07
   2 -12   5  508.24   43.36
  -2 -12  -5  608.66   38.27
  -2 -12  -5  516.37   42.04
  -2  12  -6   49.59   22.68
   2  12   6   44.61   20.52
   2  12   6   38.54   10.91
   2 -12   6   78.68   24.71
  -2 -12  -6   39.26   19.18
  -2 -12  -6   55.04   16.48
   2  12   7   19.09   18.64
  -2  12  -7  102.17   29.64
   2  12   7   65.87   13.34
  -2 -12  -7   97.18   24.63
   2 -12   7   26.77   20.47
  -2 -12  -7   40.62   19.88
  -2  13   8    0.15   15.26
   2  13  -8   67.12   34.71
  -2 -13   8   48.55   23.06
   2 -13  -8   42.84   21.41
   2  13  -7   -0.26   13.25
  -2  13   7   25.28   17.65
   2 -13  -7   21.89   17.01
   2 -13  -7   30.45   15.55
  -2 -13   7   28.27   18.14
   2 -13  -7   19.37   13.26
   2  13  -6   -6.21   12.15
  -2  13   6    5.47   14.19
   2  13  -6   -8.31   12.71
   2 -13  -6   -1.66   11.84
   2 -13  -6    9.50   11.72
  -2 -13   6   12.50   16.57
   2 -13  -6    1.00   13.11
  -2  13   5   68.25   21.12
   2  13  -5  102.21   22.85
   2  13  -5   74.48   16.91
   2 -13  -5   46.20   16.36
  -2 -13   5   89.24   23.04
   2 -13  -5   39.06   16.70
   2  13  -4    9.78   12.36
   2  13  -4   16.41    9.43
  -2  13   4    1.45   13.39
   2  13  -4    8.85   10.27
  -2  13   4   16.04   12.77
  -2 -13   4   -2.52   13.15
   2 -13  -4  -16.60    9.29
   2 -13  -4   13.70   11.11
  -2  13   3   27.01   14.27
   2  13  -3   39.65   11.03
   2  13  -3   54.45   12.62
  -2  13   3   35.93   14.01
   2  13  -3   51.48   13.60
  -2 -13   3   58.92   15.81
   2  13  -2   20.97    9.12
  -2  13   2    5.01   12.33
   2  13  -2   17.57    9.98
   2  13  -2   14.36    9.39
   2 -13  -2   30.31   14.08
  -2 -13   2   27.25   14.49
   2 -13  -2   13.47    6.58
   2 -13  -2   14.52   11.63
   2 -13  -2    7.86   10.17
   2  13  -1   36.86   11.26
   2  13  -1   37.18   10.15
  -2  13   1   44.33   13.64
   2  13  -1   44.06   12.78
   2 -13  -1   33.01   12.61
   2 -13  -1   45.34   11.21
   2 -13  -1   19.43    8.69
  -2 -13   1   58.40   16.38
   2  13   0  247.45   18.76
   2  13   0  253.36   20.62
   2  13   0  284.57   23.73
  -2  13   0  246.05   24.43
   2 -13   0  295.58   24.83
  -2 -13   0  292.42   30.11
   2 -13   0  255.80   18.53
   2 -13   0  266.65   21.93
   2  13   1   84.73   14.78
   2  13   1   78.01   17.42
   2  13   1   90.47   11.69
  -2  13  -1   54.05   14.94
  -2 -13  -1   73.69   17.49
   2 -13   1   81.67   14.56
   2 -13   1   70.56   14.73
   2  13   2  118.31   13.26
   2  13   2  101.23   16.90
   2  13   2  133.12   21.81
  -2  13  -2  128.49   23.75
   2 -13   2   97.99   18.15
  -2 -13  -2  148.12   23.72
   2 -13   2   95.99   16.98
   2  13   3   18.64    7.96
   2  13   3   19.16   14.55
  -2  13  -3   30.94   15.99
   2  13   3   31.83   14.63
  -2 -13  -3   40.79   17.22
  -2 -13  -3   10.25   12.71
   2 -13   3   17.09   12.45
   2 -13   3   37.33   16.25
   2  13   4   10.46   13.29
   2  13   4   12.36    7.82
   2  13   4   -2.94   12.80
  -2  13  -4    7.20   14.79
   2 -13   4   -4.21   15.06
  -2 -13  -4   20.78   17.29
   2  13   5   36.71   18.68
   2  13   5   45.85   18.02
  -2  13  -5   31.43   17.71
  -2 -13  -5    9.88   16.14
   2 -13   5  -20.64   13.48
  -2 -13  -5   62.65   17.23
  -2  13  -6  259.38   37.48
   2  13   6  231.27   34.87
  -2 -13  -6  224.22   33.30
   2 -13   6  144.74   31.00
  -2 -13  -6  124.67   23.92
   2  13   7   23.15   18.58
  -2  13  -7  -14.01   19.81
  -2 -13  -7   -5.83   17.20
   2 -13   7   -3.90   18.04
  -2 -13  -7    4.61   16.11
  -2  14   8    4.52   18.12
  -2 -14   8  102.46   27.98
   2 -14  -8   26.00   15.85
   2 -14  -8    4.68   18.38
   2 -14  -8   38.58   16.83
   2  14  -7  -10.38   14.76
  -2  14   7   -7.58   16.67
   2  14  -7   -1.94   14.33
   2 -14  -7    3.50   14.10
   2 -14  -7   -2.87   14.32
  -2 -14   7   -7.16   18.81
   2 -14  -7    6.55   12.53
  -2  14   6   40.82   19.58
   2  14  -6   83.28   21.03
   2  14  -6  100.85   20.67
   2 -14  -6   64.84   18.11
  -2 -14   6  138.70   24.39
   2 -14  -6   83.55   21.70
   2 -14  -6  103.29   21.15
   2  14  -5  186.74   28.43
   2  14  -5  157.58   24.38
  -2  14   5  157.95   28.49
   2 -14  -5  180.45   27.24
   2 -14  -5  265.88   27.45
  -2 -14   5  249.50   29.43
  -2  14   4   98.57   21.47
   2  14  -4  134.56   18.49
   2  14  -4   97.90   15.20
  -2  14   4   97.83   20.42
   2  14  -4  146.39   23.38
  -2 -14   4  111.53   20.06
   2 -14  -4   66.43   17.52
   2  14  -3    8.66    9.74
   2  14  -3   -8.21    7.42
  -2  14   3    3.54   11.21
  -2  14   3   25.14   14.75
   2  14  -3   -7.20    9.81
  -2 -14   3   -5.96   13.04
   2 -14  -3    2.03   10.56
   2 -14  -3    7.04   11.63
   2  14  -2    5.19    9.06
   2  14  -2   12.72    9.61
   2  14  -2   16.78    8.99
  -2  14   2   -6.16   12.05
  -2 -14   2   23.56   15.13
   2 -14  -2   26.09   11.94
   2 -14  -2   16.47    7.11
   2  14  -1  380.76   27.06
   2  14  -1  330.72   22.74
   2  14  -1  347.91   24.56
  -2  14   1  309.37   29.00
   2 -14  -1  336.46   21.40
   2 -14  -1  363.41   24.36
  -2 -14   1  390.52   32.34
   2 -14  -1  339.75   27.41
   2  14   0   88.87   13.08
   2  14   0   94.25   16.29
   2  14   0   79.74   14.24
  -2  14   0   81.24   16.50
  -2 -14   0   84.33   19.24
   2 -14   0   91.76   15.03
   2 -14   0  112.65   13.65
   2  14   1   45.26   13.02
   2  14   1   49.80   10.23
  -2  14  -1   52.60   15.84
   2  14   1   48.12   14.06
   2 -14   1   37.42   13.06
   2 -14   1   45.70    9.75
  -2 -14  -1   42.61   17.35
   2 -14   1   45.96   13.92
   2  14   2   79.02   11.22
   2  14   2   61.51   15.91
  -2  14  -2   68.73   17.78
   2 -14   2   69.49   15.29
  -2 -14  -2   51.86   18.38
   2 -14   2   64.34   16.19
   2  14   3  -13.83    6.19
   2  14   3   10.27   13.56
  -2  14  -3   -3.63   14.19
   2  14   3   10.76   13.36
   2 -14   3   -2.72   13.29
  -2 -14  -3   -5.99   11.93
  -2 -14  -3  -14.56   14.23
   2 -14   3   18.87   11.56
   2  14   4   22.42   15.60
  -2  14  -4    7.28   15.58
   2  14   4    6.44   14.47
   2 -14   4   15.85   16.85
  -2 -14  -4  -13.02   15.73
   2  14   5   98.23   22.72
  -2  14  -5   69.79   23.59
   2 -14   5  114.89   25.99
  -2 -14  -5  168.10   28.21
  -2 -14  -5  131.22   22.08
   2  14   6   40.77   19.84
  -2  14  -6   75.37   25.45
   2 -14   6   86.83   26.92
  -2 -14  -6   77.66   24.73
  -2 -14  -6   61.71   19.88
   2  14   7   19.28   19.14
  -2  14  -7  -22.08   17.85
   2 -14   7    3.93   19.09
  -2 -14  -7   14.10   17.38
  -2 -14  -7    0.01   18.84
   2  15  -8   32.07   19.65
  -2  15   8   13.38   18.78
   2 -15  -8   28.69   17.48
  -2 -15   8   48.91   24.36
   2 -15  -8   24.82   21.56
  -2  15   7   27.92   19.54
   2  15  -7    9.39   17.79
   2  15  -7   -4.17   13.88
   2 -15  -7   15.78   14.87
   2 -15  -7   10.58   16.49
  -2 -15   7    6.14   18.74
   2 -15  -7   14.97   15.42
  -2  15   6    2.49   15.77
   2  15  -6   21.82   16.04
   2  15  -6   17.53   15.37
  -2 -15   6   33.06   19.49
   2 -15  -6   27.55   14.65
   2 -15  -6   10.24   14.84
  -2  15   5   10.52   15.20
   2  15  -5   46.91   17.88
   2  15  -5   16.19   13.90
   2 -15  -5   41.83   17.02
   2 -15  -5   64.33   20.01
  -2 -15   5   32.14   19.54
   2  15  -4  225.88   29.57
  -2  15   4  233.20   27.86
   2  15  -4  230.82   23.63
  -2  15   4  187.29   28.31
   2  15  -4  185.83   20.31
  -2 -15   4  190.08   26.19
   2 -15  -4  240.94   28.78
   2  15  -3   94.67   15.28
  -2  15   3   73.38   19.49
   2  15  -3   90.45   19.25
   2  15  -3  109.37   17.19
  -2  15   3  122.32   20.92
   2 -15  -3   87.69   19.05
  -2 -15   3  114.35   21.34
   2 -15  -3  104.77   18.74
  -2  15   2    6.88   12.75
   2  15  -2   16.01   10.06
   2  15  -2   12.95   10.07
   2  15  -2    5.95    8.98
  -2 -15   2   10.48   15.07
   2 -15  -2   12.05   11.34
   2 -15  -2   15.08    7.45
   2  15  -1  105.79   18.79
   2  15  -1  110.86   16.47
   2  15  -1   93.82   14.46
  -2  15   1  117.89   20.06
   2 -15  -1  110.51   14.16
   2 -15  -1  101.63   18.34
   2 -15  -1   99.33   16.14
  -2 -15   1   84.70   20.78
   2  15   0  231.72   24.86
  -2  15   0  164.39   22.33
   2  15   0  245.87   19.83
   2  15   0  238.09   21.81
  -2 -15   0  191.15   27.23
   2 -15   0  236.83   19.51
   2 -15   0  226.94   20.90
   2 -15   0  232.92   24.82
   2  15   1   97.20   16.66
   2  15   1  113.97   20.34
   2  15   1  102.76   13.72
   2 -15   1  139.98   20.40
   2 -15   1  114.40   13.80
   2 -15   1  124.40   19.79
  -2 -15  -1  108.86   22.58
   2  15   2  300.35   19.41
   2  15   2  297.75   29.97
  -2  15  -2  298.52   30.66
   2 -15   2  283.78   27.12
  -2 -15  -2  304.99   33.96
   2 -15   2  308.36   29.45
  -2  15  -3   15.42   15.15
   2  15   3    9.87   13.97
   2  15   3   -2.98   12.90
   2  15   3   13.62    7.69
  -2 -15  -3    7.92   13.99
  -2 -15  -3    2.12   16.19
   2 -15   3   27.21   13.44
   2 -15   3    0.74   14.44
  -2  15  -4   -1.57   13.56
   2  15   4   -1.50   13.01
   2  15   4   91.40   21.02
  -2 -15  -4   -1.58   14.85
  -2 -15  -4   29.69   18.50
   2 -15   4   12.17   16.92
  -2  15  -5   -3.42   16.63
   2  15   5   -8.70   13.35
   2  15   5   19.92   21.26
  -2 -15  -5  -31.15   15.01
  -2 -15  -5   -4.28   15.15
   2 -15   5    7.29   17.81
  -2  15  -6  122.65   29.55
   2  15   6  112.63   26.39
  -2 -15  -6  127.58   23.79
   2 -15   6  155.78   32.83
  -2 -15  -6  175.48   30.45
   2  15   7   -2.52   17.25
  -2  15  -7  -11.17   22.02
  -2 -15  -7   32.04   21.08
   2 -15   7   -6.46   18.74
  -2  16   8  -14.16   17.48
   2  16  -8   11.29   17.53
   2 -16  -8   18.08   17.66
   2 -16  -8  -22.05   17.60
  -2 -16   8   28.08   25.08
   2 -16  -8   15.99   18.00
  -2  16   7   10.76   17.13
   2  16  -7   28.55   16.86
   2  16  -7   23.44   19.74
  -2 -16   7   24.03   21.86
   2 -16  -7  -32.75   14.77
   2 -16  -7   25.90   19.51
   2 -16  -7   38.87   16.63
   2  16  -6   57.68   21.77
  -2  16   6   74.58   22.05
   2  16  -6   50.07   17.48
   2 -16  -6   96.28   24.45
  -2 -16   6   82.35   23.43
   2 -16  -6   49.42   27.47
   2  16  -5  477.86   39.07
   2  16  -5  497.70   35.25
  -2  16   5  421.00   41.41
   2 -16  -5  528.44   40.73
  -2 -16   5  585.34   41.03
   2 -16  -5  501.72   36.46
  -2  16   4   52.66   18.30
   2  16  -4   17.36   14.15
   2  16  -4   37.98   14.64
   2  16  -4   53.17   13.59
  -2  16   4   32.13   18.05
   2 -16  -4   15.90   13.22
   2 -16  -4   60.26   17.93
  -2 -16   4   60.54   36.40
   2  16  -3   11.28   13.42
   2  16  -3   17.40   12.27
   2  16  -3   -4.34    9.73
  -2  16   3   30.53   17.61
  -2  16   3   13.33   13.18
   2 -16  -3   45.96   15.46
  -2 -16   3   13.35   17.44
   2 -16  -3    9.68   13.84
   2  16  -2   41.61   13.58
  -2  16   2   47.63   17.15
   2  16  -2   40.76   14.23
   2  16  -2   38.94   12.25
   2 -16  -2   36.19    9.34
  -2 -16   2   55.72   18.74
   2 -16  -2   38.52   14.55
  -2  16   1    8.93   13.30
   2  16  -1   12.22   11.58
   2  16  -1   10.74   11.09
   2  16  -1   -9.08    8.86
  -2 -16   1   17.76   16.34
   2 -16  -1   22.36    9.80
   2 -16  -1    1.89   10.36
   2 -16  -1    8.30   10.58
   2  16   0    7.02   11.84
   2  16   0    1.34    8.97
   2  16   0   -5.82    9.99
   2 -16   0   -3.11    9.21
   2 -16   0    2.87   11.24
  -2 -16   0   -1.71   31.39
   2 -16   0    0.88    9.64
   2  16   1  421.28   31.09
   2  16   1  479.37   35.10
  -2  16  -1  443.09   34.67
   2  16   1  467.68   25.57
   2 -16   1  447.09   25.67
  -2 -16  -1  534.01   39.81
   2 -16   1  446.51   48.95
   2 -16   1  437.86   32.87
   2  16   2   -0.38   13.23
   2  16   2   -8.47   11.74
  -2  16  -2  -11.52   12.22
   2  16   2    1.61    7.74
  -2 -16  -2    0.56   15.62
   2 -16   2    5.45   13.89
   2 -16   2   -7.61   12.25
   2  16   3  137.74   25.65
   2  16   3  153.15   24.76
  -2  16  -3  163.19   26.45
   2  16   3  152.69   14.54
  -2 -16  -3  152.21   24.45
   2 -16   3  135.59   26.55
   2 -16   3  159.62   23.19
  -2 -16  -3  166.08   27.91
   2  16   4   14.62   14.93
  -2  16  -4  -11.95   13.93
   2  16   4   32.22   15.65
   2 -16   4   14.47   17.38
  -2 -16  -4   23.89   17.43
  -2 -16  -4   20.68   16.77
  -2  16  -5   18.68   18.25
   2  16   5   19.39   18.24
   2  16   5   15.43   17.33
  -2 -16  -5   -6.66   16.91
  -2 -16  -5   10.04   14.96
   2  16   6    8.17   15.01
  -2  16  -6   44.99   21.96
  -2 -16  -6   20.31   17.95
   2 -16   6   16.81   18.63
  -2  16  -7   41.30   26.22
   2  16   7   85.20   28.32
  -2 -16  -7   26.78   21.05
   2 -16   7   27.43   23.84
   2  17  -8   37.02   18.84
  -2  17   8   11.78   21.32
   2 -17  -8    4.02   17.22
  -2 -17   8   13.71   21.68
   2 -17  -8   11.26   19.84
   2 -17  -8    6.10   18.57
   2  17  -7    6.65   14.38
  -2  17   7   -9.43   15.08
   2  17  -7    4.11   18.85
  -2 -17   7   38.25   21.78
   2 -17  -7   19.88   17.44
   2 -17  -7    9.19   15.27
   2 -17  -7    7.31   18.40
  -2  17   6   10.10   19.17
   2  17  -6  -15.86   12.39
   2 -17  -6   -0.01   14.73
   2 -17  -6    5.41   15.84
  -2 -17   6  -22.52   16.52
  -2  17   5   12.32   14.44
  -2  17   5   -5.77   14.98
   2  17  -5   10.08   13.35
   2  17  -5   17.44   13.31
   2 -17  -5   33.96   15.88
  -2 -17   5   13.64   18.89
   2 -17  -5   18.39   15.28
   2  17  -4    4.02   10.28
   2  17  -4   18.15   14.13
  -2  17   4    3.07   13.21
  -2  17   4   27.55   18.01
   2  17  -4   -1.66   11.67
   2 -17  -4    7.52   13.01
  -2 -17   4    2.29   17.46
   2  17  -3  123.73   18.08
  -2  17   3   83.38   21.05
   2  17  -3   87.05   18.46
   2  17  -3   64.67   17.18
  -2  17   3  100.38   23.56
  -2 -17   3   68.02   42.92
   2 -17  -3   87.05   20.83
   2  17  -2  -11.02    9.36
   2  17  -2   -9.30   11.46
   2  17  -2    0.66   10.77
  -2  17   2  -14.61   14.73
  -2 -17   2   16.39   18.26
   2 -17  -2    8.57    8.67
   2 -17  -2   17.13   13.55
   2  17  -1  399.02   31.38
   2  17  -1  369.86   26.97
   2  17  -1  409.96   28.62
  -2  17   1  353.58   33.11
   2 -17  -1  384.36   29.08
   2 -17  -1  372.36   32.06
   2 -17  -1  328.53   24.36
   2  17   0   12.50   12.57
  -2  17   0   11.59   13.46
   2  17   0   41.21   14.69
   2  17   0   34.08   11.22
   2 -17   0   31.73   13.13
  -2 -17   0   13.90   17.89
   2 -17   0   10.98   12.52
   2 -17   0   37.48   13.33
   2  17   1   69.15   12.54
  -2  17  -1   37.41   16.77
   2  17   1   51.05   17.31
   2  17   1   94.43   17.71
  -2 -17  -1   36.74   19.37
   2 -17   1   58.84   17.16
   2 -17   1   57.31   12.99
   2 -17   1   55.38   16.44
   2  17   2   12.43   15.64
   2  17   2   22.83    8.86
  -2  17  -2   36.49   17.32
   2  17   2   24.25   14.84
   2 -17   2   38.37   17.46
   2 -17   2   -3.08   13.43
  -2 -17  -2   13.94   17.57
   2  17   3   11.77   15.27
   2  17   3   22.15   16.75
   2  17   3   10.05    7.70
  -2  17  -3   -8.77   14.52
  -2 -17  -3   23.98   18.53
   2 -17   3   26.88   15.13
   2 -17   3  -10.16   14.00
   2  17   4   21.00   14.56
   2  17   4   -0.44   13.75
  -2  17  -4    5.61   16.10
   2 -17   4   22.14   15.97
  -2 -17  -4   18.64   16.84
  -2 -17  -4  -20.02   14.66
   2  17   5   14.32   20.35
  -2  17  -5   39.53   22.01
  -2 -17  -5   47.85   19.05
  -2 -17  -5   52.33   24.58
   2 -17   5   17.37   18.10
  -2  17  -6   27.04   21.03
   2  17   6   46.21   20.01
   2 -17   6   13.15   19.26
  -2 -17  -6   23.76   18.88
  -2  17  -7   33.93   26.21
   2  17   7   64.23   25.45
  -2 -17  -7   40.95   23.07
   2 -17   7   22.25   22.46
  -2  18   8  -18.74   18.60
   2  18  -8   34.30   19.00
   2 -18  -8   -0.45   15.57
   2 -18  -8  -11.27   18.12
  -2 -18   8   -4.04   21.54
  -2  18   7   10.02   16.40
   2  18  -7    8.90   17.83
   2  18  -7   -8.35   14.76
   2 -18  -7   -3.51   13.81
   2 -18  -7    8.27   14.67
  -2 -18   7    8.17   19.66
   2 -18  -7  -18.88   16.72
   2  18  -6  123.60   22.28
   2  18  -6  111.68   27.53
  -2  18   6   93.94   25.77
   2 -18  -6   54.60   20.36
   2 -18  -6   81.80   20.63
  -2 -18   6  134.26   27.17
   2  18  -5  -14.72   11.69
   2  18  -5  -10.24   11.55
  -2  18   5    3.54   14.46
   2 -18  -5  -11.57   11.86
   2 -18  -5    6.61   17.04
  -2 -18   5   42.60   20.39
  -2  18   4   94.87   21.74
   2  18  -4  140.85   20.60
   2  18  -4  111.43   23.42
   2  18  -4  115.57   18.94
  -2  18   4   98.55   24.16
   2 -18  -4   83.16   20.84
  -2 -18   4  132.35   26.00
   2 -18  -4  109.25   22.72
   2  18  -3  717.93   40.97
  -2  18   3  925.58   75.80
  -2  18   3  725.76   50.54
   2  18  -3  674.60   43.78
   2  18  -3  768.21   40.63
   2 -18  -3  773.52   47.10
  -2 -18   3  784.92   48.89
   2  18  -2  -11.45   10.98
  -2  18   2   12.96   14.84
   2  18  -2    8.28   12.45
   2  18  -2  -19.61    9.52
   2 -18  -2   10.78   14.28
   2 -18  -2   13.42    9.22
  -2 -18   2    2.16   18.68
   2  18  -1  961.79   51.53
  -2  18   1  941.76   54.31
   2  18  -1  945.00   47.05
   2  18  -1 1009.40   46.66
   2 -18  -1  991.22   47.38
  -2 -18   1  995.20   56.02
   2 -18  -1 1019.63   53.01
   2 -18  -1  968.80   43.48
   2  18   0   -6.75    9.51
  -2  18   0    5.20   14.62
   2  18   0    8.50   13.89
   2  18   0    1.24   12.41
   2 -18   0    1.43   10.42
  -2 -18   0    7.07   18.02
   2 -18   0   -1.46   12.05
   2 -18   0    5.38   12.11
   2  18   1   13.68    9.84
   2  18   1    9.55   15.17
  -2  18  -1    1.62   14.50
   2  18   1   16.97   14.36
   2 -18   1    8.31   11.41
   2 -18   1   14.24   13.98
  -2 -18  -1   49.31   20.72
   2 -18   1   48.64   15.89
   2  18   2   19.31    9.53
   2  18   2   46.45   17.63
  -2  18  -2   16.63   17.30
   2  18   2   34.50   18.01
  -2 -18  -2   40.17   21.75
   2 -18   2   56.24   18.47
   2 -18   2   50.99   18.45
   2  18   3    1.94   15.66
   2  18   3   -7.87   16.80
   2  18   3   10.94    7.36
  -2  18  -3   13.23   15.52
  -2 -18  -3   -0.77   15.57
   2 -18   3   16.19   16.88
   2 -18   3  -21.47   11.99
  -2  18  -4    7.09   18.04
   2  18   4    7.86   14.66
   2  18   4   -5.36   13.84
   2 -18   4    1.40   13.76
  -2 -18  -4   -0.37   17.14
  -2 -18  -4    8.86   15.87
  -2  18  -5  329.40   49.33
   2  18   5  210.07   34.57
   2 -18   5  232.77   38.88
  -2 -18  -5  335.29   39.66
  -2  18  -6   -4.77   18.38
   2  18   6   47.40   22.32
   2 -18   6   11.77   20.67
  -2 -18  -6    6.65   17.74
   2  18   7  -23.50   18.67
  -2  18  -7   50.15   27.79
  -2 -18  -7   50.85   25.50
   2 -18   7  -27.21   19.24
  -2  19   8   -3.14   20.47
   2  19  -8   29.97   19.62
   2 -19  -8  -12.65   18.10
  -2 -19   8  -11.28   22.67
   2 -19  -8   38.84   21.13
   2  19  -7   27.90   16.77
  -2  19   7   22.70   19.66
   2  19  -7    5.56   16.83
  -2 -19   7    9.66   21.03
   2 -19  -7    6.55   18.10
   2 -19  -7   60.83   20.88
   2 -19  -7   24.66   16.75
   2  19  -6   18.82   18.22
  -2  19   6    7.10   17.87
   2  19  -6   16.52   16.42
   2 -19  -6   43.28   20.61
   2 -19  -6   39.66   19.78
  -2 -19   6   11.81   20.53
   2 -19  -6   13.54   17.36
   2  19  -5   -9.60   12.41
   2  19  -5  -23.65   10.76
  -2  19   5    3.94   16.18
   2 -19  -5   14.79   15.61
  -2 -19   5   -6.58   18.06
  -2  19   4   21.49   17.17
   2  19  -4    8.27   14.37
   2  19  -4   13.80   13.72
   2  19  -4    1.66   12.08
  -2  19   4    8.87   19.35
   2 -19  -4   32.74   17.70
   2 -19  -4    9.28   12.86
  -2 -19   4  -40.59   17.92
   2  19  -3   18.61   13.44
  -2  19   3   45.74   19.07
   2  19  -3   17.77   14.68
   2  19  -3   23.94   15.61
  -2  19   3   14.62   19.44
   2 -19  -3   46.22   18.06
  -2 -19   3   36.81   22.27
   2  19  -2  217.13   25.17
   2  19  -2  200.12   26.04
   2  19  -2  202.47   27.18
  -2  19   2  161.12   27.56
   2 -19  -2  195.91   26.00
  -2 -19   2  167.56   30.01
   2 -19  -2  213.10   19.61
   2  19  -1   22.90   14.44
  -2  19   1   40.63   19.57
   2  19  -1   41.74   15.88
   2  19  -1   28.31   13.72
   2 -19  -1   43.50   15.64
   2 -19  -1   33.54   17.04
  -2 -19   1   50.02   23.07
   2 -19  -1   57.16   14.76
  -2  19   0  490.07   39.79
   2  19   0  505.87   39.31
   2  19   0  481.90   34.67
   2  19   0  520.87   31.58
   2 -19   0  510.61   34.05
   2 -19   0  535.83   38.87
  -2 -19   0  487.05   43.86
   2 -19   0  487.83   33.49
   2  19   1   -7.43   14.43
  -2  19  -1   12.56   17.01
   2  19   1   11.97   10.30
   2  19   1   -0.78   14.20
   2 -19   1  -17.52   12.12
   2 -19   1    5.71   13.04
   2 -19   1   -2.96   11.65
  -2 -19  -1  -10.37   16.15
   2  19   2    5.10   15.87
   2  19   2    4.76   15.16
   2  19   2   -7.57    8.21
  -2  19  -2   25.88   17.54
   2 -19   2   -8.37   13.81
   2 -19   2    5.38   16.02
  -2 -19  -2   -2.60   17.51
   2  19   3    3.44   16.44
  -2  19  -3  -29.01   11.46
   2  19   3   -2.78   13.81
   2 -19   3   24.82   15.09
   2 -19   3  -11.51   13.92
  -2 -19  -3   27.98   19.86
   2  19   4   46.64   20.22
  -2  19  -4   23.58   16.49
   2  19   4   41.43   19.03
  -2 -19  -4   37.99   20.24
  -2 -19  -4   44.83   21.11
   2 -19   4   23.46   17.96
   2  19   5   22.72   17.49
  -2  19  -5   -8.55   16.30
  -2 -19  -5   -0.93   15.86
   2 -19   5   -3.91   16.99
   2  19   6   30.95   21.69
  -2  19  -6   31.43   20.04
  -2 -19  -6   35.19   20.74
   2 -19   6   -6.29   18.72
   2  20  -7   -2.55   15.54
   2  20  -7   25.44   20.16
  -2  20   7   -4.11   19.10
  -2 -20   7  -17.16   18.91
   2 -20  -7    1.38   14.91
   2 -20  -7   14.05   16.92
   2  20  -6  175.89   26.20
   2  20  -6  158.70   31.24
  -2  20   6  104.03   27.35
   2 -20  -6  128.34   27.98
   2 -20  -6  139.34   26.93
  -2 -20   6  172.31   30.05
   2 -20  -6  181.51   30.28
   2  20  -5   75.86   19.73
  -2  20   5   84.37   24.17
   2  20  -5   71.30   20.99
  -2 -20   5  127.47   27.27
   2 -20  -5   97.01   25.10
   2 -20  -5   92.79   24.36
  -2  20   4  132.15   24.98
   2  20  -4   89.79   17.98
  -2  20   4   98.07   26.37
   2  20  -4   55.87   19.29
   2  20  -4  102.11   19.38
  -2 -20   4  109.24   25.73
   2 -20  -4   51.79   22.06
   2 -20  -4   84.37   21.95
   2  20  -3    2.85   13.06
   2  20  -3   -0.69   12.63
  -2  20   3    9.35   18.67
   2  20  -3   33.35   15.00
  -2  20   3   -3.72   18.56
   2 -20  -3    3.26   16.45
  -2 -20   3   13.46   21.60
  -2  20   2  332.77   37.09
   2  20  -2  336.65   32.87
   2  20  -2  312.60   30.48
   2  20  -2  327.06   30.07
   2 -20  -2  319.09   32.61
  -2 -20   2  305.53   36.81
   2 -20  -2  305.19   22.65
   2  20  -1  449.85   34.09
  -2  20   1  447.34   40.85
   2  20  -1  458.51   33.80
   2  20  -1  465.59   37.76
   2 -20  -1  466.52   31.34
   2 -20  -1  436.90   39.47
  -2 -20   1  475.35   45.64
   2 -20  -1  452.55   35.58
   2  20   0  139.22   22.83
   2  20   0  126.97   24.80
   2  20   0  153.65   20.36
  -2  20   0  117.84   25.02
   2 -20   0  119.05   23.78
  -2 -20   0  125.00   26.37
   2 -20   0  178.06   22.68
   2  20   1  418.59   35.91
  -2  20  -1  381.40   39.05
   2  20   1  416.73   40.38
   2  20   1  430.69   27.94
   2 -20   1  432.16   30.90
   2 -20   1  406.01   35.71
  -2 -20  -1  462.06   42.71
   2 -20   1  373.24   34.90
   2  20   2   95.41   25.44
   2  20   2   92.34   13.92
  -2  20  -2   89.33   22.58
   2  20   2   95.32   21.37
   2 -20   2  129.69   26.04
  -2 -20  -2   85.71   23.24
   2 -20   2   83.34   19.71
   2  20   3   79.46   22.21
  -2  20  -3   60.13   19.69
   2  20   3   23.78   17.79
   2 -20   3   23.27   19.20
  -2 -20  -3   31.52   18.75
   2 -20   3    6.20   16.98
  -2  20  -4   -0.03   17.11
   2  20   4   24.01   18.59
   2  20   4   13.61   17.03
  -2 -20  -4   -6.56   15.03
  -2 -20  -4    8.28   23.05
  -2  20  -5  156.42   31.48
   2  20   5  102.98   26.33
   2 -20   5  104.04   27.89
  -2 -20  -5  130.38   28.11
  -2  20  -6   15.55   21.14
   2  20   6    6.64   18.36
   2 -20   6    0.23   20.89
  -2 -20  -6   29.44   21.67
   2  21  -7   13.86   18.27
  -2  21   7   -4.71   18.82
   2  21  -7   -6.92   19.02
  -2 -21   7   74.61   27.11
   2 -21  -7   23.10   19.13
   2 -21  -7   14.16   18.22
   2  21  -6   27.72   20.19
   2  21  -6  -19.75   12.48
  -2  21   6   11.65   18.93
  -2 -21   6   46.82   23.17
   2 -21  -6   -5.05   13.68
   2 -21  -6   -6.10   17.49
   2  21  -5   -2.43   14.59
  -2  21   5   18.82   20.95
   2  21  -5    4.28   14.39
  -2 -21   5   10.21   20.33
   2 -21  -5   -6.06   21.83
   2 -21  -5    6.17   16.72
  -2  21   4   48.52   24.08
   2  21  -4   22.14   13.83
  -2  21   4   37.76   19.04
   2  21  -4   20.98   15.06
   2  21  -4   31.48   18.42
  -2 -21   4   56.70   24.53
   2 -21  -4   66.55   18.84
   2  21  -3   26.31   15.56
  -2  21   3   -8.06   15.98
   2  21  -3   15.49   15.11
   2  21  -3    5.94   13.79
  -2  21   3   12.74   18.16
  -2 -21   3   26.20   23.42
   2 -21  -3   40.96   19.04
   2  21  -2   62.87   19.50
   2  21  -2   76.38   18.97
   2  21  -2   58.57   17.16
  -2  21   2   41.51   20.92
   2 -21  -2   46.77   12.92
   2 -21  -2   56.81   19.22
  -2 -21   2   71.22   24.49
   2 -21  -2   51.91   23.08
   2  21  -1   28.01   17.16
   2  21  -1   30.36   15.36
   2  21  -1   18.48   15.48
  -2  21   1   20.35   19.31
   2 -21  -1    6.84   16.01
   2 -21  -1   20.21   14.30
   2 -21  -1   24.34   17.85
  -2 -21   1   31.32   23.22
   2  21   0  537.75   48.94
  -2  21   0  649.42   48.05
   2  21   0  644.35   39.16
  -2 -21   0  635.97   50.46
   2 -21   0  703.51   41.72
   2 -21   0  753.10   47.47
   2 -21   0  726.71   41.58
   2  21   1   14.67   11.63
   2  21   1   13.34   17.67
  -2  21  -1    4.30   16.62
   2  21   1   -3.88   15.02
   2 -21   1   20.01   15.68
  -2 -21  -1    4.71   18.97
   2 -21   1   -5.77   14.23
   2 -21   1    2.34   13.49
   2  21   2   15.82   16.85
   2  21   2   29.31   10.92
  -2  21  -2   18.82   16.86
   2  21   2   49.31   20.90
   2 -21   2    6.56   16.12
  -2 -21  -2  -13.54   16.92
   2 -21   2   28.54   14.73
   2 -21   2   41.82   14.30
  -2  21  -3  -17.36   13.18
   2  21   3  -30.01   15.91
   2  21   3  -20.69   12.83
   2 -21   3   -1.16   14.85
   2 -21   3    4.26   14.97
  -2 -21  -3   34.84   18.59
   2  21   4    3.26   16.48
   2  21   4   30.80   36.28
  -2  21  -4    0.09   18.19
  -2 -21  -4   58.15   21.48
   2 -21   4   15.89   19.24
  -2  21  -5    0.12   18.60
   2  21   5   -8.25   16.97
  -2 -21  -5  -26.52   15.39
   2 -21   5   34.50   20.55
  -2  21  -6   67.56   27.33
   2  21   6   60.62   24.59
   2 -21   6   34.68   25.85
  -2 -21  -6   44.47   24.35
   2  22  -7    0.02   21.27
  -2  22   7   -7.41   18.80
   2  22  -7   17.98   18.24
   2 -22  -7   17.46   18.90
   2 -22  -7  -16.56   16.49
  -2 -22   7   26.97   24.78
  -2  22   6   -5.92   16.74
   2  22  -6   26.94   17.03
   2  22  -6   -7.35   17.62
   2 -22  -6    6.33   16.86
  -2 -22   6   -1.42   21.22
   2 -22  -6  -11.85   16.00
  -2  22   5  132.81   29.43
   2  22  -5   74.58   24.68
   2  22  -5  124.96   23.47
  -2 -22   5  137.42   28.47
   2 -22  -5  114.24   25.24
   2  22  -4   60.84   21.26
   2  22  -4   56.33   17.56
  -2  22   4   73.37   26.50
   2  22  -4   89.51   20.25
  -2 -22   4  101.77   27.55
   2 -22  -4   82.86   21.92
   2  22  -3   46.56   18.46
   2  22  -3   25.57   16.24
   2  22  -3   43.48   16.83
  -2  22   3   25.44   19.79
   2 -22  -3   52.17   19.42
  -2 -22   3   80.12   26.71
   2  22  -2  402.49   37.89
   2  22  -2  421.60   35.13
  -2  22   2  415.15   40.90
   2  22  -2  406.83   37.20
  -2 -22   2  376.73   45.38
   2 -22  -2  389.69   26.51
   2 -22  -2  359.43   43.01
   2 -22  -2  435.58   37.24
   2  22  -1   10.90   16.81
   2  22  -1   -6.16   13.05
  -2  22   1  -27.19   16.57
   2 -22  -1  -27.73   14.79
  -2 -22   1   15.92   22.66
   2 -22  -1  -12.85   12.09
   2 -22  -1  -18.08   13.66
  -2  22   0   24.59   19.01
   2  22   0  -11.08   15.67
   2  22   0   -5.65   14.07
   2  22   0   -3.66   11.17
   2 -22   0   36.39   18.32
  -2 -22   0   15.94   21.55
   2 -22   0   10.16   14.34
   2  22   1  378.32   36.54
   2  22   1  440.37   42.72
   2  22   1  394.74   28.84
  -2  22  -1  334.45   39.10
   2 -22   1  395.40   31.73
   2 -22   1  384.89   48.05
   2 -22   1  415.85   36.89
  -2 -22  -1  373.39   42.76
   2  22   2   77.79   22.48
   2  22   2   55.14   23.73
   2  22   2   32.54   11.89
  -2  22  -2   67.07   22.15
   2 -22   2   50.17   18.52
   2 -22   2   62.50   21.60
   2 -22   2   48.40   15.34
  -2 -22  -2   92.44   24.39
   2  22   3  186.01   30.10
  -2  22  -3  189.98   31.24
   2  22   3  225.52   33.87
   2 -22   3  154.62   29.28
  -2 -22  -3  182.15   31.84
   2 -22   3  202.33   31.82
   2  22   4   59.15   23.16
  -2  22  -4   -3.11   16.47
   2  22   4   27.76   33.41
  -2 -22  -4   26.97   19.48
   2 -22   4   25.84   20.51
   2  22   5   13.46   19.49
  -2  22  -5   22.98   21.15
   2 -22   5   35.01   21.95
  -2 -22  -5   18.81   17.42
  -2  22  -6    3.50   21.13
   2  22   6   14.49   21.62
   2 -22   6   24.15   26.33
  -2 -22  -6   37.86   24.33
  -2  23   7  143.75   34.51
   2  23  -7   92.05   30.34
  -2 -23   7  185.67   34.18
   2 -23  -7  134.21   29.52
   2 -23  -7  112.38   29.76
   2  23  -6   18.37   19.15
   2  23  -6   35.41   17.38
  -2  23   6  -21.19   23.12
  -2 -23   6   -3.96   21.72
   2 -23  -6    4.61   18.86
   2 -23  -6   15.13   17.98
   2  23  -5   20.78   16.75
  -2  23   5  -14.57   19.84
   2  23  -5   -3.75   15.41
  -2 -23   5   11.26   22.20
   2 -23  -5   50.27   20.90
   2  23  -4   15.59   15.53
   2  23  -4    3.96   14.12
   2  23  -4   -1.50   16.21
  -2  23   4  -20.52   18.42
  -2 -23   4    9.11   22.65
   2 -23  -4    6.22   16.35
  -2  23   3   31.53   22.24
   2  23  -3   29.81   16.53
   2  23  -3   19.73   15.86
   2  23  -3   27.79   15.49
  -2 -23   3   45.17   25.20
   2 -23  -3   38.14   18.45
   2  23  -2   24.70   17.31
   2  23  -2   20.02   16.28
   2  23  -2   40.01   16.84
  -2  23   2   17.50   19.28
  -2 -23   2  -18.01   20.30
   2 -23  -2   -0.80   13.98
   2 -23  -2   35.16   12.69
   2 -23  -2   25.30   19.33
   2  23  -1   14.78   16.34
   2  23  -1  -14.27   14.33
  -2  23   1   10.00   18.26
   2  23  -1   25.32   15.36
  -2 -23   1   -8.63   20.48
   2 -23  -1   -5.92   14.57
   2 -23  -1   -2.51   14.78
   2 -23  -1    5.85   13.86
   2  23   0   94.37   25.31
   2  23   0   97.91   19.16
  -2  23   0   77.37   22.74
   2  23   0   88.99   21.37
   2 -23   0  101.07   22.47
   2 -23   0   54.99   18.79
   2 -23   0   80.88   23.70
  -2 -23   0   46.64   23.18
  -2  23  -1  -12.09   15.28
   2  23   1    3.32   11.92
   2  23   1   -9.37   17.14
   2  23   1    1.93   15.57
   2 -23   1   15.04   14.03
  -2 -23  -1    2.16   19.73
   2 -23   1   14.33   15.12
   2 -23   1  -24.16   13.46
   2  23   2    0.77   16.97
   2  23   2    7.83   10.14
  -2  23  -2   -6.46   15.52
   2  23   2  -15.03   14.93
   2 -23   2  -16.92   13.03
   2 -23   2    4.30   12.11
  -2 -23  -2   20.06   19.25
   2 -23   2   -7.06   13.95
   2  23   3  107.90   28.69
  -2  23  -3   98.67   26.03
   2  23   3   70.64   22.36
   2 -23   3  101.88   26.31
   2  23   4    7.99   18.94
   2  23   4  -22.23   14.15
  -2  23  -4   -6.41   18.36
  -2 -23  -4  -28.57   15.84
   2 -23   4   24.94   19.31
  -2  23  -5   13.40   22.22
   2  23   5   17.55   20.99
  -2 -23  -5   29.35   19.39
   2 -23   5   48.74   25.33
   2  23   6   21.46   22.72
  -2  23  -6  -35.38   19.38
   2 -23   6  -11.82   22.32
  -2 -23  -6   26.11   22.37
   2  24  -7  -28.09   20.22
  -2  24   7   65.73   28.75
   2 -24  -7   38.93   23.84
  -2 -24   7  -21.30   21.95
  -2  24   6   18.16   24.89
   2  24  -6  -17.35   14.96
   2  24  -6   28.35   22.19
   2 -24  -6  -38.38   13.16
  -2 -24   6  -21.94   20.46
   2 -24  -6    6.96   18.25
  -2  24   5   32.25   27.62
   2  24  -5   14.65   15.80
   2  24  -5    6.23   16.51
   2 -24  -5   -1.43   16.11
  -2 -24   5   17.62   23.65
   2 -24  -5  -21.96   14.59
   2  24  -4   11.68   20.13
  -2  24   4    0.26   20.39
   2  24  -4   -4.53   12.19
   2  24  -4    1.91   14.55
  -2 -24   4   14.03   23.52
   2  24  -3  350.36   35.08
   2  24  -3  309.02   34.46
  -2  24   3  224.86   34.67
   2  24  -3  358.23   33.10
   2 -24  -3  445.81   40.59
  -2 -24   3  320.75   40.44
   2  24  -2   44.40   17.49
   2  24  -2    5.86   14.72
  -2  24   2  -12.06   15.95
   2  24  -2   36.15   18.78
  -2 -24   2   61.01   26.22
   2 -24  -2   35.85   17.95
   2 -24  -2   52.29   20.25
   2 -24  -2   21.81   12.64
   2  24  -1    4.07   16.89
   2  24  -1   -4.39   15.32
  -2  24   1   10.31   18.98
   2  24  -1  -12.37   12.55
   2 -24  -1  -11.14   13.81
  -2 -24   1   24.02   23.10
   2  24   0   83.44   22.54
   2  24   0  109.31   20.06
   2  24   0  163.92   29.32
  -2  24   0  127.50   27.97
   2 -24   0  152.53   24.83
   2 -24   0  109.42   22.78
   2 -24   0  135.49   26.24
  -2 -24   0  139.64   29.10
   2  24   1    4.23   18.43
   2  24   1   24.98   18.40
   2  24   1    1.28   11.10
  -2  24  -1   11.32   18.33
   2 -24   1    3.22   14.40
   2 -24   1    7.66   16.39
   2 -24   1    9.85   14.45
  -2 -24  -1   -0.29   17.43
  -2  24  -2   -8.68   15.87
   2  24   2    0.95   10.24
   2  24   2   26.70   20.33
   2  24   2   12.59   19.29
   2 -24   2  -26.31   12.06
   2 -24   2    3.57   16.41
   2 -24   2   18.70   15.78
  -2 -24  -2   -0.87   18.44
  -2  24  -3   41.36   20.49
   2  24   3  143.86   30.83
   2  24   3   52.11   21.16
  -2 -24  -3   82.29   25.80
  -2  24  -4   33.85   23.42
   2  24   4  -12.27   20.60
   2  24   4   28.05   20.63
  -2 -24  -4   13.65   20.29
   2 -24   4   30.54   21.17
  -2  24  -5  224.29   38.18
   2  24   5  135.07   30.16
   2 -24   5  142.82   36.48
  -2 -24  -5  167.89   33.94
  -2  25   6   12.96   28.80
   2  25  -6   25.30   17.10
   2  25  -6    8.29   21.60
  -2 -25   6   -8.27   24.52
   2 -25  -6   30.93   22.45
   2 -25  -6   26.75   21.84
   2  25  -5   44.87   18.19
   2  25  -5   61.13   23.29
  -2  25   5   36.21   28.65
   2 -25  -5   24.39   19.38
   2 -25  -5   31.02   19.86
  -2 -25   5   56.19   27.03
   2  25  -4    0.30   15.15
  -2  25   4    4.88   22.24
   2  25  -4    4.29   15.92
   2 -25  -4   16.75   18.93
  -2 -25   4  -21.56   21.53
   2  25  -3  212.16   30.76
  -2  25   3  174.00   33.10
   2  25  -3  129.92   23.80
   2  25  -3  180.34   29.33
   2 -25  -3  231.63   32.97
  -2 -25   3  169.23   33.07
   2 -25  -3  174.57   33.38
  -2  25   2   16.48   21.64
   2  25  -2   20.49   16.53
   2  25  -2   -4.97   14.25
   2  25  -2   15.11   14.75
   2 -25  -2   -0.22   11.05
  -2 -25   2   26.08   23.92
   2 -25  -2   18.25   20.44
   2 -25  -2    5.47   15.71
  -2  25   1  600.33   51.14
   2  25  -1  656.85   45.77
   2  25  -1  606.67   47.36
   2  25  -1  687.56   42.18
   2 -25  -1  714.87   46.23
  -2 -25   1  676.27   53.77
   2 -25  -1  635.21   39.63
   2 -25  -1  546.50   47.62
   2  25   0   68.38   17.51
   2  25   0   12.22   18.30
  -2  25   0   18.75   19.56
   2  25   0   94.71   25.56
   2 -25   0   76.66   22.68
  -2 -25   0   98.33   27.78
   2 -25   0   79.39   19.62
   2 -25   0   76.17   20.11
   2  25   1   44.82   19.14
   2  25   1    5.95   12.30
  -2  25  -1   23.85   20.12
   2  25   1   58.35   23.18
   2 -25   1   75.13   22.44
  -2 -25  -1   30.39   23.09
   2 -25   1   25.01   17.42
   2 -25   1   42.14   18.14
   2  25   2   -3.11    9.77
   2  25   2   19.26   19.06
   2  25   2  -15.22   20.73
  -2  25  -2  -17.66   17.00
   2 -25   2   -6.92   12.83
   2 -25   2   10.30   17.85
   2 -25   2   -8.62   14.60
   2  25   3   52.04   24.55
   2  25   3   10.80   20.00
  -2  25  -3   81.70   38.18
   2 -25   3   39.56   23.05
  -2 -25  -3   32.77   22.27
   2  25   4   79.14   27.06
  -2  25  -4    5.57   20.76
   2  25   4   45.24   22.54
   2 -25   4   29.40   22.28
  -2 -25  -4    9.06   20.16
  -2  25  -5   24.60   24.79
   2  25   5  -15.03   20.62
  -2 -25  -5  -32.64   18.60
   2 -25   5   -2.09   22.26
   2  26  -6   80.25   28.73
  -2  26   6   47.43   30.89
   2  26  -6   96.56   24.52
   2 -26  -6   39.13   23.17
  -2 -26   6   95.59   31.90
   2 -26  -6   85.19   28.60
   2  26  -5   95.91   22.61
   2  26  -5   37.47   23.24
  -2  26   5   69.51   31.80
  -2 -26   5   71.85   29.24
   2 -26  -5   65.16   25.40
   2 -26  -5   78.50   26.28
  -2  26   4   19.61   22.45
   2  26  -4   50.13   19.80
   2  26  -4   73.33   21.39
  -2 -26   4   61.63   28.55
   2 -26  -4   54.29   20.75
   2 -26  -4   25.78   22.23
   2  26  -3    0.95   13.51
  -2  26   3    1.40   17.99
   2  26  -3   36.01   18.86
  -2 -26   3    3.83   24.69
   2 -26  -3  -10.97   18.34
   2 -26  -3   -5.96   15.49
   2  26  -2   19.79   16.20
   2  26  -2   22.42   16.16
   2  26  -2   -9.71   15.58
  -2  26   2   -5.15   19.71
   2 -26  -2  -15.23   13.92
  -2 -26   2    7.58   22.83
   2 -26  -2   27.45   19.96
   2 -26  -2   -8.45   11.70
   2  26  -1   36.27   19.28
   2  26  -1   -7.22   16.93
   2  26  -1   13.11   15.30
  -2  26   1   40.85   23.90
   2 -26  -1   65.22   24.04
   2 -26  -1   43.05   18.87
   2 -26  -1   42.11   16.77
  -2 -26   1   62.45   25.89
   2  26   0   -0.10   20.02
   2  26   0   10.23   17.33
  -2  26   0   34.02   22.45
   2  26   0   20.28   13.90
   2 -26   0   17.01   16.90
   2 -26   0   26.88   17.78
   2 -26   0    0.36   15.05
  -2 -26   0   22.24   20.98
   2  26   1   28.22   19.22
  -2  26  -1   35.37   22.21
   2  26   1   11.50   12.94
   2  26   1   -9.49   19.71
   2 -26   1   38.59   20.21
  -2 -26  -1   40.80   25.76
   2 -26   1   -0.18   17.20
   2 -26   1   36.11   17.60
   2  26   2  139.69   18.28
   2  26   2  196.68   30.77
  -2  26  -2  130.23   29.81
   2 -26   2  153.45   26.01
   2 -26   2  146.25   30.48
  -2 -26  -2  131.29   29.59
   2 -26   2  186.31   23.64
   2  26   3  -21.02   19.34
  -2  26  -3   -2.26   18.35
   2 -26   3    7.82   20.17
  -2 -26  -3  -30.93   17.13
   2  26   4   19.69   24.85
   2  26   4  -16.31   17.44
  -2  26  -4   -6.23   19.07
   2 -26   4   30.43   22.46
  -2 -26  -4  -32.35   18.83
   2  26   5  -10.11   21.92
  -2  26  -5  -20.72   19.58
  -2 -26  -5   31.92   24.50
   2 -26   5   32.06   25.62
   2  27  -6   17.36   25.07
  -2  27   6   -1.89   28.81
   2  27  -6   18.53   19.00
  -2 -27   6   42.85   28.06
   2 -27  -6   23.05   22.94
   2 -27  -6  -32.80   15.68
   2  27  -5   31.79   23.97
   2  27  -5   18.83   18.23
  -2  27   5   15.12   24.01
   2 -27  -5   29.63   22.87
  -2 -27   5   43.81   27.81
   2 -27  -5   43.89   23.43
   2  27  -4  176.26   30.54
  -2  27   4  191.46   37.62
   2  27  -4  183.56   28.37
   2 -27  -4  175.84   35.25
  -2 -27   4  263.74   39.10
   2 -27  -4  106.67   26.33
  -2  27   3   69.32   25.62
   2  27  -3   92.45   22.16
   2  27  -3   27.20   17.45
   2  27  -3   88.23   26.56
  -2 -27   3   55.10   28.17
   2 -27  -3   25.06   27.56
   2 -27  -3   65.35   25.47
   2  27  -2   25.20   16.41
   2  27  -2   39.53   19.72
   2  27  -2   38.27   19.77
  -2 -27   2   47.38   27.34
   2 -27  -2   55.61   23.23
   2 -27  -2   61.77   23.13
   2 -27  -2   62.33   16.25
   2  27  -1   85.84   21.08
   2  27  -1   85.62   23.76
   2  27  -1  121.60   27.81
  -2  27   1   76.38   27.35
   2 -27  -1   89.88   21.10
   2 -27  -1   82.31   21.96
  -2 -27   1  123.39   29.64
   2  27   0   21.42   14.69
   2  27   0    9.25   18.02
   2  27   0   69.00   25.08
  -2  27   0   56.35   24.53
   2 -27   0   -9.71   20.49
   2 -27   0   26.68   19.57
   2 -27   0   14.78   18.62
  -2 -27   0   43.66   24.49
  -2  27  -1   21.04   21.60
   2  27   1   38.96   22.56
   2  27   1   23.04   19.15
   2  27   1   19.36   13.45
   2 -27   1   15.37   16.36
   2 -27   1   52.90   20.83
  -2 -27  -1  -22.93   36.46
   2 -27   1   58.51   21.46
   2  27   2   -2.00   10.13
  -2  27  -2   30.64   37.23
   2  27   2   27.90   23.73
   2  27   2   31.58   21.01
   2 -27   2   31.63   16.58
   2 -27   2    2.22   15.90
  -2 -27  -2   -9.18   19.35
   2 -27   2   40.03   25.79
   2  27   3   27.16   22.26
   2  27   3   17.82   22.95
  -2  27  -3    0.63   19.71
  -2 -27  -3   13.61   20.73
   2 -27   3   -0.17   18.50
  -2  27  -4   12.38   20.99
   2  27   4   -9.95   17.38
  -2 -27  -4  -32.08   19.31
   2 -27   4   -8.32   20.16
   2  27   5   30.93   25.84
   2 -27   5    9.27   24.25
  -2 -27  -5   26.53   25.90
   2  28  -5   68.82   29.24
   2  28  -5   55.65   21.20
  -2  28   5   75.49   33.35
  -2 -28   5  132.47   34.93
   2 -28  -5   85.24   26.57
   2 -28  -5   58.69   28.15
   2  28  -4  -18.18   13.88
   2  28  -4   11.31   20.29
  -2  28   4   28.74   25.78
  -2 -28   4  -33.28   23.17
   2 -28  -4    9.59   25.31
   2 -28  -4   -1.50   16.61
   2  28  -3   69.05   23.86
  -2  28   3   12.70   25.36
   2  28  -3   15.57   17.54
   2  28  -3   32.96   18.12
  -2 -28   3   -5.44   26.68
   2 -28  -3   67.31   25.18
   2 -28  -3   51.93   23.38
  -2  28   2  264.19   42.00
   2  28  -2  382.41   41.59
   2  28  -2  376.77   38.01
   2  28  -2  375.27   37.10
   2 -28  -2  465.64   44.30
   2 -28  -2  287.86   41.88
  -2 -28   2  327.36   44.27
   2 -28  -2  352.56   29.11
   2  28  -1   58.26   21.31
   2  28  -1   78.07   19.85
  -2  28   1   44.50   44.54
   2  28  -1   45.21   23.69
   2 -28  -1   39.33   18.01
  -2 -28   1   66.31   27.56
   2 -28  -1   33.80   23.65
   2 -28  -1   36.09   19.54
   2  28   0   12.34   14.33
   2  28   0    1.41   16.82
   2  28   0  -24.59   18.89
  -2 -28   0    6.55   26.72
   2 -28   0  -34.98   14.24
   2 -28   0   17.80   17.30
   2 -28   0   18.70   17.32
   2  28   1   55.28   27.36
   2  28   1  132.60   19.89
  -2  28  -1   53.19   38.03
   2  28   1   94.01   26.99
  -2 -28  -1  124.01   31.12
   2 -28   1   83.52   26.52
   2 -28   1  129.42   23.97
   2 -28   1  172.81   29.66
   2  28   2  -25.80   10.31
  -2  28  -2  -14.46   17.55
   2  28   2   25.06   23.76
   2  28   2    2.19   20.46
  -2 -28  -2   -1.67   22.05
   2 -28   2   -5.57   15.46
   2 -28   2   37.39   23.88
   2  28   3  -60.22   19.85
   2  28   3  -15.27   18.84
  -2  28  -3    0.83   21.37
   2 -28   3   18.70   22.35
  -2 -28  -3   35.40   22.18
   2  28   4   67.17   27.69
  -2  28  -4   75.47   29.11
   2 -28   4   31.49   26.79
  -2 -28  -4  175.80   38.07
   2  29  -5    2.53   21.04
  -2  29   5   38.86   30.63
   2  29  -5    7.70   17.64
  -2 -29   5   -2.97   27.30
   2 -29  -5    0.67   19.45
   2 -29  -5  -34.81   21.66
  -2  29   4   21.04   26.66
   2  29  -4   24.34   16.85
   2  29  -4   20.99   20.91
   2 -29  -4   24.85   21.95
  -2 -29   4   43.12   29.16
   2 -29  -4   13.22   23.48
   2  29  -3    9.08   16.07
   2  29  -3   -2.49   15.17
  -2  29   3    1.80   24.99
   2  29  -3   -5.51   17.02
   2 -29  -3   25.15   20.50
   2 -29  -3  -31.37   15.07
  -2 -29   3   21.99   26.27
   2  29  -2   23.71   17.85
   2  29  -2   54.47   21.99
   2  29  -2   59.22   23.16
  -2  29   2   98.46   31.55
  -2 -29   2   41.63   27.94
   2 -29  -2   49.04   21.27
   2 -29  -2   41.30   25.42
   2 -29  -2   67.54   25.89
   2  29  -1  168.33   28.58
   2  29  -1  147.69   25.70
  -2  29   1  169.62   35.02
   2  29  -1  211.57   37.42
  -2 -29   1  101.25   37.76
   2 -29  -1  148.28   27.89
   2 -29  -1  130.60   30.33
   2 -29  -1  162.67   26.79
  -2  29   0   41.91   25.57
   2  29   0   30.02   23.20
   2  29   0  -10.09   13.05
   2  29   0   13.84   18.20
  -2 -29   0   28.02   22.31
   2 -29   0   32.03   18.02
   2 -29   0   -5.51   15.66
   2 -29   0   55.41   24.97
   2  29   1   67.02   17.07
   2  29   1  148.91   31.70
   2  29   1   36.51   24.93
  -2  29  -1   48.71   26.69
  -2 -29  -1   42.28   25.97
   2 -29   1  114.01   27.69
   2 -29   1   67.01   23.18
   2 -29   1   42.42   21.05
   2  29   2   23.81   24.21
  -2  29  -2   41.20   22.40
   2  29   2   46.67   27.53
   2 -29   2   49.92   17.65
  -2 -29  -2   14.06   23.25
   2 -29   2  -21.08   17.51
   2  29   3   13.42   22.19
   2  29   3   34.52   27.62
  -2  29  -3   53.54   24.14
  -2 -29  -3   19.54   22.56
   2 -29   3  -10.90   20.83
   2  29   4    9.44   23.18
  -2  29  -4   -9.93   21.04
  -2 -29  -4   27.74   23.62
   2 -29   4   24.94   26.68
   2  30  -5  -48.75   18.93
  -2  30   5  -16.40   25.15
   2 -30  -5  -15.35   19.34
   2 -30  -5    2.85   24.27
  -2 -30   5  -26.49   49.89
   2  30  -4   10.80   16.50
   2  30  -4    8.24   19.67
  -2  30   4    2.46   26.40
   2 -30  -4  -16.19   19.18
   2 -30  -4  -14.12   20.23
  -2 -30   4   43.71   28.70
   2  30  -3   30.55   17.81
   2  30  -3    7.52   17.80
  -2  30   3   -1.18   24.24
   2  30  -3    2.21   17.05
  -2 -30   3  -43.90   22.71
   2 -30  -3   12.58   21.57
   2 -30  -3  -28.85   16.20
  -2  30   2   38.43   26.67
   2  30  -2   25.54   19.04
   2  30  -2   75.28   24.72
   2  30  -2   27.60   22.84
   2 -30  -2   64.36   24.70
   2 -30  -2  110.54   23.12
   2 -30  -2   57.34   25.33
   2  30  -1  375.07   36.28
   2  30  -1  184.57   29.53
  -2  30   1  278.93   42.34
   2  30  -1  237.21   40.22
   2 -30  -1  254.48   35.38
   2 -30  -1  308.32   33.46
   2 -30  -1  215.00   37.89
  -2 -30   1  171.06   36.04
   2  30   0   -9.87   19.80
   2  30   0   -8.22   17.20
  -2  30   0   46.23   25.13
   2  30   0   33.49   16.43
   2 -30   0   24.36   17.96
   2 -30   0   25.80   22.15
   2 -30   0   42.68   19.92
  -2 -30   0   -4.67   20.94
   2  30   1   14.29   21.65
  -2  30  -1   67.52   24.96
   2  30   1   23.71   24.02
   2  30   1   27.11   15.20
   2 -30   1   14.54   17.88
   2 -30   1  -24.18   19.95
  -2 -30  -1   33.10   26.43
   2 -30   1   50.54   24.48
   2  30   2  160.59   37.43
   2  30   2  159.46   33.26
   2  30   2   91.17   20.70
  -2  30  -2  134.11   31.85
   2 -30   2  205.13   27.52
  -2 -30  -2  118.04   32.49
   2 -30   2  169.98   34.97
   2  30   3   58.88   28.88
  -2  30  -3   75.77   27.44
   2  30   3   53.64   30.89
  -2 -30  -3   21.41   24.27
   2 -30   3  104.56   32.58
   2  31  -4   -8.61   19.19
   2  31  -4   24.69   18.44
  -2  31   4   70.09   34.99
  -2 -31   4  -49.45   23.13
   2 -31  -4  -16.39   18.59
   2 -31  -4   -3.00   20.62
   2  31  -3   24.86   20.45
  -2  31   3   20.49   28.54
   2  31  -3   10.30   18.92
   2  31  -3   19.46   17.60
   2 -31  -3    5.77   20.88
  -2 -31   3  -14.13   24.00
   2 -31  -3   43.99   25.19
   2  31  -2   19.37   17.84
   2  31  -2   18.15   20.29
   2  31  -2   51.96   25.89
  -2  31   2   40.58   27.45
   2 -31  -2   59.76   23.08
  -2 -31   2   17.89   27.40
   2 -31  -2   -2.85   15.14
   2 -31  -2   60.60   26.41
   2  31  -1  -10.85   15.26
   2  31  -1  -23.40   16.08
   2  31  -1   39.90   22.44
  -2  31   1    9.14   23.02
   2 -31  -1   14.35   16.16
   2 -31  -1    9.89   19.65
   2 -31  -1   -1.04   19.14
  -2 -31   1    4.08   24.40
   2  31   0   -5.39   21.10
   2  31   0  -12.03   12.88
   2  31   0   25.13   21.13
  -2  31   0  -25.90   18.67
   2 -31   0    0.90   17.83
   2 -31   0   36.02   21.10
  -2 -31   0    2.95   22.19
   2 -31   0   46.05   19.13
   2  31   1   -2.45   13.33
   2  31   1   25.60   23.33
   2  31   1  -12.81   21.01
  -2  31  -1   33.55   25.28
   2 -31   1   21.20   23.14
  -2 -31  -1   -3.47   23.46
   2 -31   1   23.31   35.30
   2 -31   1   13.99   17.36
  -2  31  -2   27.46   21.67
   2  31   2  -22.15   22.47
   2  31   2  -11.41   20.57
   2  31   2   13.32   15.09
   2 -31   2    4.15   18.64
   2 -31   2   62.24   28.64
  -2 -31  -2   59.29   28.26
   2  31   3   81.71   31.94
   2  31   3   48.77   31.98
  -2  31  -3  102.44   31.19
   2 -31   3   49.73   30.65
  -2 -31  -3   58.71   29.18
   2  32  -3  -22.96   16.56
  -2  32   3  -26.71   25.44
   2  32  -3  -25.66   18.84
   2  32  -3   16.26   19.89
  -2 -32   3   -3.39   24.76
   2 -32  -3   37.77   25.72
  -2  32   2   30.68   27.41
   2  32  -2  -17.04   18.26
   2  32  -2   43.00   23.52
   2  32  -2   14.34   19.50
  -2 -32   2   29.85   30.72
   2 -32  -2   -8.36   15.12
   2 -32  -2   21.85   25.42
   2 -32  -2   24.51   24.65
   2  32  -1   -7.05   17.79
   2  32  -1    8.83   22.90
  -2  32   1  -18.83   21.55
   2 -32  -1   20.08   17.08
   2 -32  -1   -1.74   20.33
   2 -32  -1    6.47   19.49
  -2 -32   1   48.29   30.13
   2  32   0   55.95   35.02
   2  32   0   37.17   28.44
   2  32   0   80.13   22.17
  -2  32   0  141.54   33.66
   2 -32   0   24.72   21.38
  -2 -32   0   71.80   30.08
   2 -32   0  108.26   26.37
   2 -32   0  115.80   32.38
   2  32   1   30.68   23.65
   2  32   1   35.56   16.89
   2  32   1   79.18   28.61
  -2  32  -1  -20.16   21.95
  -2 -32  -1   12.64   25.71
   2 -32   1   37.80   19.28
   2 -32   1   22.74   22.59
   2  32   2  146.19   34.34
  -2  32  -2  158.88   37.67
   2  32   2  227.18   39.61
   2 -32   2  225.58   28.06
   2 -32   2  196.05   38.60
  -2 -32  -2  227.61   40.63
   2  33  -3   29.74   22.63
  -2  33   3   -7.80   28.13
   2  33  -3  -29.73   26.01
   2 -33  -3  -13.16   20.31
   2 -33  -3   12.35   24.50
  -2 -33   3   22.51   27.76
  -2  33   2  -21.23   22.09
   2  33  -2    4.52   20.97
   2  33  -2   -2.44   18.98
   2  33  -2  -12.36   18.53
   2 -33  -2  -31.47   19.72
   2 -33  -2   26.99   22.87
  -2 -33   2   41.49   31.62
   2 -33  -2   27.27   17.08
  -2  33   1   44.35   29.41
   2  33  -1   23.09   19.73
   2  33  -1   47.80   27.90
   2 -33  -1   43.02   23.17
  -2 -33   1   60.62   30.89
   2 -33  -1   58.26   30.70
   2 -33  -1   13.69   18.58
  -2  33   0   -9.43   21.44
   2  33   0   13.29   17.28
   2  33   0   -7.28   21.53
   2  33   0   16.66   20.78
   2 -33   0   -1.85   20.90
   2 -33   0  -18.25   20.45
   2 -33   0    0.40   18.43
  -2 -33   0   -9.11   27.26
   2  33   1   -9.22   14.46
   2  33   1   26.01   25.06
   2  33   1   46.26   28.02
  -2  33  -1   16.68   28.10
  -2 -33  -1   14.50   27.70
   2 -33   1    5.83   20.83
   2 -33   1   38.36   19.48
  -2  33  -2   43.16   29.11
   2  33   2   25.49   26.70
   2  33   2  -39.69   22.82
  -2 -33  -2   22.36   25.59
   2 -33   2   -2.03   24.37
   2 -33   2    3.25   16.29
  -2  34   2  171.12   40.70
   2  34  -2  229.57   36.48
   2  34  -2  320.79   39.14
   2  34  -2  152.31   39.33
   2 -34  -2  212.82   38.98
   2 -34  -2  214.04   27.54
   2 -34  -2  248.33   41.20
  -2 -34   2  241.58   43.47
   2  34  -1   26.12   19.75
   2  34  -1  -16.27   23.38
   2  34  -1   -0.16   19.62
  -2  34   1    9.59   27.54
   2 -34  -1    7.47   19.57
  -2 -34   1   16.37   30.54
   2 -34  -1    4.81   21.47
   2 -34  -1   -6.85   22.90
   2  34   0   39.63   18.93
   2  34   0   86.91   29.15
  -2  34   0   52.19   29.86
   2  34   0   45.73   27.95
   2 -34   0    2.26   27.39
  -2 -34   0   47.41   30.45
   2 -34   0   47.20   27.85
   2 -34   0   32.06   21.00
  -2  34  -1  -15.24   24.36
   2  34   1    3.86   23.48
   2  34   1   16.89   16.40
  -2 -34  -1    5.08   24.41
   2 -34   1   39.58   21.74
   2 -34   1   15.45   24.45
   3   0  -9   14.68   16.71
  -3   0   9   -8.98   16.07
  -3   0   9  -18.96   13.08
   3   0  -8   20.52   15.87
  -3   0   8   -5.15   13.37
  -3   0   7   18.31   14.13
   3   0  -7  -14.85   10.55
   3   0  -7  -17.85   10.75
   3   0  -6  117.29   18.63
   3   0  -6  124.86   22.25
  -3   0   5   -8.35    8.73
   3   0  -5   -9.07   10.21
   3   0  -5   -2.23    9.29
  -3   0   4  662.91   32.50
   3   0  -4  726.59   36.15
   3   0  -4  697.93   32.41
   3   0  -3    3.99    8.11
   3   0  -3   -4.36    5.62
   3   0  -3    0.53    5.24
  -3   0   3    0.41    5.74
   3   0  -2  550.72   27.19
   3   0  -2  567.91   25.51
   3   0  -2  581.05   22.31
   3   0  -2  514.49   24.48
  -3   0   2  566.98   23.37
   3   0  -1   -5.27    6.03
  -3   0   1   -4.29    5.23
  -3   0   1   -2.16    7.28
   3   0  -1    5.96    5.38
   3   0  -1    2.26    6.88
   3   0   0  131.91   14.88
  -3   0   0  103.77   12.28
  -3   0   0  137.52   14.17
   3   0   0  133.52   14.60
  -3   0   0  125.97   15.00
  -3   0  -1   -2.27    8.18
   3   0   1    3.96    7.55
  -3   0  -1   -3.29    6.42
   3   0   1   -0.02    6.55
  -3   0  -1   -0.65    6.52
  -3   0  -2  552.73   31.39
   3   0   2  607.63   31.38
  -3   0  -2  541.14   26.14
   3   0   2  532.28   28.21
   3   0   3   -3.59   10.32
  -3   0  -3   13.01    8.27
  -3   0  -3   -4.19    9.39
   3   0   3   -2.73    7.18
  -3   0  -3    1.22    8.31
  -3   0  -4  627.91   41.56
  -3   0  -4  640.49   33.17
   3   0   4  653.02   39.15
  -3   0  -4  620.86   36.60
  -3   0  -5   -9.25    8.65
  -3   0  -5   17.37   10.33
  -3   0  -5   -5.27   13.03
   3   0   5    1.75   12.69
  -3   0  -6   14.05   10.45
  -3   0  -6   45.77   19.49
   3   0   6   21.43   16.63
  -3   0  -6   17.17   11.40
  -3   0  -7   -0.53   18.56
   3   0   7  -25.40   13.94
  -3   0  -7  -17.41   10.93
  -3   1   9    0.04   16.97
  -3   1   9   13.19   17.07
   3   1  -9   -2.35   16.45
  -3  -1   9  -37.98   13.51
  -3  -1   9   21.59   20.17
   3  -1  -9    2.86   17.57
   3   1  -8   35.23   18.11
   3   1  -8   10.29   14.54
  -3   1   8   10.45   13.77
   3  -1  -8    0.15   14.49
  -3   1   7    1.87   12.37
   3   1  -7   13.03   13.52
   3   1  -7  -29.38   10.74
   3  -1  -7    7.32   12.59
   3  -1  -7   20.34   14.80
   3   1  -6  139.35   21.33
   3   1  -6  117.29   22.27
  -3   1   6  120.20   21.79
   3  -1  -6  117.01   21.86
   3  -1  -6  121.07   19.28
   3   1  -5  209.61   25.22
   3   1  -5  181.41   21.95
  -3   1   5  173.88   21.49
   3  -1  -5  195.35   20.73
   3  -1  -5  187.20   23.72
  -3   1   4   25.57   10.00
   3   1  -4   31.31   10.51
   3   1  -4   26.01   11.20
   3  -1  -4   51.63   12.82
  -3  -1   4   24.69    9.17
   3  -1  -4   34.96   10.13
   3   1  -3  764.16   30.22
   3   1  -3  802.27   36.58
  -3   1   3  884.94   34.00
   3   1  -3  810.90   34.25
   3  -1  -3  803.14   36.56
   3  -1  -3  789.56   31.28
   3  -1  -3  817.75   33.21
  -3  -1   3  844.11   32.32
  -3   1   2  155.83   13.87
   3   1  -2  150.16    9.51
   3   1  -2  162.36   15.90
   3   1  -2  142.33   13.72
   3   1  -2  127.10   13.31
   3  -1  -2  145.63   15.31
   3  -1  -2  141.88   13.75
   3  -1  -2  157.70   14.12
  -3  -1   2  159.03   11.52
   3   1  -1  941.97   32.20
   3   1  -1  965.77   37.20
  -3   1   1  979.45   34.70
   3   1  -1  945.22   37.28
   3  -1  -1  980.33   37.82
   3  -1  -1  989.02   36.75
  -3  -1   1  913.13   36.19
   3  -1  -1  989.89   36.65
  -3  -1   1  868.38   31.80
  -3   1   0  745.87   31.72
  -3   1   0  711.32   29.90
  -3   1   0  705.64   28.02
   3   1   0  766.53   31.78
   3   1   0  774.02   32.65
   3  -1   0  719.45   32.25
   3  -1   0  764.37   32.00
  -3  -1   0  738.76   30.58
  -3  -1   0  735.84   32.07
  -3  -1   0  697.26   31.23
  -3   1  -1   52.09   10.27
  -3   1  -1   44.36    9.95
   3   1   1   62.88   11.77
  -3   1  -1   46.28    9.62
   3   1   1   54.08   11.02
   3  -1   1   54.35   11.33
  -3  -1  -1   76.27   12.40
  -3  -1  -1   41.77    9.62
   3  -1   1   58.39   11.27
  -3   1  -2  157.96   18.09
  -3   1  -2  166.68   17.42
   3   1   2  170.06   18.80
  -3   1  -2  163.88   15.19
   3   1   2  168.98   16.26
  -3  -1  -2  157.74   16.50
   3  -1   2  190.16   19.94
  -3  -1  -2  176.43   18.53
   3  -1   2  155.38   15.92
  -3   1  -3  465.98   24.74
   3   1   3  462.53   27.53
  -3   1  -3  534.99   28.54
   3   1   3  528.63   31.55
  -3   1  -3  521.18   33.57
   3  -1   3  529.33   32.19
   3  -1   3  508.83   27.79
  -3  -1  -3  519.48   33.58
  -3  -1  -3  513.10   29.72
  -3  -1  -3  475.02   26.92
   3   1   4  387.62   31.64
  -3   1  -4  472.54   35.77
  -3   1  -4  364.29   24.44
  -3   1  -4  404.00   26.14
  -3  -1  -4  401.98   27.57
  -3  -1  -4  396.74   33.37
   3  -1   4  400.53   31.94
  -3   1  -5  114.20   17.34
  -3   1  -5  103.36   16.10
  -3   1  -5  137.29   26.73
   3   1   5   86.12   19.84
  -3  -1  -5  121.91   18.59
  -3  -1  -5   84.58   22.88
   3  -1   5   67.38   18.89
  -3  -1  -5  117.71   17.72
  -3   1  -6   42.78   20.65
   3   1   6   35.07   17.20
  -3   1  -6   57.31   13.55
  -3  -1  -6   42.49   15.22
  -3  -1  -6   59.16   14.09
   3  -1   6   34.92   18.17
  -3  -1  -6   51.70   20.95
   3   1   7   13.84   16.17
  -3   1  -7   -9.26   15.19
  -3   1  -7    8.11   11.94
  -3  -1  -7   45.92   13.73
  -3  -1  -7  -20.24   16.94
   3  -1   7   13.56   16.57
  -3   2   9    4.30   16.75
   3   2  -9   27.95   20.33
  -3   2   9   12.69   16.55
  -3  -2   9   -9.82   15.11
   3  -2  -9   18.26   18.65
   3   2  -8    7.28   15.76
  -3   2   8   -0.24   13.40
   3   2  -8   26.29   18.26
   3  -2  -8   48.68   18.91
   3   2  -7   93.53   20.14
  -3   2   7   84.01   19.92
   3   2  -7   65.78   18.59
   3  -2  -7   89.43   19.92
   3  -2  -7  121.61   24.32
   3   2  -6  233.74   26.56
  -3   2   6  136.80   22.71
   3   2  -6  206.29   26.77
   3  -2  -6  206.97   27.65
   3  -2  -6  199.73   22.57
   3   2  -5  231.88   24.65
   3   2  -5  222.75   22.94
  -3   2   5  273.66   24.65
   3  -2  -5  243.92   25.32
   3  -2  -5  245.64   21.12
  -3   2   4   26.06   10.07
   3   2  -4   26.77   10.71
   3   2  -4   12.19   10.02
   3  -2  -4   19.51   10.56
   3  -2  -4   20.08    8.78
   3   2  -3  979.83   35.74
  -3   2   3  987.36   39.96
   3   2  -3 1031.77   40.59
   3   2  -3 1010.00   42.29
   3  -2  -3 1008.96   37.43
   3  -2  -3 1007.82   38.22
   3  -2  -3 1033.42   42.87
   3   2  -2   -0.54    6.22
   3   2  -2   -1.16    6.01
  -3   2   2    1.25    7.05
   3  -2  -2   -4.94    5.93
  -3  -2   2   -5.14    4.28
   3  -2  -2   -1.37    6.44
   3  -2  -2    3.79    6.10
   3   2  -1   20.78    8.22
   3   2  -1   27.74    5.33
   3   2  -1   16.25    7.93
  -3  -2   1   17.42    8.74
   3  -2  -1   10.44    8.27
   3  -2  -1   31.74    8.02
   3  -2  -1   16.16    8.13
  -3  -2   1    7.41    4.17
  -3   2   0  632.81   24.30
  -3   2   0  649.57   28.26
  -3   2   0  602.84   28.28
  -3   2   0  627.07   24.34
   3   2   0  634.85   28.47
   3   2   0  633.66   29.34
   3  -2   0  637.05   29.63
  -3  -2   0  607.01   27.94
   3  -2   0  652.50   29.10
  -3  -2   0  627.71   29.18
  -3  -2   0  616.46   28.61
   3   2   1   96.84   13.47
  -3   2  -1  115.80   14.46
   3   2   1   97.16   13.80
  -3   2  -1   98.17   13.73
  -3  -2  -1  105.39   13.51
  -3  -2  -1  102.05   14.77
   3  -2   1   84.06   13.95
  -3  -2  -1  108.48   14.72
   3  -2   1   89.02   12.99
   3   2   2   80.54   13.24
   3   2   2   68.63   13.77
  -3   2  -2   82.13   12.50
  -3   2  -2   58.56   13.60
  -3  -2  -2   64.98   13.01
   3  -2   2   79.81   14.19
  -3  -2  -2   73.72   13.31
   3  -2   2   58.09   11.29
   3   2   3  158.89   17.71
  -3   2  -3  179.90   17.87
  -3   2  -3  178.20   23.65
  -3   2  -3  168.01   14.66
   3   2   3  199.47   21.65
  -3  -2  -3  198.92   20.56
  -3  -2  -3  160.10   22.07
  -3  -2  -3  178.90   19.07
   3  -2   3  150.59   16.21
   3  -2   3  148.97   19.97
  -3   2  -4  239.32   29.18
  -3   2  -4  255.00   19.06
  -3   2  -4  270.54   21.96
   3   2   4  258.93   32.78
  -3  -2  -4  250.08   23.14
   3  -2   4  255.26   29.05
  -3  -2  -4  277.00   28.86
  -3  -2  -4  274.37   23.94
  -3   2  -5    3.20   13.64
  -3   2  -5   -0.35    7.70
   3   2   5   11.76   14.10
  -3   2  -5    3.71    8.80
  -3  -2  -5    1.04   15.13
  -3  -2  -5   10.82   12.44
   3  -2   5    0.32   13.84
  -3  -2  -5    7.70   11.01
  -3   2  -6   -1.42    9.50
  -3   2  -6    5.11   15.02
   3   2   6  -10.36   12.08
  -3  -2  -6   -3.36    9.21
   3  -2   6   24.80   17.49
  -3  -2  -6    0.06   13.87
  -3  -2  -6   -9.19   10.68
   3   2   7   -4.70   14.39
  -3   2  -7   21.02   12.12
  -3   2  -7   34.50   20.69
  -3  -2  -7    8.66   18.18
   3  -2   7   22.54   20.60
  -3  -2  -7  -14.51   10.60
  -3   3   9  144.40   25.14
  -3   3   9  119.53   28.83
   3   3  -9  207.13   32.36
   3  -3  -9  120.33   27.92
  -3   3   8    4.53   13.97
   3   3  -8    2.64   16.18
   3   3  -8  -10.02   13.28
   3  -3  -8   -7.93   15.85
   3   3  -7  299.26   33.15
   3   3  -7  332.97   32.71
  -3   3   7  349.66   33.64
   3   3  -7  311.71   31.51
   3  -3  -7  347.62   34.26
   3  -3  -7  386.27   28.64
   3   3  -6   58.71   16.55
   3   3  -6   84.40   18.53
   3   3  -6   40.75   16.76
  -3   3   6   40.74   16.44
   3  -3  -6   50.17   13.84
   3  -3  -6   52.52   17.96
   3   3  -5   10.74   10.85
  -3   3   5    6.31   11.09
   3   3  -5    7.57   11.68
   3   3  -5   22.13   10.69
   3  -3  -5   15.76   12.68
   3  -3  -5   21.35    9.77
   3   3  -4  414.00   23.10
   3   3  -4  375.61   26.41
  -3   3   4  420.61   26.17
   3   3  -4  356.21   24.82
   3  -3  -4  358.63   19.93
   3  -3  -4  364.26   20.15
   3  -3  -4  362.00   21.14
   3  -3  -4  385.82   27.10
   3   3  -3  479.67   21.64
   3   3  -3  513.69   28.06
  -3   3   3  509.96   26.39
   3   3  -3  507.34   26.01
   3  -3  -3  527.72   24.26
   3  -3  -3  481.36   22.94
  -3  -3   3  498.33   21.84
   3  -3  -3  476.61   27.68
   3   3  -2   59.01   10.29
  -3   3   2   66.31   10.98
   3   3  -2   71.42   10.24
   3  -3  -2   59.46   10.43
  -3  -3   2   65.70    6.99
   3  -3  -2   61.72   10.56
   3  -3  -2   81.61   10.28
  -3  -3   2   61.78   11.58
   3   3  -1 4084.88  112.67
  -3   3   1 4050.11  118.22
   3   3  -1 3716.03  118.01
   3   3  -1 3929.31  119.11
   3  -3  -1 3877.10  116.56
  -3  -3   1 3467.72  110.65
   3  -3  -1 3843.29  119.02
  -3  -3   1 3731.64  117.78
   3  -3  -1 3793.85  117.41
  -3   3   0  166.28   14.90
  -3   3   0  131.89   14.82
  -3   3   0  127.60   10.90
  -3   3   0  159.57   10.85
   3   3   0  134.26   14.02
   3   3   0  139.16   15.24
   3  -3   0  153.69   15.75
   3  -3   0  153.10   15.06
  -3  -3   0  144.78   17.59
  -3  -3   0  130.22   11.62
  -3   3  -1   92.48   13.15
   3   3   1  121.61   14.33
  -3   3  -1  123.17   15.19
   3   3   1  104.37   14.23
   3  -3   1  105.67   14.50
   3  -3   1  111.23   15.00
  -3  -3  -1   99.48   13.10
  -3  -3  -1  115.34   16.15
  -3  -3  -1  108.46   14.43
   3   3   2    8.96   10.01
  -3   3  -2    0.79    8.93
   3   3   2   13.34    8.81
  -3   3  -2   48.98    9.99
  -3  -3  -2   15.50   10.09
   3  -3   2   16.51    9.04
   3  -3   2   16.59   10.09
  -3  -3  -2   14.58    9.34
   3   3   3   -0.22   10.06
  -3   3  -3   14.71   11.44
  -3   3  -3   12.15    8.54
  -3  -3  -3   33.63   11.96
   3  -3   3   15.05   12.99
  -3  -3  -3   29.40   13.03
  -3  -3  -3   -9.86    9.55
   3  -3   3   14.98    8.29
  -3   3  -4    9.84    8.89
  -3   3  -4    4.26   13.69
   3   3   4   -4.06   11.21
  -3  -3  -4    6.94   13.32
  -3  -3  -4   24.65   11.76
  -3  -3  -4  -10.33   10.01
   3  -3   4   26.30   15.01
   3   3   5  150.79   23.25
  -3   3  -5  166.69   20.98
  -3   3  -5  135.39   25.62
  -3  -3  -5  146.59   26.18
   3  -3   5  108.77   23.12
  -3  -3  -5  162.90   21.67
  -3  -3  -5  150.92   23.01
   3   3   6   88.66   19.93
  -3   3  -6   94.45   15.21
  -3   3  -6   74.04   22.45
   3  -3   6   77.24   21.05
  -3  -3  -6   85.11   17.14
  -3  -3  -6   83.91   23.20
  -3  -3  -6   97.94   19.99
  -3   3  -7  225.34   39.80
   3   3   7  229.45   30.90
  -3   3  -7  208.12   23.62
   3  -3   7  141.90   30.53
  -3  -3  -7  184.97   26.03
  -3  -3  -7  191.79   34.98
   3   4  -9   -2.97   16.20
  -3   4   9   21.39   19.11
  -3   4   9    7.67   17.06
   3  -4  -9    3.96   17.68
  -3   4   8   41.01   22.04
   3   4  -8   46.79   19.11
  -3   4   8   37.93   19.32
   3   4  -8   25.35   16.41
  -3   4   7   25.75   15.64
   3   4  -7   23.74   15.80
   3   4  -7   34.62   15.70
   3   4  -7   15.54   14.85
   3  -4  -7   22.13   13.61
   3  -4  -7   34.86   17.99
  -3   4   6  107.87   22.35
   3   4  -6  147.83   21.43
   3   4  -6  172.34   25.13
   3   4  -6  117.00   21.78
   3  -4  -6  128.54   17.69
   3  -4  -6  147.61   25.50
   3   4  -5   -6.22    9.94
   3   4  -5   -5.88    8.38
  -3   4   5   11.69   11.31
   3   4  -5   11.92   12.13
   3  -4  -5    1.69   11.48
   3  -4  -5    5.41    8.31
   3   4  -4   32.03   11.40
  -3   4   4    7.48    9.11
   3   4  -4   24.08    8.37
   3   4  -4   37.17   12.10
   3  -4  -4   22.53    7.98
   3  -4  -4   20.68    7.84
   3  -4  -4   16.63   10.77
   3  -4  -4   18.64    8.62
  -3   4   3   -0.44    7.83
   3   4  -3   -1.25    5.42
   3   4  -3    1.17    7.10
   3  -4  -3    3.47    6.70
   3  -4  -3   -5.22    7.60
   3  -4  -3   -6.96    4.49
   3   4  -2   11.85    7.31
   3   4  -2    3.99    6.47
  -3   4   2   -5.36    7.44
   3  -4  -2    9.85    7.73
  -3  -4   2   17.77    8.62
   3  -4  -2    4.37    5.77
   3  -4  -2    3.70    6.58
   3   4  -1  188.92   16.23
   3   4  -1  211.40   16.48
  -3   4   1  205.08   17.60
   3  -4  -1  195.89   15.55
   3  -4  -1  177.21   14.53
  -3  -4   1  205.03   18.04
   3  -4  -1  197.08   17.21
  -3   4   0  383.10   16.88
  -3   4   0  387.14   22.97
   3   4   0  433.96   22.81
  -3   4   0  383.84   22.06
   3   4   0  405.96   23.10
  -3  -4   0  369.98   18.68
   3  -4   0  390.88   22.47
   3  -4   0  406.01   23.43
  -3  -4   0  411.27   25.14
  -3   4  -1  590.17   28.67
  -3   4  -1  634.24   31.71
   3   4   1  636.95   30.47
   3   4   1  565.64   27.80
   3  -4   1  582.23   29.35
  -3  -4  -1  574.79   29.55
  -3  -4  -1  593.38   31.70
  -3  -4  -1  554.97   27.88
   3  -4   1  591.25   30.19
  -3   4  -2    7.26    6.76
   3   4   2   -4.03    7.01
   3   4   2    9.90    8.35
  -3   4  -2    1.58    9.03
   3  -4   2  -14.98    5.91
  -3  -4  -2    1.34    9.78
   3  -4   2   11.26   10.41
  -3  -4  -2   13.73    8.75
  -3  -4  -2   -9.06    6.55
   3   4   3   61.39   13.27
  -3   4  -3   68.44   16.31
   3   4   3   99.64   16.01
  -3   4  -3   74.75   14.29
  -3  -4  -3   79.08   16.51
  -3  -4  -3   63.69   14.68
  -3  -4  -3   77.34   15.77
   3  -4   3   45.73   10.34
   3   4   4   32.60   12.16
  -3   4  -4   49.25   12.58
  -3   4  -4   35.48   17.31
   3   4   4   52.01   15.81
   3  -4   4   38.76   17.43
  -3  -4  -4   37.33   13.52
  -3  -4  -4   67.50   16.29
  -3  -4  -4   50.25   16.88
  -3   4  -5   32.72   11.44
  -3   4  -5   40.50   18.26
   3   4   5   24.14   15.16
   3  -4   5   11.91   15.58
  -3  -4  -5   46.22   15.01
  -3  -4  -5   55.41   19.44
  -3  -4  -5   45.31   15.72
   3   4   6   -8.58   12.27
  -3   4  -6    9.76    9.37
  -3   4  -6   13.63   17.84
  -3  -4  -6   20.33   12.44
   3  -4   6   -7.70   14.68
  -3  -4  -6   30.47   18.64
  -3  -4  -6    5.17   12.55
  -3   4  -7   -7.05   14.36
   3   4   7   12.00   15.54
  -3   4  -7  -17.74   16.02
  -3  -4  -7   26.25   22.21
   3  -4   7   -4.12   14.99
  -3  -4  -7   -3.09   11.23
  -3   5   9    1.87   17.14
   3   5  -9   12.45   16.79
  -3   5   9   29.46   16.85
   3  -5  -9   13.00   17.07
  -3   5   8   33.97   15.54
   3   5  -8   71.31   22.48
   3   5  -8   28.27   17.13
  -3   5   8    5.86   26.28
   3   5  -8   17.08   15.73
   3  -5  -8   27.75   18.13
   3   5  -7   94.14   18.92
   3   5  -7   86.62   20.82
  -3   5   7   49.52   19.09
   3   5  -7  118.23   23.43
   3  -5  -7   73.99   21.36
   3   5  -6  177.02   23.58
   3   5  -6  136.94   23.50
   3   5  -6  157.61   25.46
  -3   5   6  137.93   23.30
   3  -5  -6  157.66   25.85
   3  -5  -6  154.52   18.24
   3   5  -5  322.94   24.55
   3   5  -5  283.63   26.29
  -3   5   5  289.23   28.14
   3  -5  -5  306.87   28.34
   3  -5  -5  318.46   20.63
   3   5  -4 1740.90   61.76
   3   5  -4 1762.34   67.48
   3   5  -4 1835.47   67.84
  -3   5   4 1728.45   67.65
   3  -5  -4 1839.94   69.36
   3  -5  -4 1773.67   59.37
   3  -5  -4 1758.42   61.68
   3  -5  -4 1772.47   74.43
   3   5  -3  817.16   36.27
  -3   5   3  830.31   37.02
   3   5  -3  772.59   30.56
   3   5  -3  742.32   28.72
  -3  -5   3  764.36   31.32
   3  -5  -3  768.82   30.19
   3  -5  -3  791.00   36.87
   3  -5  -3  791.58   33.79
  -3   5   2  260.06   20.38
   3   5  -2  275.71   19.10
   3   5  -2  266.60   17.44
   3  -5  -2  261.71   18.57
  -3  -5   2  245.76   19.85
   3  -5  -2  281.26   18.88
   3  -5  -2  273.90   16.36
   3   5  -1  470.61   24.73
  -3   5   1  537.44   26.77
   3   5  -1  488.06   25.74
   3  -5  -1  510.40   24.27
  -3  -5   1  499.11   26.69
   3  -5  -1  523.60   26.57
   3  -5  -1  495.36   23.06
  -3   5   0   62.44   11.29
  -3   5   0   62.64    7.17
   3   5   0   71.92   11.06
  -3   5   0   68.02   11.84
  -3  -5   0   75.97   13.66
   3  -5   0   70.57   12.41
   3  -5   0   61.77   11.32
  -3  -5   0   56.58    8.47
   3  -5   0   60.80    7.48
   3   5   1  210.60   16.94
  -3   5  -1  205.60   18.70
  -3   5  -1  196.90   16.95
   3   5   1  190.42   18.01
  -3  -5  -1  232.66   22.82
   3  -5   1  200.39   17.96
   3  -5   1  187.97   18.77
  -3  -5  -1  228.57   19.21
  -3  -5  -1  214.95   16.98
  -3   5  -2  224.55   18.07
   3   5   2  251.92   20.66
   3   5   2  219.44   19.09
  -3   5  -2  220.98   21.92
  -3  -5  -2  224.90   20.40
   3  -5   2  236.72   23.00
  -3  -5  -2  224.67   20.36
   3  -5   2  247.28   19.42
  -3  -5  -2  214.54   22.88
  -3   5  -3  146.42   17.22
   3   5   3  154.80   18.87
  -3   5  -3  154.17   22.93
   3   5   3  163.12   19.41
  -3  -5  -3  205.81   22.93
   3  -5   3  167.53   17.43
  -3  -5  -3  167.11   19.70
  -3  -5  -3  195.84   22.69
   3  -5   3  174.53   23.06
  -3   5  -4   68.28   13.56
   3   5   4   70.63   15.58
   3   5   4   81.02   16.89
  -3   5  -4   74.24   19.69
  -3  -5  -4   44.95   16.90
  -3  -5  -4   95.08   18.79
   3  -5   4   84.92   20.73
  -3  -5  -4   58.11   16.52
  -3   5  -5    4.14   15.14
  -3   5  -5    8.98    9.13
   3   5   5    7.82   12.28
  -3  -5  -5    0.64   12.59
  -3  -5  -5  -31.53   10.96
  -3  -5  -5   19.26   12.43
   3  -5   5    3.36   15.55
   3   5   6   23.74   14.93
  -3   5  -6   -7.00   15.60
  -3  -5  -6    4.01   15.62
   3  -5   6   -7.10   14.19
  -3  -5  -6    9.84   12.86
  -3  -5  -6   36.12   15.29
   3   5   7   37.06   17.25
  -3   5  -7  -33.57   16.68
   3  -5   7   37.07   21.85
  -3  -5  -7   -6.13   11.52
  -3  -5  -7   31.88   15.92
  -3  -5  -7   -5.59   17.79
  -3   6   9   15.17   18.74
   3   6  -9    4.46   16.78
   3  -6  -9    0.57   16.76
   3   6  -8   19.64   16.44
  -3   6   8   24.85   12.91
   3   6  -8  -18.31   12.53
  -3   6   8   22.77   16.53
   3   6  -8    3.18   17.15
   3  -6  -8   -7.94   16.55
  -3   6   7    5.35   14.22
   3   6  -7  -12.25   12.38
   3   6  -7   -2.18   13.40
   3   6  -7   26.11   15.31
   3  -6  -7   32.39   18.52
  -3   6   6   74.30   20.48
   3   6  -6  128.43   23.79
   3   6  -6  114.56   22.55
   3   6  -6  110.70   21.13
   3  -6  -6   94.03   21.14
   3  -6  -6  123.08   15.13
   3   6  -5    5.40   12.07
   3   6  -5   16.14   11.21
   3   6  -5    5.28   12.57
  -3   6   5   14.79   12.82
   3  -6  -5   13.35    9.21
   3  -6  -5   11.01    8.35
   3  -6  -5    5.31   12.42
   3  -6  -5   14.96   10.33
   3   6  -4  223.99   21.43
  -3   6   4  213.05   21.68
   3   6  -4  185.73   16.18
   3  -6  -4  200.42   21.73
   3  -6  -4  220.02   18.29
   3  -6  -4  188.92   17.30
   3  -6  -4  190.87   14.29
  -3   6   3  525.56   30.43
   3   6  -3  569.41   29.37
   3   6  -3  495.76   21.37
   3   6  -3  552.32   24.36
   3  -6  -3  535.14   26.78
  -3  -6   3  521.93   21.55
   3  -6  -3  515.90   22.75
  -3  -6   3  516.92   28.94
   3  -6  -3  522.84   29.65
   3  -6  -3  512.48   26.80
  -3   6   2 1648.46   58.91
   3   6  -2 1588.32   55.70
   3   6  -2 1588.88   58.13
   3  -6  -2 1609.02   57.73
   3  -6  -2 1517.28   56.71
  -3  -6   2 1593.51   57.96
   3  -6  -2 1611.44   53.42
   3   6  -1  453.88   24.85
  -3   6   1  463.22   25.87
   3   6  -1  463.49   24.03
  -3  -6   1  475.85   26.39
   3  -6  -1  451.61   22.83
   3  -6  -1  447.79   24.96
   3  -6  -1  409.48   21.36
   3   6   0    3.85    7.36
   3   6   0   -3.35    6.01
  -3   6   0    0.99    4.42
  -3   6   0    5.46    8.07
  -3   6   0   10.84    8.25
  -3  -6   0   11.64   10.36
  -3  -6   0    3.27    6.24
   3  -6   0    6.53    7.60
   3  -6   0    3.58    7.74
   3   6   1   58.27   11.66
  -3   6  -1   46.70   11.90
   3   6   1   55.17   10.45
  -3   6  -1   51.69   11.54
   3  -6   1   25.66    9.60
  -3  -6  -1   62.94   11.13
  -3  -6  -1   59.77   15.02
   3  -6   1   27.00   11.47
  -3  -6  -1   40.04   11.03
  -3   6  -2  158.07   16.27
   3   6   2  166.78   16.69
   3   6   2  128.59   17.67
  -3   6  -2  143.24   20.09
   3  -6   2  116.88   15.66
   3  -6   2  138.93   19.96
  -3  -6  -2  126.15   17.35
  -3  -6  -2  165.77   20.36
  -3  -6  -2  147.51   20.22
   3   6   3   -2.94    8.74
   3   6   3   -2.93    9.30
  -3   6  -3   -1.61    7.97
  -3   6  -3   11.67   12.84
  -3  -6  -3    6.89    9.40
   3  -6   3    1.47    8.17
  -3  -6  -3    9.75   11.38
  -3  -6  -3   -0.58   11.50
   3  -6   3    3.33   12.09
   3   6   4   35.69   12.52
  -3   6  -4   33.98   11.29
   3   6   4   18.44   12.93
  -3   6  -4   31.66   16.85
  -3  -6  -4    7.76   13.38
  -3  -6  -4   46.10   15.20
   3  -6   4   14.08   15.61
  -3  -6  -4   22.26   15.77
  -3   6  -5   11.38    9.16
   3   6   5    6.40   12.44
  -3   6  -5    5.22   15.97
  -3  -6  -5    7.49   12.78
  -3  -6  -5   -0.49   13.01
  -3  -6  -5   -1.72   11.11
   3  -6   5   10.66   13.76
   3   6   6   84.44   19.53
  -3   6  -6   39.58   20.20
  -3  -6  -6   15.91   15.48
  -3  -6  -6   43.47   15.96
  -3  -6  -6   52.51   22.67
   3  -6   6   87.21   23.83
   3   6   7    2.59   13.61
  -3   6  -7    7.17   19.44
  -3  -6  -7   55.98   15.22
  -3  -6  -7   14.57   19.91
   3  -6   7   77.47   24.32
  -3  -6  -7    4.63   15.66
   3   7  -9  -20.58   15.05
  -3   7   9   19.18   17.78
   3  -7  -9  -18.05   17.16
  -3   7   8  103.20   25.30
  -3   7   8  193.01   21.70
   3   7  -8  154.29   26.38
   3   7  -8  184.39   31.76
   3  -7  -8  208.27   32.13
   3   7  -7    6.92   14.38
  -3   7   7   19.69   15.20
   3   7  -7   45.57   18.98
   3  -7  -7   10.02   14.87
   3   7  -6  129.90   24.30
  -3   7   6   75.72   19.73
   3   7  -6  106.49   22.47
   3  -7  -6   43.60   17.93
   3  -7  -6   96.79   13.23
   3   7  -5  592.30   32.09
  -3   7   5  581.25   39.19
   3   7  -5  587.58   37.90
   3  -7  -5  590.08   31.06
   3  -7  -5  600.30   39.14
   3  -7  -5  631.11   27.14
   3  -7  -5  603.37   31.42
   3   7  -4    0.99    6.57
   3   7  -4    5.52    9.20
  -3   7   4   19.16   11.48
   3  -7  -4   -0.10    9.23
   3  -7  -4    0.44   11.20
   3  -7  -4   10.26    8.87
  -3  -7   4    3.28   10.43
   3   7  -3  911.95   35.90
  -3   7   3  983.87   43.43
   3   7  -3  968.45   41.95
   3   7  -3  899.53   32.66
   3  -7  -3  923.66   41.77
  -3  -7   3  887.98   32.83
  -3  -7   3  956.36   41.73
   3  -7  -3  933.83   38.77
   3  -7  -3  931.21   39.74
   3   7  -2  542.76   28.51
   3   7  -2  603.24   27.69
  -3   7   2  583.27   31.18
   3  -7  -2  565.35   28.08
   3  -7  -2  530.78   28.30
  -3  -7   2  554.34   29.32
   3  -7  -2  557.12   24.47
   3   7  -1  747.62   25.38
   3   7  -1  784.72   25.61
   3   7  -1  744.78   34.19
  -3   7   1  807.88   36.25
   3   7  -1  773.80   33.64
  -3  -7   1  791.32   36.13
   3  -7  -1  839.74   35.92
   3  -7  -1  749.49   30.88
   3  -7  -1  754.27   31.78
   3   7   0  218.52   16.90
   3   7   0  230.28   19.39
  -3   7   0  220.66   18.10
  -3   7   0  215.73   19.33
   3  -7   0  215.03   18.63
  -3  -7   0  223.13   22.45
   3  -7   0  179.91   17.27
   3   7   1  143.57   14.48
  -3   7  -1  124.42   16.73
   3   7   1  151.88   19.02
  -3   7  -1  142.04   17.49
   3  -7   1  114.42   16.13
   3  -7   1  115.87   16.68
  -3  -7  -1  127.40   17.70
  -3  -7  -1  127.29   15.12
  -3  -7  -1  159.20   21.04
  -3   7  -2  167.01   16.72
   3   7   2  181.43   19.29
  -3   7  -2  178.23   22.08
   3   7   2  150.60   16.25
   3  -7   2  146.30   17.56
  -3  -7  -2  140.76   20.91
   3  -7   2  178.57   21.99
  -3  -7  -2  145.16   18.94
  -3  -7  -2  177.51   23.44
   3   7   3   19.12   11.81
  -3   7  -3   10.24   12.17
  -3   7  -3   14.88    9.45
   3   7   3   38.29   12.00
   3  -7   3   17.98    9.39
   3  -7   3   15.28   14.08
  -3  -7  -3   30.91   14.11
  -3  -7  -3   -3.79   11.07
   3   7   4   15.91   12.92
  -3   7  -4   13.65   14.40
   3   7   4    1.48   11.28
  -3   7  -4   31.49   10.91
  -3  -7  -4   24.60   14.88
  -3  -7  -4    6.98   15.02
  -3  -7  -4    2.87   13.16
   3  -7   4  -16.65   13.15
  -3   7  -5  318.95   36.30
  -3   7  -5  351.08   24.95
  -3  -7  -5  281.71   27.16
  -3  -7  -5  271.27   32.62
   3  -7   5  260.78   33.37
  -3  -7  -5  280.36   33.13
   3   7   6  306.25   28.46
  -3   7  -6  322.44   38.48
  -3  -7  -6  303.56   29.68
   3  -7   6  255.51   35.69
  -3  -7  -6  346.66   39.27
  -3  -7  -6  292.08   32.50
   3   7   7    3.84   12.16
  -3   7  -7    6.83   18.27
   3  -7   7  -43.13   14.59
  -3  -7  -7  -17.51   12.84
  -3  -7  -7    9.34   20.32
  -3  -7  -7  -34.50   12.48
  -3   8   9   17.04   18.51
   3   8  -9   -3.25   17.18
   3  -8  -9   26.94   21.37
  -3   8   8    4.98   15.92
   3   8  -8   41.66   20.47
   3   8  -8    1.59   13.96
   3  -8  -8   11.46   16.81
   3   8  -7   -1.31   13.57
  -3   8   7   -2.58   13.57
   3   8  -7  -16.15   13.50
   3  -8  -7    6.27   14.43
  -3   8   6  414.00   38.17
   3   8  -6  381.20   34.68
   3  -8  -6  421.27   27.01
   3  -8  -6  417.56   36.08
  -3   8   5   -6.69   11.21
   3   8  -5    1.35   12.14
   3   8  -5   17.56   10.52
   3  -8  -5   14.56    9.97
   3  -8  -5   -3.93    9.96
   3  -8  -5   10.76   13.13
  -3   8   4   59.51   15.02
   3   8  -4   64.41   10.64
   3   8  -4   58.85   15.14
   3  -8  -4   45.91    7.67
   3  -8  -4   62.16   15.09
   3  -8  -4   61.91   13.01
   3  -8  -4   56.72   14.05
  -3  -8   4   68.17   15.07
   3   8  -3  192.70   12.14
   3   8  -3  183.46   19.34
  -3   8   3  207.12   22.32
   3   8  -3  179.15   15.07
  -3  -8   3  166.84   20.17
   3  -8  -3  192.36   18.46
   3  -8  -3  168.28   18.53
   3  -8  -3  178.73   13.44
   3  -8  -3  177.38   19.32
  -3   8   2  681.01   34.70
   3   8  -2  692.45   31.11
   3   8  -2  649.97   32.16
   3  -8  -2  663.60   27.52
   3  -8  -2  665.09   32.75
   3  -8  -2  618.94   30.68
  -3  -8   2  685.23   33.76
   3   8  -1    4.37    7.65
  -3   8   1   -2.49    8.44
   3   8  -1    6.39    4.49
   3   8  -1   -0.34    5.95
   3   8  -1   -8.91    3.28
   3  -8  -1   -2.69    5.46
   3  -8  -1   -3.44    8.39
   3  -8  -1   -2.95    6.57
  -3  -8   1   -6.59    9.66
  -3   8   0 1062.53   36.98
  -3   8   0 1107.86   46.24
   3   8   0 1094.25   39.64
   3   8   0 1111.79   42.81
   3   8   0 1099.61   45.88
  -3   8   0 1045.21   44.89
   3  -8   0 1128.40   45.64
   3  -8   0 1074.88   44.10
  -3  -8   0 1118.19   48.34
   3   8   1  539.62   26.70
  -3   8  -1  527.19   30.44
   3   8   1  511.57   30.28
  -3   8  -1  535.96   31.26
   3  -8   1  560.93   30.32
   3  -8   1  518.32   30.62
  -3  -8  -1  520.96   28.04
  -3  -8  -1  538.81   35.14
  -3   8  -2   57.47   11.60
   3   8   2   23.83    9.58
  -3   8  -2   30.21   13.19
   3   8   2   38.83   12.55
   3  -8   2   47.22   12.16
   3  -8   2   34.03   14.80
  -3  -8  -2   22.84   10.99
  -3  -8  -2   39.74   11.85
  -3  -8  -2   75.91   17.70
  -3   8  -3   46.28   12.59
   3   8   3   57.32   13.06
  -3   8  -3   65.57   17.88
   3   8   3   45.37   13.85
  -3  -8  -3   48.73   16.19
  -3  -8  -3   88.72   19.11
   3  -8   3   52.31   16.96
   3  -8   3   44.74   12.22
   3   8   4   18.39   13.89
  -3   8  -4   58.95   19.53
   3   8   4   51.67   14.80
  -3   8  -4   30.21   11.73
  -3  -8  -4   53.43   18.08
   3  -8   4   28.26   17.30
  -3  -8  -4   15.22   14.68
  -3  -8  -4   43.88   15.33
  -3   8  -5   64.40   14.10
  -3   8  -5  100.88   26.63
   3   8   5   78.91   16.61
   3  -8   5   60.14   20.58
  -3  -8  -5   79.06   21.54
  -3  -8  -5   91.11   27.86
  -3  -8  -5   93.28   21.41
   3   8   6   -2.22   12.77
  -3   8  -6    3.67   16.48
  -3  -8  -6   11.81   13.91
  -3  -8  -6   11.94   16.17
  -3  -8  -6   -4.04   16.71
   3  -8   6   24.84   27.78
   3   8   7   56.24   16.50
  -3   8  -7   95.49   28.02
  -3  -8  -7   41.98   18.78
   3  -8   7   49.52   23.92
  -3  -8  -7   61.55   25.25
   3   9  -9   51.63   20.92
  -3   9   9   33.93   21.73
   3  -9  -9   17.94   21.68
  -3  -9   9  121.30   34.27
  -3   9   8   39.42   20.11
   3   9  -8   27.45   18.25
   3  -9  -8    9.57   17.54
  -3  -9   8   56.31   25.55
   3   9  -7  169.61   25.04
  -3   9   7  134.50   26.66
   3   9  -7  202.01   31.66
   3  -9  -7  181.67   28.65
   3   9  -6    8.38   13.22
  -3   9   6   22.32   17.04
   3   9  -6   -1.15   19.40
   3  -9  -6  -10.53    9.16
   3  -9  -6    9.42   12.98
  -3  -9   6    1.08   16.00
   3  -9  -6    7.02   11.52
  -3   9   5  339.63   33.03
   3   9  -5  348.70   24.93
   3   9  -5  358.20   31.62
   3  -9  -5  399.96   32.83
   3  -9  -5  335.39   25.81
   3  -9  -5  320.82   25.56
  -3  -9   5  326.66   29.96
   3   9  -4  604.13   35.58
  -3   9   4  545.19   45.53
   3   9  -4  602.25   28.13
   3  -9  -4  621.01   32.80
   3  -9  -4  602.70   36.26
  -3  -9   4  596.44   35.09
   3  -9  -4  610.76   32.68
  -3   9   3  144.03   19.35
   3   9  -3  133.74   14.77
   3   9  -3  132.99   18.29
   3   9  -3  130.67   10.86
   3  -9  -3  177.16   19.18
   3  -9  -3  137.73   17.87
   3  -9  -3  128.93   11.25
  -3  -9   3  162.63   19.34
  -3   9   2  339.15   26.57
   3   9  -2  304.68   22.08
   3   9  -2  299.34   13.25
   3   9  -2  343.16   21.95
   3  -9  -2  286.83   20.98
   3  -9  -2  282.95   21.75
  -3  -9   2  324.53   13.55
   3  -9  -2  321.78   18.20
  -3  -9   2  303.01   24.26
   3  -9  -2  319.53   23.44
   3   9  -1  318.35   22.72
   3   9  -1  336.16   15.61
   3   9  -1  328.42   21.65
   3   9  -1  305.25   14.37
  -3   9   1  312.73   24.63
   3  -9  -1  350.57   23.70
   3  -9  -1  310.88   18.66
   3  -9  -1  316.17   19.88
  -3  -9   1  361.33   26.38
  -3   9   0  336.08   25.24
  -3   9   0  281.71   23.96
   3   9   0  349.36   21.20
   3   9   0  321.98   23.60
   3   9   0  316.40   18.43
   3  -9   0  316.54   23.28
  -3  -9   0  354.14   29.12
   3  -9   0  313.58   22.60
   3   9   1    8.87    7.44
  -3   9  -1  -10.35    7.95
   3   9   1   -3.32    9.00
   3  -9   1    9.16    9.23
  -3  -9  -1  -16.07   12.83
   3  -9   1   -4.61    9.54
  -3   9  -2 1724.61   64.21
   3   9   2 1668.63   66.51
   3   9   2 1639.44   60.22
  -3  -9  -2 1649.75   66.40
  -3  -9  -2 1725.17   67.44
  -3  -9  -2 1734.54   70.23
   3  -9   2 1724.77   64.87
  -3   9  -3   65.78   14.67
   3   9   3   81.27   18.01
   3   9   3   67.07   12.93
  -3   9  -3   61.48   18.42
   3  -9   3   35.66   16.02
   3  -9   3   39.89   12.40
  -3  -9  -3   53.22   15.96
  -3  -9  -3   26.54   16.30
  -3  -9  -3   49.95   17.60
  -3   9  -4  243.57   22.76
  -3   9  -4  277.11   33.55
   3   9   4  252.50   23.53
   3   9   4  269.58   44.09
  -3  -9  -4  267.90   27.70
  -3  -9  -4  277.65   32.82
  -3  -9  -4  292.90   33.12
   3  -9   4  213.27   29.37
  -3   9  -5    5.34    9.56
  -3   9  -5   29.44   17.87
   3   9   5   12.21   11.15
  -3  -9  -5   -4.74   14.35
  -3  -9  -5   16.98   16.60
  -3  -9  -5  -15.03   11.48
   3  -9   5    7.89   16.05
   3   9   6   -1.88   11.79
  -3   9  -6   20.61   17.18
   3  -9   6    2.11   17.05
  -3  -9  -6   20.16   18.86
  -3  -9  -6   41.13   15.83
  -3  -9  -6  -15.32   14.23
  -3   9  -7   81.41   27.76
   3   9   7   91.69   18.35
  -3  -9  -7   74.73   22.48
   3  -9   7  107.09   28.15
   3  10  -9    1.86   16.59
  -3  10   9   37.70   23.47
  -3 -10   9   84.28   31.51
   3 -10  -9   18.73   20.26
   3  10  -8   14.80   19.99
  -3  10   8   36.20   20.31
   3  10  -8   37.54   18.69
   3 -10  -8   42.44   19.38
  -3 -10   8   41.67   24.81
  -3  10   7   75.94   21.89
   3  10  -7   86.28   19.51
   3  10  -7   28.84   19.26
   3 -10  -7   82.31   21.57
  -3 -10   7  118.74   27.18
   3  10  -6    8.34   14.27
   3  10  -6  -12.82   11.12
  -3  10   6   18.60   17.04
   3 -10  -6   10.15   14.09
   3 -10  -6   -4.59   10.29
  -3 -10   6    4.81   16.26
   3 -10  -6   -4.95   10.80
   3  10  -5   82.21   14.88
  -3  10   5   82.41   20.70
   3  10  -5   91.10   20.89
   3 -10  -5   68.97   15.67
   3 -10  -5   89.16   19.38
  -3 -10   5  125.47   21.22
   3  10  -4   -1.54    9.10
  -3  10   4   -9.47   10.21
   3  10  -4    1.56    7.19
  -3 -10   4   23.59   12.98
   3 -10  -4  -12.32    8.83
   3 -10  -4    1.16    9.76
   3 -10  -4   -0.65    9.75
  -3  10   3  397.15   29.44
   3  10  -3  405.65   27.31
   3  10  -3  350.50   18.12
   3  10  -3  413.99   23.00
   3 -10  -3  388.27   26.68
   3 -10  -3  381.78   18.02
  -3 -10   3  411.67   28.25
   3 -10  -3  408.73   26.91
  -3  10   2  192.01   20.70
   3  10  -2  217.28   19.66
   3  10  -2  225.87   18.79
   3  10  -2  185.94   11.43
   3 -10  -2  219.38   15.79
  -3 -10   2  233.93   23.51
  -3 -10   2  212.77   11.96
   3 -10  -2  215.16   19.91
   3 -10  -2  209.64   20.59
   3 -10  -2  231.15   19.16
   3  10  -1  253.35   19.87
   3  10  -1  239.40   20.72
   3  10  -1  253.39   14.92
  -3  10   1  236.37   24.04
   3 -10  -1  224.05   18.01
  -3 -10   1  293.85   26.69
   3 -10  -1  234.92   16.70
   3 -10  -1  264.72   22.27
  -3  10   0    3.55    9.70
   3  10   0   -2.74    5.98
   3  10   0    7.27    9.04
   3  10   0   -3.97    6.75
  -3 -10   0   -6.67   12.98
   3 -10   0   10.16    5.47
   3 -10   0   13.94    9.38
   3 -10   0   -7.40    8.76
   3  10   1   93.37   12.85
  -3  10  -1   97.24   16.22
  -3  10  -1   97.30   16.48
   3  10   1   68.24   14.68
   3  10   1   73.02   13.11
   3 -10   1   87.19   16.16
  -3 -10  -1   89.92   19.34
   3 -10   1   89.34   15.46
  -3  10  -2  772.39   42.14
   3  10   2  769.43   33.77
  -3  10  -2  766.96   36.94
   3  10   2  723.59   39.51
  -3 -10  -2  694.10   38.69
   3 -10   2  695.68   41.15
  -3 -10  -2  750.19   44.27
   3 -10   2  740.62   37.59
   3  10   3 1069.80   44.13
  -3  10  -3 1085.06   55.73
  -3  10  -3 1012.37   46.84
   3  10   3 1086.52   51.26
   3 -10   3 1076.33   48.48
  -3 -10  -3 1057.67   50.95
  -3 -10  -3 1062.96   54.18
   3 -10   3 1070.13   55.21
  -3 -10  -3  980.65   53.64
  -3  10  -4   45.97   19.79
   3  10   4   55.85   16.89
  -3  10  -4   63.51   14.46
   3  10   4   74.62   14.36
  -3 -10  -4   81.89   21.77
  -3 -10  -4   85.83   18.79
  -3 -10  -4   35.91   17.89
   3 -10   4   31.60   19.11
  -3  10  -5   24.22   11.46
  -3  10  -5   21.48   16.74
   3  10   5   25.74   11.69
  -3 -10  -5   12.04   16.78
  -3 -10  -5   13.96   12.84
  -3 -10  -5    0.92   14.21
   3 -10   5    0.10   15.96
   3  10   6    5.34   11.64
  -3  10  -6   45.07   21.12
  -3 -10  -6   -2.42   15.42
  -3 -10  -6   34.08   17.24
   3 -10   6    4.70   16.58
  -3  10  -7   37.55   24.12
   3  10   7   39.34   14.62
  -3 -10  -7    4.78   15.97
   3 -10   7   34.32   22.41
  -3 -10  -7   32.00   17.02
   3  11  -9    5.44   16.89
  -3  11   9   23.90   19.77
   3 -11  -9   31.36   21.72
  -3 -11   9    7.10   23.97
   3  11  -8   31.03   22.13
  -3  11   8   38.63   21.08
   3  11  -8   22.50   16.29
   3 -11  -8  -16.00   14.55
  -3 -11   8   46.48   22.85
   3  11  -7    2.17   15.99
  -3  11   7    5.61   16.66
   3  11  -7   -5.15   13.09
  -3 -11   7   18.43   18.71
   3 -11  -7   12.29   26.65
   3 -11  -7   11.24   12.35
   3  11  -6  139.70   20.69
   3  11  -6  133.56   25.23
  -3  11   6   70.16   20.87
  -3 -11   6  155.69   25.69
   3 -11  -6  140.26   20.43
   3 -11  -6  116.73   22.62
   3 -11  -6  141.74   21.29
   3  11  -5   11.62   10.42
  -3  11   5   21.31   16.30
   3  11  -5   42.93   17.76
   3 -11  -5   31.26   14.01
   3 -11  -5   19.24   13.39
  -3 -11   5   13.12   15.36
   3 -11  -5   32.27   14.56
   3  11  -4   69.40   16.48
   3  11  -4   64.96   11.68
   3  11  -4   71.23   11.33
  -3  11   4   60.54   17.18
   3 -11  -4   52.67   16.07
   3 -11  -4   48.26   13.83
  -3 -11   4   88.48   17.69
   3 -11  -4   72.03   15.72
  -3  11   3  219.05   26.75
   3  11  -3  228.70   23.18
   3  11  -3  219.06   18.86
   3 -11  -3  223.81   21.72
   3 -11  -3  234.04   22.41
  -3 -11   3  263.58   25.25
   3 -11  -3  277.74   23.57
   3 -11  -3  246.59   14.21
   3  11  -2   21.15   10.39
  -3  11   2   20.07   11.04
   3  11  -2    9.36    5.38
   3  11  -2    0.94    7.83
   3 -11  -2   28.04    8.43
   3 -11  -2   14.70    9.09
  -3 -11   2   26.32   13.62
   3 -11  -2    4.79    9.45
  -3 -11   2   16.68    5.85
   3 -11  -2    5.08    9.99
  -3  11   1   85.09   16.36
   3  11  -1  104.02   16.54
   3  11  -1  102.22   15.21
   3  11  -1  105.62   11.63
   3 -11  -1  108.33   13.96
  -3 -11   1   98.43   18.86
   3 -11  -1   99.68   16.51
   3 -11  -1  101.83   13.07
  -3  11   0    3.57    9.84
   3  11   0    2.43    6.81
   3  11   0    1.87    8.92
   3  11   0    0.30    7.39
  -3 -11   0   -6.34   13.68
   3 -11   0   17.53   10.45
   3 -11   0   14.71    9.87
   3 -11   0    2.79    5.27
  -3  11  -1   58.80   13.22
   3  11   1   93.61   16.45
   3  11   1   84.67   13.72
   3  11   1   89.56   12.71
  -3  11  -1   88.57   16.57
   3 -11   1   75.26   16.45
  -3 -11  -1   70.57   19.42
   3 -11   1   72.78   14.90
   3  11   2 1606.89   65.34
   3  11   2 1628.49   64.28
  -3  11  -2 1495.61   66.08
  -3  11  -2 1434.38   63.78
   3  11   2 1613.43   57.31
   3 -11   2 1626.70   63.42
  -3 -11  -2 1521.24   69.05
   3 -11   2 1553.33   66.70
  -3 -11  -2 1515.93   64.30
  -3  11  -3  176.50   27.00
   3  11   3  165.49   23.84
  -3  11  -3  176.56   20.87
   3  11   3  221.68   19.65
   3 -11   3  177.43   26.29
  -3 -11  -3  210.68   28.10
   3 -11   3  157.36   20.75
  -3  11  -4  548.46   32.81
   3  11   4  538.02   38.13
  -3  11  -4  575.07   43.37
   3  11   4  471.78   29.13
  -3 -11  -4  500.07   41.56
   3 -11   4  472.07   41.71
  -3 -11  -4  522.99   35.90
   3  11   5   46.46   15.58
  -3  11  -5   64.67   21.69
   3  11   5   52.79   12.97
   3 -11   5   32.43   19.00
  -3 -11  -5   -4.04   13.87
  -3 -11  -5   49.21   18.23
   3  11   6    2.35   13.79
  -3  11  -6  -16.08   14.27
   3 -11   6   16.26   19.00
  -3 -11  -6  -21.83   13.58
  -3 -11  -6   26.03   16.02
   3  11   7   15.10   13.29
  -3  11  -7   27.84   22.37
   3  11   7  -14.88   15.19
  -3 -11  -7    8.93   17.94
  -3 -11  -7   36.74   19.23
   3 -11   7   19.74   19.96
  -3  12   9  -25.19   16.92
   3  12  -9  -15.92   16.04
   3 -12  -9   -3.21   19.46
  -3 -12   9    2.07   25.24
  -3  12   8   20.89   18.36
   3  12  -8   39.88   21.10
   3  12  -8   16.47   15.59
  -3 -12   8   61.43   24.66
   3 -12  -8   31.28   19.44
   3  12  -7   32.32   16.01
   3  12  -7   38.19   19.89
   3 -12  -7   28.97   13.97
  -3 -12   7   -5.98   18.39
   3 -12  -7   -1.62   15.19
   3 -12  -7   17.65   12.76
   3  12  -6   75.02   20.95
  -3  12   6   63.61   21.23
   3  12  -6  118.14   18.98
   3 -12  -6  118.82   19.24
   3 -12  -6  120.38   19.87
   3 -12  -6  113.76   23.45
  -3 -12   6  157.40   25.82
   3  12  -5  519.00   39.65
  -3  12   5  526.51   41.99
   3  12  -5  541.69   31.58
  -3 -12   5  595.34   39.81
   3 -12  -5  521.23   35.06
   3 -12  -5  514.56   38.79
   3 -12  -5  546.57   36.02
  -3  12   4   10.15   14.04
   3  12  -4    0.43    7.55
   3  12  -4    3.74    8.16
   3  12  -4   10.78   11.63
   3 -12  -4    2.18   11.71
   3 -12  -4  -13.35   10.17
   3 -12  -4   20.46   11.10
   3  12  -3   15.60   11.60
   3  12  -3   28.63   10.79
   3  12  -3   -0.38    5.95
  -3 -12   3   17.16   12.82
   3 -12  -3   11.94   10.10
   3 -12  -3    6.18   10.38
   3  12  -2  367.24   19.54
  -3  12   2  417.20   30.18
   3  12  -2  412.65   27.19
   3  12  -2  434.85   26.94
   3 -12  -2  438.07   27.21
   3 -12  -2  411.71   28.83
   3 -12  -2  408.41   21.82
  -3 -12   2  470.17   32.49
   3  12  -1  177.33   20.36
  -3  12   1  166.47   21.53
   3  12  -1  208.69   18.83
   3  12  -1  167.42   14.71
  -3 -12   1  182.44   22.95
   3 -12  -1  183.09   17.20
   3 -12  -1  193.04   16.66
   3 -12  -1  165.79   20.61
   3  12   0   62.10   11.18
   3  12   0   46.28   12.89
  -3  12   0   61.91   15.82
   3  12   0   54.01   11.84
   3 -12   0   82.12   15.48
   3 -12   0   59.11    9.38
  -3 -12   0   48.89   17.87
   3 -12   0   35.25   14.19
   3  12   1    4.99    8.62
  -3  12  -1    7.58    8.55
   3  12   1   10.90   11.44
   3  12   1   13.42    8.10
  -3  12  -1    8.37   11.66
   3 -12   1   22.07   12.15
   3 -12   1    3.43   11.13
  -3 -12  -1   17.10   15.59
   3  12   2   35.41   12.92
   3  12   2   32.01   10.33
  -3  12  -2   21.10   13.70
   3  12   2   12.30   11.12
   3 -12   2   30.59   12.99
   3 -12   2   27.09   15.24
  -3 -12  -2   10.94   15.40
   3  12   3  120.15   21.38
  -3  12  -3  197.96   28.19
   3  12   3  121.52   21.59
  -3  12  -3  109.02   18.44
   3  12   3  116.39   15.32
  -3 -12  -3  101.84   20.14
   3 -12   3  103.56   17.93
   3 -12   3  139.85   25.94
  -3 -12  -3   98.05   23.03
   3  12   4  760.26   48.00
   3  12   4  719.00   34.93
  -3  12  -4  789.49   51.30
   3  12   4  674.08   44.18
   3 -12   4  759.98   49.36
  -3 -12  -4  706.64   48.42
  -3  12  -5   -9.10   13.18
   3  12   5    0.79    9.24
   3  12   5   -9.41   12.79
   3  12   5    9.08   14.30
   3 -12   5  -24.98   12.66
  -3 -12  -5   -7.32   15.45
  -3 -12  -5   18.08   14.42
   3  12   6  -10.22   12.39
  -3  12  -6   -7.79   16.62
   3  12   6  -17.55    9.41
  -3 -12  -6    6.69   14.42
  -3 -12  -6   18.23   17.73
   3 -12   6   11.45   17.27
   3  12   7  -18.54   15.69
  -3  12  -7   -2.34   21.32
   3  12   7  -11.56   12.00
   3 -12   7    5.33   21.12
  -3 -12  -7   -1.53   16.17
  -3 -12  -7   29.42   20.27
  -3  13   8   41.54   22.53
   3  13  -8  111.83   28.23
   3  13  -8   65.92   20.10
  -3 -13   8   75.76   26.66
   3 -13  -8   82.07   25.62
   3  13  -7  106.46   21.92
   3  13  -7  136.40   40.25
  -3  13   7  108.55   27.35
   3 -13  -7  118.02   21.01
   3 -13  -7  101.87   23.96
  -3 -13   7  158.30   28.86
   3 -13  -7  103.61   20.20
   3  13  -6   65.36   15.88
   3  13  -6   87.60   22.57
  -3  13   6   44.15   20.83
  -3 -13   6   78.72   22.51
   3 -13  -6   57.35   17.84
   3 -13  -6   90.92   17.95
   3 -13  -6   59.47   17.08
   3  13  -5  251.19   23.63
   3  13  -5  209.58   30.64
  -3  13   5  137.49   26.29
   3 -13  -5  212.94   25.84
   3 -13  -5  204.43   27.88
  -3 -13   5  231.21   28.08
   3 -13  -5  243.77   26.08
   3  13  -4    0.35    7.83
   3  13  -4  -10.75   10.37
   3  13  -4  -15.75    7.15
  -3  13   4   14.91   14.61
   3 -13  -4  -11.42   10.66
   3 -13  -4    7.89   11.37
  -3 -13   4   23.01   15.09
   3  13  -3   14.28   10.29
   3  13  -3   18.39    7.67
  -3  13   3    1.19   12.90
   3  13  -3   16.55   12.10
   3 -13  -3    6.40   10.74
   3 -13  -3   15.47   12.65
  -3 -13   3   26.02   14.96
   3  13  -2 1214.35   51.51
   3  13  -2 1005.82   46.16
   3  13  -2 1202.98   50.53
  -3  13   2 1166.22   54.86
   3 -13  -2 1250.97   53.59
  -3 -13   2 1265.14   54.61
   3 -13  -2 1226.43   50.45
   3 -13  -2 1105.21   42.86
   3  13  -1  126.81   14.24
  -3  13   1   93.45   17.82
   3  13  -1  100.75   17.08
   3  13  -1  122.62   16.40
   3 -13  -1  134.64   16.23
  -3 -13   1  104.99   20.11
   3 -13  -1   88.99   17.30
   3 -13  -1   88.75   13.06
   3  13   0  980.68   46.44
   3  13   0  977.56   40.11
   3  13   0  949.74   41.25
  -3  13   0  952.67   47.13
  -3 -13   0  956.41   50.95
   3 -13   0  917.12   43.09
   3 -13   0  905.13   51.48
   3 -13   0  886.79   36.00
  -3  13  -1   22.86   14.43
   3  13   1   18.02   10.47
   3  13   1   25.20    9.13
   3  13   1   20.66   11.83
  -3 -13  -1   44.83   17.96
   3 -13   1   30.35   14.28
   3 -13   1   57.66   15.30
   3  13   2  234.90   25.50
  -3  13  -2  190.30   26.07
   3  13   2  194.96   18.47
   3 -13   2  201.85   24.87
  -3 -13  -2  245.48   30.56
   3 -13   2  211.24   26.86
   3  13   3  281.75   30.01
   3  13   3  270.78   30.52
  -3  13  -3  274.09   33.19
   3  13   3  310.71   22.29
  -3 -13  -3  321.21   30.40
   3 -13   3  300.56   33.25
   3 -13   3  289.80   26.91
  -3 -13  -3  304.39   36.19
   3  13   4   89.19   14.07
   3  13   4   91.85   20.29
   3  13   4   59.48   18.72
  -3  13  -4   26.68   18.23
  -3 -13  -4   66.34   21.59
   3 -13   4   83.12   21.61
   3  13   5   11.29    9.60
  -3  13  -5   10.70   17.88
   3  13   5   17.44   15.30
   3 -13   5  -26.36   14.32
  -3 -13  -5   28.38   17.06
  -3 -13  -5    2.21   14.82
   3  13   6  214.15   20.99
  -3  13  -6  266.94   41.14
   3  13   6  150.70   30.82
   3 -13   6  215.05   35.76
  -3 -13  -6  209.87   33.27
  -3 -13  -6  223.95   30.57
   3  13   7   12.01   16.32
  -3  13  -7    8.84   23.84
  -3 -13  -7  -27.59   15.95
   3 -13   7  -36.69   15.91
   3  14  -8   19.30   21.08
   3  14  -8  -34.98   11.53
  -3  14   8   47.00   23.44
   3 -14  -8  -22.32   14.40
  -3 -14   8   -2.48   19.45
   3 -14  -8    4.91   14.90
   3  14  -7  200.96   34.72
  -3  14   7  194.16   33.92
   3  14  -7  263.20   29.31
   3 -14  -7  180.13   25.34
   3 -14  -7  218.25   34.66
  -3 -14   7  330.57   38.19
   3 -14  -7  280.97   28.86
  -3  14   6  101.19   23.65
   3  14  -6  207.98   32.04
   3  14  -6  160.98   21.58
   3 -14  -6  222.05   27.04
  -3 -14   6  202.41   29.25
   3 -14  -6  188.38   28.38
   3 -14  -6  141.72   22.54
   3  14  -5  164.55   28.13
   3  14  -5  187.78   22.74
  -3  14   5  140.42   26.35
   3 -14  -5  240.47   25.99
   3 -14  -5  148.25   23.12
  -3 -14   5  197.58   27.78
   3 -14  -5  193.58   28.77
   3  14  -4   19.84   14.13
  -3  14   4   10.69   16.01
   3  14  -4   42.18   12.61
   3  14  -4   22.96   10.41
   3 -14  -4   47.22   17.26
   3 -14  -4   36.09   15.72
  -3 -14   4   -4.94   15.54
   3  14  -3  472.17   25.20
   3  14  -3  480.52   29.33
   3  14  -3  508.29   33.96
  -3  14   3  516.02   38.46
   3 -14  -3  421.72   32.39
   3 -14  -3  551.68   24.88
   3 -14  -3  476.68   33.40
   3 -14  -3  450.84   31.72
   3  14  -2   11.93   11.20
   3  14  -2    1.14    8.91
   3  14  -2   14.64    7.65
  -3  14   2   -0.72   11.54
  -3 -14   2   -3.40   13.49
   3 -14  -2    6.50    9.29
   3 -14  -2    0.66    7.68
   3 -14  -2   -6.89   10.75
   3  14  -1   23.02    9.30
   3  14  -1   19.43   11.66
   3  14  -1   15.71   10.06
  -3  14   1   12.68   13.83
  -3 -14   1  -10.61   14.36
   3 -14  -1    6.58    9.83
   3 -14  -1   12.10   11.36
   3 -14  -1   13.59    8.63
   3  14   0  113.54   19.14
   3  14   0   81.72   14.23
   3  14   0  108.88   15.64
   3 -14   0  118.46   13.84
   3 -14   0  165.41   20.03
   3 -14   0  125.25   20.03
  -3  14  -1  163.63   23.50
   3  14   1  152.54   19.75
   3  14   1  158.95   17.39
   3  14   1  142.40   22.55
   3 -14   1  149.42   22.39
   3 -14   1  202.10   23.87
  -3 -14  -1  141.09   25.20
   3  14   2  105.53   20.54
  -3  14  -2  125.23   22.53
   3  14   2  116.19   15.44
   3  14   2  112.91   22.71
  -3 -14  -2  125.47   25.22
   3 -14   2  124.01   22.82
   3 -14   2  114.70   20.32
   3  14   3  147.76   24.23
  -3  14  -3  158.62   27.56
   3  14   3  147.59   17.16
   3  14   3  147.34   24.50
  -3 -14  -3  129.46   26.23
  -3 -14  -3  141.37   24.28
   3 -14   3  136.02   21.29
   3 -14   3  165.06   27.71
   3  14   4   70.94   21.36
   3  14   4   80.91   12.86
  -3  14  -4   98.67   23.56
   3  14   4   52.47   17.63
  -3 -14  -4   93.50   22.95
   3 -14   4  101.57   23.79
  -3 -14  -4   45.34   18.99
   3  14   5   -1.55   15.88
   3  14   5    6.98    8.53
  -3 -14  -5  -10.81   13.98
   3 -14   5   36.42   22.19
  -3 -14  -5   14.84   15.42
   3  14   6    7.66    9.80
  -3  14  -6   13.23   21.43
   3  14   6   52.73   20.76
  -3 -14  -6   55.52   19.82
  -3 -14  -6   39.61   21.63
   3 -14   6   51.74   21.26
  -3  14  -7   18.65   22.98
   3  14   7   16.44   19.80
  -3 -14  -7   30.27   22.57
   3 -14   7   -0.95   19.81
   3  15  -8   -1.73   14.52
  -3  15   8   11.23   19.05
   3  15  -8   11.41   19.41
  -3 -15   8   -6.22   22.72
   3 -15  -8   24.79   14.52
   3 -15  -8  -22.60   15.20
   3 -15  -8  -30.09   16.38
   3  15  -7   50.34   21.73
  -3  15   7   21.33   18.16
   3  15  -7  -12.33   11.93
  -3 -15   7    9.25   19.73
   3 -15  -7  -23.52   14.60
   3 -15  -7    7.17   13.95
   3 -15  -7   39.75   16.44
   3  15  -6    7.03   11.13
  -3  15   6   -1.56   14.88
   3  15  -6  -12.48   11.09
   3 -15  -6  -17.87   12.47
   3 -15  -6    0.61   12.60
  -3 -15   6  -15.34   17.29
   3 -15  -6  -17.24   10.57
   3  15  -5  224.65   29.69
   3  15  -5  237.94   23.21
  -3  15   5  169.56   28.08
   3 -15  -5  168.05   24.68
   3 -15  -5  223.82   29.65
   3 -15  -5  234.87   27.96
  -3 -15   5  271.86   32.26
   3  15  -4  805.42   47.72
   3  15  -4  835.89   38.04
  -3  15   4  831.12   50.63
   3  15  -4  759.54   39.42
   3 -15  -4  858.05   48.57
   3 -15  -4  804.03   46.12
  -3 -15   4  929.34   49.84
   3 -15  -4  769.20   45.74
   3  15  -3    0.89    8.19
  -3  15   3   34.36   17.76
   3  15  -3   19.62   11.75
   3  15  -3    6.53   10.38
  -3 -15   3   30.67   17.58
   3 -15  -3    9.50   12.59
   3 -15  -3   19.43   13.14
   3 -15  -3   -6.80   23.14
   3  15  -2  140.85   20.73
  -3  15   2  104.14   19.97
   3  15  -2  104.72   27.42
   3  15  -2  107.02   13.42
   3 -15  -2  102.66   13.74
   3 -15  -2  118.18   17.94
   3 -15  -2  127.42   21.54
  -3 -15   2  119.64   26.76
   3  15  -1  242.22   22.00
   3  15  -1  187.82   18.74
   3  15  -1  239.96   25.26
  -3  15   1  246.79   28.61
   3 -15  -1  185.93   20.25
   3 -15  -1  205.85   20.28
  -3 -15   1  187.15   27.12
   3 -15  -1  215.19   24.62
  -3  15   0  115.91   20.58
   3  15   0  172.74   18.57
   3  15   0  162.10   22.32
   3  15   0  188.98   20.42
   3 -15   0  164.48   22.81
  -3 -15   0  137.30   25.19
   3 -15   0  174.07   22.13
   3 -15   0  146.95   15.97
  -3  15  -1   76.71   19.98
   3  15   1   72.72   18.65
   3  15   1   85.33   16.77
   3  15   1  107.39   15.57
   3 -15   1   79.78   18.93
  -3 -15  -1   97.65   22.80
   3 -15   1   70.01   18.41
   3  15   2  677.73   39.98
  -3  15  -2  595.30   42.85
   3  15   2  617.05   31.51
   3  15   2  627.02   41.62
   3 -15   2  571.91   38.32
  -3 -15  -2  643.22   47.11
   3 -15   2  618.59   42.07
  -3  15  -3   12.32   17.17
   3  15   3  -27.28   12.90
   3  15   3    4.64   14.11
   3  15   3   -2.85    8.41
  -3 -15  -3    7.88   13.91
   3 -15   3  -13.86   12.03
  -3 -15  -3   18.14   17.43
   3 -15   3    0.57   15.30
   3  15   4    2.57    7.86
   3  15   4    3.94   13.96
  -3  15  -4  -10.82   15.14
   3  15   4    7.90   13.14
  -3 -15  -4  -26.10   12.70
  -3 -15  -4  -14.00   14.10
   3 -15   4    7.18   15.20
   3  15   5   17.75    9.56
   3  15   5   17.78   20.05
  -3  15  -5   50.26   20.82
  -3 -15  -5   44.40   19.48
  -3 -15  -5   31.54   19.58
   3 -15   5   28.06   19.62
   3  15   6   33.85   19.36
  -3  15  -6   40.07   22.48
  -3 -15  -6   39.46   19.75
   3 -15   6   24.13   21.28
   3  15   7  -10.16   16.56
  -3  15  -7   55.93   29.11
  -3 -15  -7   10.38   22.47
   3 -15   7   14.80   21.28
   3  16  -8   21.00   16.01
   3  16  -8   17.65   20.02
  -3  16   8    5.10   17.15
   3 -16  -8   15.97   18.11
   3 -16  -8    3.09   15.06
   3 -16  -8    3.11   17.15
  -3 -16   8  -14.24   22.00
   3  16  -7   16.73   17.62
   3  16  -7    4.66   13.58
  -3  16   7  -10.43   14.94
   3 -16  -7   -6.51   14.89
  -3 -16   7   -9.88   20.56
   3 -16  -7   32.68   15.96
  -3  16   6  -19.04   13.92
   3  16  -6   -3.00   14.30
   3  16  -6  -11.35   12.03
   3 -16  -6   -6.08   12.19
   3 -16  -6   12.29   14.48
  -3 -16   6    6.91   18.30
   3  16  -5   59.19   14.15
  -3  16   5   54.17   20.90
   3  16  -5   45.14   18.95
  -3 -16   5   67.55   21.38
   3 -16  -5   38.08   15.94
   3 -16  -5   49.46   18.06
   3 -16  -5   60.05   18.48
   3  16  -4  177.97   20.39
   3  16  -4  121.69   19.15
  -3  16   4  152.61   28.26
   3  16  -4  148.40   24.04
   3 -16  -4  142.72   23.52
  -3 -16   4  192.84   28.85
   3 -16  -4  174.46   31.31
   3 -16  -4  141.00   23.45
   3  16  -3  293.26   26.39
   3  16  -3  290.36   21.93
  -3  16   3  318.19   35.22
   3  16  -3  334.04   30.08
   3 -16  -3  295.45   30.46
  -3 -16   3  362.56   36.15
   3 -16  -3  336.96   30.68
   3  16  -2   40.54   11.19
   3  16  -2   14.96   13.39
   3  16  -2   26.23   13.91
  -3  16   2   47.50   17.27
   3 -16  -2   51.72   11.55
   3 -16  -2   51.84   17.14
  -3 -16   2   63.18   21.05
   3 -16  -2   24.14   13.50
   3  16  -1    7.78   10.64
  -3  16   1   -5.65   13.00
   3  16  -1   -6.46   10.65
   3  16  -1    0.40    9.58
   3 -16  -1   -2.14   11.02
   3 -16  -1   17.46   11.30
   3 -16  -1    3.54    8.93
  -3 -16   1   16.86   18.47
   3  16   0  100.36   16.23
  -3  16   0   75.93   18.50
   3  16   0   75.56   14.95
   3  16   0   82.28   19.40
  -3 -16   0   85.98   23.22
   3 -16   0   76.73   17.36
   3 -16   0   67.66   11.96
   3 -16   0   34.78   15.92
   3  16   1  615.04   32.39
   3  16   1  600.60   42.11
   3  16   1  623.20   37.70
  -3  16  -1  588.67   43.33
   3 -16   1  696.25   41.26
  -3 -16  -1  672.18   47.30
   3 -16   1  632.99   39.76
   3  16   2   48.14   17.50
  -3  16  -2   13.63   16.00
   3  16   2    8.81   13.53
   3  16   2   11.55   10.49
   3 -16   2    9.34   16.32
   3 -16   2   -9.67   13.29
  -3 -16  -2   45.59   20.75
   3  16   3   21.50    9.95
   3  16   3   16.98   15.67
   3  16   3   24.23   15.54
  -3  16  -3    2.60   15.01
   3 -16   3   18.32   14.96
  -3 -16  -3    4.91   15.55
   3 -16   3    6.01   15.62
   3  16   4   90.75   13.50
   3  16   4   58.69   18.85
   3  16   4  107.04   24.12
  -3  16  -4  101.95   23.86
   3 -16   4   97.12   25.61
  -3 -16  -4   60.81   21.62
  -3 -16  -4   81.85   23.84
  -3  16  -5  -24.45   15.96
   3  16   5    1.13   14.61
   3 -16   5    1.43   18.39
  -3 -16  -5   39.29   18.54
  -3  16  -6   -0.19   19.83
   3  16   6   -8.47   15.71
  -3 -16  -6    1.21   19.38
   3 -16   6   13.48   23.28
  -3  17   8    1.90   18.84
   3  17  -8    8.51   17.05
   3  17  -8   42.52   23.52
   3 -17  -8   26.80   18.45
   3 -17  -8   38.97   23.30
  -3 -17   8   48.53   27.67
   3  17  -7  441.18   42.04
  -3  17   7  367.06   45.09
   3  17  -7  413.33   34.96
   3 -17  -7  422.25   41.90
  -3 -17   7  544.52   48.93
   3 -17  -7  309.98   35.12
   3 -17  -7  379.89   36.36
   3  17  -6   -1.47   12.00
   3 -17  -6   33.66   27.81
  -3 -17   6    6.21   19.88
   3 -17  -6  -38.59   13.67
  -3  17   5  129.90   27.33
   3  17  -5  222.48   23.04
   3  17  -5  195.40   20.33
   3  17  -5  159.73   27.29
  -3 -17   5  177.49   28.51
   3 -17  -5  185.61   26.16
   3 -17  -5  233.84   27.99
   3 -17  -5  163.89   25.55
  -3  17   4   62.77   23.28
   3  17  -4   77.62   14.61
   3  17  -4   63.11   16.53
   3  17  -4   47.00   18.66
   3 -17  -4   36.87   17.56
  -3 -17   4   43.17   21.29
   3 -17  -4   27.95   16.61
   3 -17  -4   73.84   19.99
  -3  17   3   40.06   20.20
   3  17  -3   55.78   17.39
   3  17  -3   46.55   15.05
   3  17  -3   49.98   12.52
   3 -17  -3   48.45   16.37
   3 -17  -3   68.68   18.28
  -3 -17   3   56.35   21.90
   3  17  -2   48.52   15.74
  -3  17   2   32.62   16.80
   3  17  -2   65.63   16.45
   3  17  -2   52.16   12.25
  -3 -17   2   66.29   22.23
   3 -17  -2   60.18   12.59
   3 -17  -2   38.63   16.79
   3  17  -1  127.62   17.60
  -3  17   1  159.81   25.57
   3  17  -1  149.56   23.40
  -3 -17   1  131.15   27.04
   3 -17  -1  128.72   18.19
   3 -17  -1  118.15   21.68
   3 -17  -1  133.93   17.73
   3  17   0  174.87   26.09
   3  17   0  172.02   20.28
   3  17   0  160.42   19.99
  -3  17   0  159.42   25.93
   3 -17   0  132.78   16.99
   3 -17   0  194.97   25.88
  -3 -17   0  115.23   26.67
   3 -17   0  171.46   23.69
   3  17   1   47.04   18.33
   3  17   1   23.88   11.63
   3  17   1   55.33   16.22
  -3  17  -1   37.50   18.79
  -3 -17  -1   44.78   21.70
   3 -17   1   43.23   16.75
   3 -17   1   28.49   16.66
   3  17   2  253.83   32.01
  -3  17  -2  220.74   29.82
   3  17   2  273.32   21.99
   3  17   2  182.86   25.48
  -3 -17  -2  237.88   33.30
   3 -17   2  229.77   31.16
   3 -17   2  235.75   29.04
  -3  17  -3  111.40   25.21
   3  17   3   90.18   20.49
   3  17   3  144.08   25.83
   3  17   3  139.06   16.29
  -3 -17  -3  129.04   26.78
   3 -17   3  117.94   21.20
   3 -17   3   93.58   23.04
   3  17   4   18.43   15.49
   3  17   4   73.54   12.42
  -3  17  -4   68.75   23.05
  -3 -17  -4   94.02   24.11
  -3 -17  -4   45.22   21.70
   3 -17   4   55.29   22.87
   3  17   5   70.15   23.22
  -3  17  -5  123.53   29.12
  -3 -17  -5   59.18   23.72
   3 -17   5  112.62   28.34
   3  17   6   62.92   23.69
  -3  17  -6   60.61   25.55
   3 -17   6    9.24   22.43
  -3 -17  -6    1.84   22.27
   3  18  -8   19.98   16.34
  -3  18   8   -6.00   19.34
   3  18  -8  -30.50   20.54
   3 -18  -8    9.73   20.57
   3 -18  -8  -37.09   21.17
  -3 -18   8   28.81   26.09
   3 -18  -8    8.23   16.99
  -3  18   7   -0.04   18.42
   3  18  -7  -17.29   11.71
   3  18  -7   -4.50   16.66
  -3 -18   7   -2.58   19.44
   3 -18  -7    2.33   13.63
   3 -18  -7  -24.24   16.57
   3 -18  -7   11.54   16.38
  -3  18   6   78.79   24.18
   3  18  -6   64.02   17.88
   3  18  -6   42.03   22.06
   3 -18  -6   66.58   20.23
   3 -18  -6   38.77   18.00
   3 -18  -6   33.57   17.38
  -3 -18   6   66.35   25.25
   3  18  -5   -9.92    9.16
   3  18  -5   34.25   12.62
  -3  18   5   18.01   19.93
   3  18  -5   17.03   14.69
   3 -18  -5   -1.00   14.10
   3 -18  -5   11.01   14.18
  -3 -18   5   23.35   20.10
   3  18  -4  112.73   20.14
   3  18  -4  115.11   23.80
  -3  18   4   87.92   24.81
   3  18  -4  133.70   18.17
   3 -18  -4   99.38   23.22
   3 -18  -4  115.03   23.39
   3 -18  -4  125.12   23.99
  -3 -18   4  106.59   25.80
  -3  18   3   21.58   20.72
   3  18  -3   86.95   18.56
   3  18  -3   45.14   13.31
   3  18  -3   66.37   16.53
  -3 -18   3   61.53   22.88
   3 -18  -3   61.06   20.36
   3 -18  -3   35.63   16.34
   3  18  -2    4.91   10.56
   3  18  -2   15.50   13.88
  -3  18   2   18.41   17.65
   3  18  -2   39.43   16.69
  -3 -18   2   17.88   20.52
   3 -18  -2   34.85   11.43
   3 -18  -2   31.52   14.99
   3 -18  -2   32.71   14.23
   3  18  -1   27.62   13.23
  -3  18   1   20.82   17.85
   3  18  -1   34.37   20.86
   3  18  -1   23.85   12.45
   3 -18  -1   20.32   12.15
  -3 -18   1   30.18   22.33
   3 -18  -1   33.31   12.05
   3 -18  -1   14.61   13.94
  -3  18   0   -7.50   13.60
   3  18   0    8.70   10.56
   3  18   0   -0.53   13.52
   3  18   0   -4.90   11.52
  -3 -18   0  -17.22   18.48
   3 -18   0   21.77   14.70
   3 -18   0   -0.67   11.87
   3 -18   0    3.89    9.89
   3  18   1   26.11   15.58
   3  18   1   -3.05    9.97
  -3  18  -1  -12.50   13.77
   3  18   1    6.14   15.16
   3 -18   1   -3.19   14.23
   3 -18   1   28.78   16.02
  -3 -18  -1  -12.34   19.45
   3  18   2   -1.89   14.11
   3  18   2   48.91   19.57
   3  18   2   13.55   10.33
  -3  18  -2   22.95   17.18
  -3 -18  -2   15.88   19.22
   3 -18   2    8.88   16.63
   3 -18   2   39.06   17.27
   3  18   3   29.82   10.63
  -3  18  -3   46.71   18.89
   3  18   3   12.20   15.52
   3  18   3   38.38   19.20
   3 -18   3  -11.96   13.40
   3 -18   3   24.98   17.49
  -3 -18  -3   26.38   20.03
   3  18   4   54.09   10.79
   3  18   4   55.55   20.90
  -3  18  -4   76.19   23.36
   3  18   4  103.32   24.65
  -3 -18  -4   15.27   20.91
  -3 -18  -4   21.53   18.67
   3  18   5   80.37   22.73
  -3  18  -5   87.41   26.46
   3 -18   5   24.11   21.20
  -3 -18  -5   96.37   27.06
  -3  18  -6  -18.45   20.03
   3  18   6    2.93   18.91
   3 -18   6  -27.68   16.95
  -3 -18  -6   12.98   19.62
   3  19  -8  151.30   26.76
   3  19  -8   78.49   30.58
  -3  19   8  118.12   32.43
  -3 -19   8  160.01   42.59
   3 -19  -8  136.82   31.84
   3 -19  -8  117.11   26.70
  -3  19   7   -2.32   17.51
   3  19  -7    3.36   15.33
   3  19  -7   15.32   16.93
  -3 -19   7  -11.39   20.00
   3 -19  -7   -4.53   16.03
   3 -19  -7   21.08   16.73
   3 -19  -7   13.66   19.81
   3  19  -6  -28.42   12.73
   3  19  -6  -15.98   12.31
   3 -19  -6  -11.53   13.46
   3 -19  -6    0.99   14.55
   3 -19  -6   29.40   18.95
  -3 -19   6  -21.53   18.19
   3  19  -5   71.57   21.15
   3  19  -5   66.16   15.84
  -3  19   5   71.25   26.20
   3  19  -5   47.79   13.93
  -3 -19   5  100.99   25.12
   3 -19  -5   62.33   19.40
   3 -19  -5   46.77   18.70
   3  19  -4   15.95   15.08
  -3  19   4    1.51   19.08
   3  19  -4   53.66   15.73
   3  19  -4   49.17   13.38
   3 -19  -4   45.20   17.97
  -3 -19   4   -7.80   19.07
   3 -19  -4   29.13   17.65
   3 -19  -4   29.24   17.63
   3  19  -3    2.06   10.90
   3  19  -3   -7.67   12.66
  -3  19   3   16.68   20.17
   3  19  -3   11.71   13.73
   3 -19  -3   -4.31   13.27
   3 -19  -3    4.89    8.39
   3 -19  -3    7.06   15.94
  -3 -19   3   19.53   21.00
  -3  19   2  299.07   36.68
   3  19  -2  292.36   29.24
   3  19  -2  281.12   25.71
   3  19  -2  295.89   31.34
  -3 -19   2  250.85   34.55
   3 -19  -2  275.99   29.56
   3 -19  -2  328.89   23.87
   3 -19  -2  314.24   33.69
  -3  19   1    8.12   17.47
   3  19  -1  -12.17   10.89
   3  19  -1   -2.57   14.27
   3  19  -1   13.54   12.32
  -3 -19   1   19.22   22.60
   3 -19  -1   -5.93   12.95
   3 -19  -1   -2.86   12.30
   3 -19  -1  -17.20   13.48
  -3  19   0    9.63   17.39
   3  19   0   14.28   11.88
   3  19   0   17.57   16.61
   3  19   0   36.26   15.07
  -3 -19   0   19.27   22.12
   3 -19   0   18.62   15.85
   3 -19   0   11.21   15.62
   3 -19   0   17.73   11.85
   3  19   1    3.44   10.08
  -3  19  -1  -11.31   14.95
   3  19   1   -7.03   12.76
   3  19   1  -18.98   14.23
   3 -19   1   -2.15   13.07
  -3 -19  -1    4.09   19.21
   3 -19   1   15.01   16.56
   3  19   2   14.38   14.84
   3  19   2   -8.86    8.14
  -3  19  -2    8.72   16.38
   3  19   2   -0.62   16.82
  -3 -19  -2   13.07   18.02
   3 -19   2    7.86   13.92
   3 -19   2   -4.34   14.98
  -3  19  -3   76.66   22.52
   3  19   3   64.86   19.14
   3  19   3   99.08   13.96
   3  19   3  124.79   27.07
  -3 -19  -3  104.24   25.33
   3 -19   3  128.44   24.68
   3 -19   3  100.58   23.63
   3  19   4   57.20   24.31
   3  19   4   64.55   10.91
  -3  19  -4   89.07   36.75
   3  19   4  102.23   24.70
   3 -19   4   75.47   23.08
   3  19   5   37.09   21.55
  -3  19  -5   33.50   22.30
   3 -19   5   32.72   22.13
  -3 -19  -5   60.30   24.04
   3  19   6  126.64   31.14
  -3  19  -6  143.62   34.83
   3 -19   6   94.11   29.20
  -3 -19  -6  118.97   31.95
  -3  20   7   10.59   19.10
   3  20  -7   28.92   15.12
   3  20  -7  -17.23   15.93
   3 -20  -7    5.86   17.03
  -3 -20   7   13.01   23.34
   3 -20  -7   12.89   17.89
   3  20  -6  156.87   30.13
  -3  20   6  158.27   34.14
   3  20  -6  141.32   22.58
  -3 -20   6  156.00   30.54
   3 -20  -6  113.57   25.13
   3 -20  -6  126.32   26.05
   3 -20  -6  182.00   30.22
   3  20  -5   -9.92   15.44
   3  20  -5   17.28   15.72
  -3  20   5   41.85   22.01
   3 -20  -5   30.76   19.83
   3 -20  -5   18.43   15.77
  -3 -20   5   -7.05   17.85
   3 -20  -5   -7.22   13.96
   3  20  -4  131.83   19.16
  -3  20   4  101.81   26.19
   3  20  -4  125.58   21.73
   3  20  -4  136.44   24.87
   3 -20  -4  140.63   25.01
  -3 -20   4  157.24   29.76
   3 -20  -4  117.10   24.76
  -3  20   3  105.14   24.84
   3  20  -3   90.41   16.85
   3  20  -3   74.45   19.76
   3  20  -3  109.40   21.97
   3 -20  -3   61.82   22.80
  -3 -20   3  134.63   28.88
   3 -20  -3   79.38   20.57
  -3  20   2  184.34   29.97
   3  20  -2  192.10   26.22
   3  20  -2  267.54   31.04
   3  20  -2  161.14   21.02
  -3 -20   2  165.67   31.78
   3 -20  -2  197.76   21.85
   3 -20  -2  167.20   25.25
   3 -20  -2  181.91   28.40
  -3  20   1   73.20   23.67
   3  20  -1   56.70   20.04
   3  20  -1   83.31   18.16
   3  20  -1  105.49   19.47
   3 -20  -1   67.67   18.10
   3 -20  -1   72.73   21.91
  -3 -20   1   51.62   24.80
   3 -20  -1  117.87   20.12
   3  20   0   95.82   20.05
  -3  20   0   94.03   24.60
   3  20   0   77.05   22.37
   3  20   0   84.58   19.68
   3 -20   0   52.24   20.74
   3 -20   0   86.57   17.13
  -3 -20   0  116.97   28.51
   3 -20   0  109.58   21.87
   3  20   1  -19.54   16.62
  -3  20  -1   18.26   18.03
   3  20   1   -7.53   13.28
   3  20   1   -4.93   10.19
  -3 -20  -1   -5.81   19.47
   3 -20   1   -2.49   16.49
   3 -20   1    9.09   14.26
  -3  20  -2   -3.44   16.21
   3  20   2   -1.54    8.83
   3  20   2   33.90   17.88
   3  20   2   47.57   20.97
  -3 -20  -2   15.94   19.78
   3 -20   2    6.02   16.63
   3 -20   2   16.09   16.52
  -3  20  -3  106.28   25.72
   3  20   3  108.82   24.43
   3  20   3   55.42   19.91
   3  20   3   61.35   12.73
   3 -20   3  107.09   25.32
  -3 -20  -3   66.49   25.75
   3 -20   3   97.09   23.58
  -3  20  -4   20.98   18.66
   3  20   4   -6.35   14.36
   3  20   4   15.89   20.64
  -3 -20  -4   27.39   19.90
   3 -20   4   13.84   18.88
  -3  20  -5   -9.81   19.18
   3  20   5  -35.90   12.23
  -3 -20  -5   -2.09   18.30
   3 -20   5  -17.89   16.78
   3  20   6   82.91   27.57
  -3  20  -6  167.08   36.44
  -3 -20  -6   46.68   26.96
   3 -20   6   29.67   25.45
   3  21  -7  100.72   27.30
   3  21  -7   90.21   20.87
  -3  21   7   92.74   29.22
   3 -21  -7   76.80   24.18
   3 -21  -7   43.63   22.76
  -3 -21   7  122.38   32.34
   3  21  -6   18.82   19.00
   3  21  -6  -15.25   11.89
  -3  21   6  -35.28   19.97
   3 -21  -6   34.84   19.57
   3 -21  -6  -25.56   14.10
  -3 -21   6  -18.48   19.10
   3  21  -5   33.70   14.10
   3  21  -5   73.75   21.52
   3  21  -5   65.81   16.68
  -3  21   5   27.00   24.41
   3 -21  -5   48.22   19.04
   3 -21  -5   -7.82   21.73
  -3 -21   5   74.69   26.75
   3  21  -4  190.53   22.59
   3  21  -4  105.43   21.51
   3  21  -4  175.26   28.91
  -3  21   4  176.54   33.51
   3 -21  -4  174.11   29.33
   3 -21  -4  170.23   27.96
  -3 -21   4  164.65   30.05
  -3  21   3   34.53   19.50
   3  21  -3   54.97   15.36
   3  21  -3   46.27   18.97
   3  21  -3   30.02   16.24
  -3 -21   3   75.46   26.09
   3 -21  -3   56.95   18.53
   3 -21  -3  100.39   24.64
   3  21  -2   10.68   12.90
   3  21  -2    4.77   13.51
   3  21  -2    4.85   13.10
  -3  21   2   11.15   18.12
   3 -21  -2    9.45   11.55
   3 -21  -2   32.05   15.69
  -3 -21   2  -11.67   21.70
   3  21  -1    0.18   12.23
  -3  21   1   31.98   20.49
   3  21  -1   41.33   19.01
   3  21  -1   44.27   16.21
   3 -21  -1   -2.35   16.25
   3 -21  -1   16.95   14.94
   3 -21  -1   41.71   16.26
  -3 -21   1   40.08   25.48
   3  21   0  450.23   35.47
   3  21   0  570.19   44.39
  -3  21   0  456.23   42.92
   3  21   0  460.27   32.92
   3 -21   0  469.62   39.88
   3 -21   0  456.91   32.49
  -3 -21   0  467.03   48.66
   3 -21   0  439.65   37.17
   3  21   1    7.63   11.29
  -3  21  -1   15.71   18.04
   3  21   1   24.16   18.48
   3  21   1   -1.04   15.43
   3 -21   1    1.63    9.59
   3 -21   1   -1.20   16.09
   3 -21   1   44.70   29.16
  -3 -21  -1   14.16   21.54
  -3  21  -2  734.05   51.55
   3  21   2  720.95   48.05
   3  21   2  766.74   53.02
   3  21   2  717.03   35.95
   3 -21   2  684.50   49.18
   3 -21   2  640.55   45.52
   3  21   3   32.06   10.28
   3  21   3   10.41   16.36
  -3  21  -3   42.85   20.11
   3  21   3   57.43   21.78
   3 -21   3   34.79   21.09
  -3 -21  -3  -17.48   16.39
  -3  21  -4   84.86   25.30
   3  21   4   70.87   24.21
   3 -21   4   85.26   25.58
  -3 -21  -4   35.93   23.24
   3  21   5   28.53   21.25
  -3  21  -5   27.58   23.84
   3 -21   5   16.39   20.58
  -3 -21  -5    1.99   18.95
  -3  21  -6  -19.50   20.97
   3  21   6   -0.17   19.48
  -3 -21  -6   16.13   22.38
   3 -21   6  -13.63   19.93
  -3  22   7  -16.68   26.62
   3  22  -7   -0.05   14.71
   3  22  -7   23.27   22.18
  -3 -22   7   25.49   25.89
   3 -22  -7  -23.57   14.89
   3 -22  -7  -10.39   17.42
   3  22  -6  -11.88   13.04
  -3  22   6   70.31   27.75
   3  22  -6   26.12   19.96
  -3 -22   6   30.43   24.27
   3 -22  -6   20.42   17.93
   3 -22  -6   37.03   21.39
   3  22  -5   16.38   17.55
  -3  22   5    1.78   19.61
   3  22  -5   21.77   14.34
   3  22  -5  -19.98    9.45
   3 -22  -5   11.94   15.39
  -3 -22   5  -16.74   20.83
   3 -22  -5   -7.73   14.23
   3  22  -4    5.97   12.74
  -3  22   4   -5.25   19.97
   3  22  -4   23.78   17.21
   3  22  -4  -10.16   11.70
   3 -22  -4   27.10   16.76
  -3 -22   4    8.11   21.56
   3 -22  -4   -1.73   14.40
   3  22  -3   13.75   13.60
   3  22  -3   24.80   15.93
   3  22  -3   22.62   15.05
  -3  22   3   29.99   19.21
   3 -22  -3   15.32    9.21
   3 -22  -3   29.03   16.08
   3 -22  -3   18.78   18.95
  -3 -22   3   20.37   23.07
  -3  22   2   26.21   21.09
   3  22  -2   49.00   14.95
   3  22  -2   32.48   17.75
   3  22  -2   11.17   14.83
   3 -22  -2   37.16   19.24
  -3 -22   2   36.17   25.70
   3 -22  -2   20.30   14.80
   3 -22  -2   26.79   12.74
   3  22  -1    7.02   15.82
   3  22  -1   13.68   13.44
  -3  22   1   -5.27   17.53
   3  22  -1   -0.66   13.22
   3 -22  -1   56.58   21.85
   3 -22  -1    8.15   14.36
  -3 -22   1  -24.69   19.97
   3 -22  -1  -10.51   13.27
   3  22   0   56.12   16.94
   3  22   0   47.73   17.78
   3  22   0   96.30   24.35
  -3  22   0   68.34   23.12
   3 -22   0   65.38   21.41
   3 -22   0   35.11   14.38
   3 -22   0   59.95   19.02
  -3 -22   0   76.90   26.33
   3  22   1   12.70   18.45
   3  22   1   18.60   16.53
   3  22   1   44.00   16.79
  -3  22  -1    5.55   16.78
  -3 -22  -1   13.75   21.80
   3 -22   1   48.08   20.15
   3 -22   1   17.20   17.18
   3 -22   1   24.69   12.03
   3  22   2   33.63   19.66
  -3  22  -2   19.22   17.32
   3  22   2   -8.94   13.65
   3  22   2    2.04   10.31
   3 -22   2   -3.70   14.14
   3 -22   2   -1.35   15.71
  -3 -22  -2    8.75   19.14
   3  22   3   28.68   19.00
   3  22   3   36.16   11.40
   3  22   3   12.06   18.35
  -3  22  -3   36.95   19.70
  -3 -22  -3   46.81   23.96
   3  22   4   10.77   21.53
  -3  22  -4   40.64   23.66
   3  22   4   31.21   21.48
   3 -22   4   16.76   20.79
  -3 -22  -4   63.96   24.65
  -3  22  -5   22.42   23.25
   3  22   5   59.58   24.78
  -3 -22  -5   59.48   24.18
   3 -22   5   48.18   25.01
   3  23  -7  -18.16   15.39
   3  23  -7    4.02   19.73
  -3  23   7   -9.98   23.96
  -3 -23   7   30.07   27.18
   3 -23  -7   10.73   20.55
   3 -23  -7   -2.57   17.74
   3  23  -6  -22.19   16.32
  -3  23   6   20.71   24.62
   3  23  -6   21.02   13.99
   3 -23  -6   25.31   18.81
  -3 -23   6   41.57   24.95
   3 -23  -6    4.57   16.42
   3  23  -5    1.60   10.90
   3  23  -5    0.80   16.81
   3  23  -5    7.07   13.32
  -3  23   5   19.54   23.11
  -3 -23   5   13.45   23.44
   3 -23  -5    1.71   15.45
   3  23  -4   60.95   20.23
   3  23  -4   30.22   17.68
   3  23  -4   59.84   21.41
   3 -23  -4   67.45   22.54
  -3 -23   4   57.07   26.83
   3 -23  -4   39.92   19.07
   3  23  -3    3.28   12.61
  -3  23   3  -13.54   16.59
   3  23  -3  -15.45   12.39
   3  23  -3  -14.99   13.96
   3 -23  -3   19.69   16.25
  -3 -23   3  -18.71   21.07
   3 -23  -3  -16.62   12.80
  -3  23   2   15.82   20.06
   3  23  -2    7.44   13.42
   3  23  -2   -6.44   14.55
   3  23  -2   14.60   14.40
   3 -23  -2    1.84   12.42
   3 -23  -2   -5.67   14.98
   3 -23  -2   -0.88   11.20
  -3 -23   2   -4.82   21.37
   3  23  -1  296.88   35.59
   3  23  -1  333.91   31.56
   3  23  -1  300.36   35.07
  -3  23   1  335.30   41.37
  -3 -23   1  391.25   46.71
   3 -23  -1  311.62   30.03
   3 -23  -1  282.04   37.87
   3 -23  -1  345.10   33.26
   3  23   0  416.49   32.17
   3  23   0  472.81   43.91
  -3  23   0  448.32   43.89
   3  23   0  396.98   36.03
   3 -23   0  365.22   40.02
   3 -23   0  365.48   34.54
   3 -23   0  404.07   33.02
  -3 -23   0  423.89   45.78
   3  23   1   61.23   20.15
  -3  23  -1   11.89   18.81
   3  23   1   57.43   14.82
   3 -23   1   60.33   14.60
  -3 -23  -1   36.03   21.02
   3 -23   1   24.65   18.27
   3 -23   1   19.98   17.93
   3  23   2   27.81   11.06
  -3  23  -2    5.59   17.90
   3  23   2   26.02   17.09
   3  23   2   64.15   25.08
   3 -23   2   -2.39   16.06
  -3 -23  -2   25.08   22.57
   3 -23   2   21.09   18.06
   3  23   3   -7.24   15.66
   3  23   3   -9.26    8.37
   3  23   3   45.14   23.01
  -3  23  -3   14.62   17.47
  -3 -23  -3   33.29   22.01
   3 -23   3   10.35   19.78
   3  23   4  -13.19   19.82
   3  23   4   30.73   20.41
  -3  23  -4   -0.66   19.55
  -3 -23  -4  -12.92   18.10
   3 -23   4    8.62   17.78
   3  23   5   65.94   26.91
  -3  23  -5    7.63   22.74
  -3 -23  -5   15.34   21.39
   3 -23   5   69.31   29.38
   3  24  -7   36.86   18.64
   3  24  -7   -3.41   20.16
  -3  24   7   29.69   32.63
   3 -24  -7   10.75   24.25
   3 -24  -7   40.12   23.97
  -3  24   6   48.60   29.53
   3  24  -6   -1.91   13.41
   3  24  -6   34.90   21.33
  -3 -24   6  -11.05   23.93
   3 -24  -6   12.12   18.83
   3 -24  -6   16.72   19.70
  -3  24   5   18.87   24.95
   3  24  -5   22.06   14.88
   3  24  -5  -13.16   16.11
   3 -24  -5    5.65   16.61
  -3 -24   5   30.04   26.76
   3 -24  -5  -20.84   12.68
   3  24  -4    3.25   13.63
   3  24  -4   25.41   14.53
   3  24  -4   21.26   19.62
  -3  24   4  -27.96   18.54
   3 -24  -4  -14.79   14.26
  -3 -24   4   14.77   23.79
   3 -24  -4  -39.14   15.07
  -3  24   3   33.23   21.51
   3  24  -3   -7.81   14.71
   3  24  -3    0.72   16.31
   3 -24  -3  -10.37   14.20
  -3 -24   3   19.50   23.55
   3 -24  -3   13.91    8.95
   3 -24  -3   18.19   15.78
   3  24  -2   -2.19   15.18
   3  24  -2    5.23   14.03
   3  24  -2   -0.52   19.87
  -3  24   2   -2.68   18.61
  -3 -24   2   -3.39   21.64
   3 -24  -2   -9.86   13.21
   3 -24  -2   26.94   13.39
   3 -24  -2   -3.08   16.35
   3  24  -1  -22.72   11.43
   3  24  -1    1.66   13.79
   3  24  -1  -16.00   14.18
  -3  24   1    9.16   19.17
  -3 -24   1   -0.18   22.17
   3 -24  -1   19.36   14.50
   3 -24  -1   -8.31   12.81
   3 -24  -1   17.49   18.93
   3  24   0  125.39   22.42
   3  24   0  108.25   21.84
   3  24   0  156.16   30.74
  -3  24   0  109.95   27.03
   3 -24   0  132.32   21.38
  -3 -24   0  115.49   28.81
   3 -24   0  118.08   27.03
   3 -24   0  153.90   25.70
   3  24   1  116.25   18.78
   3  24   1  116.01   23.96
  -3  24  -1   94.67   25.08
   3  24   1   58.64   24.49
   3 -24   1   90.24   23.05
   3 -24   1  118.25   18.69
  -3 -24  -1  108.61   28.73
   3 -24   1  102.83   25.50
   3  24   2   -3.42   21.10
   3  24   2  -13.15   15.34
   3  24   2    1.46   10.76
  -3  24  -2   -6.38   17.20
   3 -24   2   -9.74   14.62
  -3 -24  -2    2.16   19.88
   3 -24   2    8.81   17.44
   3  24   3  -34.93   19.88
  -3  24  -3   21.44   17.78
   3  24   3    5.36   18.03
   3 -24   3  -34.66   14.70
  -3 -24  -3   -0.83   18.09
  -3  24  -4    1.56   19.21
   3  24   4   30.22   27.97
   3  24   4    0.06   18.36
  -3 -24  -4   -3.97   18.61
   3 -24   4    1.41   17.06
  -3  24  -5  -18.64   21.25
   3  24   5  -23.84   18.64
  -3 -24  -5  -18.33   20.16
   3 -24   5   11.77   21.98
   3  25  -6    1.68   14.80
   3  25  -6    5.65   18.90
  -3  25   6   -6.01   23.53
   3 -25  -6    2.67   20.47
   3 -25  -6   -8.31   17.16
  -3 -25   6   17.68   25.85
   3  25  -5  270.78   37.88
   3  25  -5  248.20   29.28
  -3  25   5  222.95   41.29
  -3 -25   5  229.79   38.65
   3 -25  -5  185.15   31.84
   3 -25  -5  231.90   37.02
   3  25  -4   12.72   14.60
   3  25  -4  -23.57   13.32
  -3  25   4  -27.28   17.28
   3  25  -4   12.31   17.48
   3 -25  -4    2.19   17.60
  -3 -25   4   18.07   25.90
   3 -25  -4   16.32   16.99
  -3  25   3   83.48   47.16
   3  25  -3   23.76   18.09
   3  25  -3   -8.93   12.54
   3  25  -3   -0.05   13.88
   3 -25  -3   24.84   21.81
  -3 -25   3   -2.44   22.70
   3 -25  -3   31.06   18.62
   3  25  -2   58.92   18.60
   3  25  -2   80.65   22.43
  -3  25   2   75.96   26.14
   3  25  -2   70.65   17.48
   3 -25  -2   50.12   21.12
   3 -25  -2   84.43   21.05
  -3 -25   2   51.02   26.90
   3 -25  -2   62.35   16.50
   3  25  -1   51.50   17.69
   3  25  -1   34.47   17.11
   3  25  -1   11.16   20.72
  -3  25   1   27.88   21.30
  -3 -25   1    6.66   23.23
   3 -25  -1   35.83   17.73
   3 -25  -1   44.85   21.93
   3 -25  -1    3.69   14.45
   3  25   0  409.24   34.77
  -3  25   0  464.47   45.35
   3  25   0  453.96   39.50
   3  25   0  535.51   47.30
  -3 -25   0  316.46   42.61
   3 -25   0  475.29   45.00
   3 -25   0  492.89   35.49
   3 -25   0  498.12   40.37
   3  25   1  -33.70   16.10
  -3  25  -1   -7.00   18.59
   3  25   1  -15.27   15.47
   3  25   1    3.14   12.38
   3 -25   1   13.36   16.18
  -3 -25  -1    3.61   22.70
   3 -25   1  -11.43   11.27
   3 -25   1  -18.32   15.99
   3  25   2   10.70   22.30
  -3  25  -2   15.21   19.99
   3  25   2   11.72   17.74
   3  25   2    6.73   11.55
  -3 -25  -2   21.52   22.27
   3 -25   2   -2.07   18.79
   3 -25   2    8.43   16.17
   3  25   3  102.08   30.68
   3  25   3   77.33   28.69
  -3  25  -3  133.47   29.69
   3  25   3   71.20   14.48
  -3 -25  -3   75.05   25.88
   3 -25   3   65.87   26.08
  -3  25  -4    6.50   21.60
   3 -25   4  -12.85   16.96
  -3 -25  -4   19.00   20.54
  -3  25  -5   51.87   28.59
   3  25   5   52.48   27.28
  -3 -25  -5    0.37   19.99
   3 -25   5    6.91   24.04
  -3  26   6   31.15   29.33
   3  26  -6   10.17   21.38
   3  26  -6  -14.49   14.95
   3 -26  -6   25.59   21.63
  -3 -26   6   17.95   35.85
   3 -26  -6   -1.49   19.22
  -3  26   5    7.54   25.01
   3  26  -5  -18.98   14.13
   3  26  -5   15.46   20.03
   3 -26  -5   18.04   21.62
   3 -26  -5   34.00   20.72
  -3 -26   5  -23.74   24.01
   3  26  -4    5.10   14.46
   3  26  -4    9.44   14.79
   3  26  -4   16.64   17.68
  -3  26   4   22.04   24.55
  -3 -26   4   39.00   28.81
   3 -26  -4   38.05   21.00
   3 -26  -4   31.24   20.05
   3  26  -3   15.63   17.65
  -3  26   3   46.11   26.31
   3  26  -3   58.06   17.46
  -3 -26   3   39.14   27.87
   3 -26  -3   67.49   24.73
   3 -26  -3   28.29   19.48
   3  26  -2   -9.65   13.44
   3  26  -2   12.76   18.19
   3  26  -2   -9.03   13.78
   3 -26  -2  -35.47   14.50
   3 -26  -2    2.97   12.76
   3 -26  -2   25.40   17.06
  -3 -26   2  -12.86   21.05
   3  26  -1   22.61   16.82
  -3  26   1   16.87   20.63
   3  26  -1    5.45   14.03
   3  26  -1   23.11   21.22
   3 -26  -1    9.46   16.49
   3 -26  -1    6.68   17.71
   3 -26  -1   17.80   15.36
  -3 -26   1   29.28   25.37
  -3  26   0   -1.45   17.38
   3  26   0   -2.46   15.94
   3  26   0    8.13   14.42
   3  26   0    1.92   18.00
   3 -26   0    3.36   16.00
  -3 -26   0   -6.81   21.52
   3 -26   0  -32.28   17.87
   3 -26   0  -32.11   11.44
   3  26   1   11.61   20.52
   3  26   1   -8.40   16.49
   3  26   1   -7.45   11.97
   3 -26   1   11.75   14.20
   3 -26   1   42.27   18.95
   3 -26   1   15.03   17.61
  -3 -26  -1    9.50   21.30
  -3  26  -2   36.66   20.96
   3  26   2  -16.23   17.28
   3  26   2    3.14   20.10
   3 -26   2   16.60   15.76
   3 -26   2  -16.69   19.22
  -3 -26  -2   12.21   21.67
   3  26   3   14.29   19.23
   3  26   3  -12.21   23.11
   3  26   3   15.10   11.41
  -3  26  -3   17.70   20.87
   3 -26   3   52.00   24.48
  -3 -26  -3   22.17   20.83
   3  26   4  -25.51   17.54
  -3  26  -4   15.58   24.22
   3 -26   4    0.15   21.53
  -3 -26  -4   -3.77   21.33
   3  27  -6  133.04   33.08
   3  27  -6   72.19   22.00
  -3  27   6   23.89   31.66
  -3 -27   6  111.59   35.62
   3 -27  -6   59.20   26.96
   3 -27  -6   63.06   25.67
   3  27  -5  160.30   25.96
   3  27  -5   91.07   27.88
  -3  27   5   57.00   31.24
   3 -27  -5  119.27   30.27
  -3 -27   5  130.24   36.54
   3 -27  -5   76.55   27.62
   3  27  -4  240.86   33.83
   3  27  -4  247.45   29.79
   3  27  -4  233.23   37.05
  -3  27   4  160.84   35.61
   3 -27  -4  255.17   38.50
   3 -27  -4  266.48   41.87
  -3 -27   4  275.36   42.67
   3  27  -3   16.82   15.61
  -3  27   3    1.81   21.61
   3  27  -3    9.89   16.80
   3  27  -3   14.41   15.63
  -3 -27   3    7.19   25.85
   3 -27  -3  -36.85   15.19
   3 -27  -3  -15.91   16.56
  -3  27   2  -25.61   17.38
   3  27  -2   14.26   20.34
   3  27  -2   25.09   17.48
   3  27  -2   25.70   17.00
   3 -27  -2   34.69   22.56
   3 -27  -2   12.90   18.10
  -3 -27   2   20.92   27.45
   3  27  -1  167.12   31.67
  -3  27   1  144.02   29.27
   3  27  -1  136.83   23.98
   3  27  -1  129.04   24.51
   3 -27  -1   90.08   32.57
   3 -27  -1  172.90   27.88
   3 -27  -1  174.80   26.59
  -3 -27   1  101.58   30.43
   3  27   0   49.79   21.23
   3  27   0  108.42   28.49
   3  27   0   53.60   16.95
  -3  27   0   63.89   27.91
   3 -27   0   10.23   21.86
   3 -27   0   85.85   24.09
   3 -27   0   82.24   19.64
  -3 -27   0   47.62   28.31
   3  27   1   59.93   25.70
  -3  27  -1   -9.46   20.92
   3  27   1    2.02   13.78
   3  27   1    0.79   16.95
   3 -27   1   23.61   20.02
   3 -27   1  -27.62   14.92
  -3 -27  -1   23.38   23.98
   3 -27   1   22.83   14.18
   3  27   2  134.69   34.18
   3  27   2  149.52   30.05
   3  27   2  146.61   20.73
  -3  27  -2  154.24   30.42
  -3 -27  -2  135.74   33.48
   3 -27   2  134.31   29.32
  -3  27  -3   10.31   19.84
   3  27   3   -0.30   24.81
   3  27   3   -3.92   19.04
  -3 -27  -3    4.68   21.31
   3 -27   3   11.33   24.25
  -3  27  -4   45.15   25.82
   3  27   4   68.92   27.34
   3 -27   4   27.78   25.30
  -3 -27  -4   60.08   26.90
  -3  28   5   23.22   28.54
   3  28  -5  -17.32   15.05
   3  28  -5  -26.20   14.24
  -3 -28   5   23.90   29.30
   3 -28  -5   23.40   21.21
   3 -28  -5   -4.50   17.82
   3  28  -4   61.78   19.30
   3  28  -4   14.31   18.23
   3  28  -4    6.67   17.07
  -3  28   4   32.39   27.70
  -3 -28   4   30.84   51.40
   3 -28  -4   73.30   25.96
   3 -28  -4   59.07   47.36
   3  28  -3   31.77   17.24
   3  28  -3   40.00   20.27
   3  28  -3   32.51   19.43
  -3  28   3   27.48   26.36
   3 -28  -3   55.60   22.43
  -3 -28   3    0.13   27.90
   3 -28  -3   76.96   26.21
   3  28  -2   -8.37   15.07
   3  28  -2    0.59   15.27
  -3  28   2    3.26   20.53
   3 -28  -2   13.07   13.86
   3 -28  -2   20.96   21.46
  -3 -28   2  -21.18   42.79
   3 -28  -2   10.37   18.85
   3  28  -1    2.33   15.86
   3  28  -1   20.06   22.16
   3  28  -1   -7.67   16.45
  -3  28   1    6.39   20.94
   3 -28  -1    0.64   15.68
   3 -28  -1   19.24   18.35
  -3 -28   1    9.09   23.45
   3 -28  -1   32.41   18.48
   3  28   0  143.28   30.82
   3  28   0   91.80   24.43
  -3  28   0  108.94   29.20
   3  28   0   88.58   19.24
   3 -28   0  144.96   31.42
   3 -28   0  106.40   25.86
   3 -28   0  123.95   24.08
  -3 -28   0  142.52   34.47
   3  28   1   29.01   21.52
   3  28   1   38.97   21.69
  -3  28  -1   14.98   22.66
   3  28   1   -5.71   11.97
  -3 -28  -1    0.72   21.18
   3 -28   1   42.85   22.42
   3 -28   1   54.27   20.21
   3 -28   1   -3.56   14.26
   3  28   2  -17.61   20.17
  -3  28  -2   23.72   21.00
   3  28   2  -11.26   11.15
   3  28   2    2.63   20.01
  -3 -28  -2   44.51   25.80
   3 -28   2   -1.51   19.42
  -3  28  -3  -39.32   17.69
   3  28   3    2.21   26.52
   3  28   3  -23.96   19.66
  -3 -28  -3   26.85   23.71
   3 -28   3   -9.91   21.75
  -3  28  -4   14.68   24.89
   3  28   4   70.32   30.53
   3 -28   4   47.48   28.89
  -3 -28  -4   17.71   25.34
   3  29  -5   41.00   23.38
  -3  29   5    0.06   28.49
   3  29  -5   21.98   18.21
   3 -29  -5   35.93   24.54
  -3 -29   5   37.03   32.63
   3 -29  -5  -17.68   19.70
   3  29  -4   -0.57   17.87
  -3  29   4   23.91   25.63
   3  29  -4   35.88   19.63
   3  29  -4   24.84   21.80
   3 -29  -4  -10.10   18.50
  -3 -29   4   37.91   30.25
   3 -29  -4   17.87   20.66
   3  29  -3   31.54   19.25
   3  29  -3   64.89   19.59
   3  29  -3   71.10   23.54
  -3  29   3   57.83   25.92
   3 -29  -3   55.88   24.60
   3 -29  -3    7.19   21.89
  -3 -29   3   47.36   32.71
   3  29  -2   18.13   22.08
  -3  29   2   69.76   29.93
   3  29  -2   75.76   22.02
   3 -29  -2   60.04   25.69
   3 -29  -2  138.47   28.16
   3 -29  -2   98.32   20.38
  -3 -29   2   87.54   32.31
  -3  29   1  119.11   33.81
   3  29  -1  120.25   29.86
   3  29  -1   69.82   22.48
   3  29  -1   95.14   24.56
  -3 -29   1  134.82   34.38
   3 -29  -1   61.87   26.53
   3 -29  -1  149.69   28.06
   3 -29  -1  125.84   24.66
  -3  29   0   62.74   27.20
   3  29   0   57.74   22.67
   3  29   0   78.37   26.95
   3  29   0   99.76   19.89
   3 -29   0   66.49   23.20
  -3 -29   0   93.95   30.64
   3 -29   0   96.94   22.39
   3 -29   0   49.23   22.18
   3  29   1    3.01   20.56
  -3  29  -1   -9.00   21.73
   3  29   1   13.81   19.32
   3  29   1   37.48   15.27
  -3 -29  -1  -19.76   21.13
   3 -29   1   16.91   20.34
   3 -29   1   14.38   14.72
   3  29   2   -1.34   11.98
   3  29   2   -3.23   18.75
  -3  29  -2  -13.13   17.15
   3  29   2   -3.02   22.20
  -3 -29  -2   -0.83   22.11
   3 -29   2    3.33   19.79
   3  29   3  -14.73   28.66
   3  29   3  -17.31   21.17
  -3  29  -3  -12.31   20.08
  -3 -29  -3   10.35   25.16
   3 -29   3  -29.11   18.83
   3  30  -5  -22.80   17.82
  -3  30   5  -36.32   27.09
  -3 -30   5   -6.10   28.79
   3 -30  -5  -48.15   18.21
   3  30  -4  -16.31   17.13
  -3  30   4  -24.45   24.62
   3  30  -4    5.47   17.13
   3  30  -4   -4.50   18.18
  -3 -30   4  -25.51   25.11
   3 -30  -4  -24.11   17.56
   3 -30  -4   52.25   24.50
  -3  30   3    6.26   26.04
   3  30  -3   27.79   19.79
   3  30  -3  -27.76   15.62
   3  30  -3   12.90   16.34
   3 -30  -3   15.88   23.98
  -3 -30   3   78.21   33.86
   3 -30  -3   14.95   21.42
   3  30  -2  -19.27   14.65
   3  30  -2    7.77   17.96
   3  30  -2  -33.56   14.30
  -3  30   2    9.42   23.52
   3 -30  -2   -6.10   21.36
  -3 -30   2   38.54   28.67
   3 -30  -2   20.49   16.08
   3  30  -1   94.73   23.37
  -3  30   1   62.90   28.20
   3  30  -1   54.39   20.15
   3 -30  -1   44.31   24.95
   3 -30  -1   63.63   21.06
  -3 -30   1   52.89   29.35
   3 -30  -1  100.56   25.58
   3  30   0    1.39   15.10
   3  30   0   25.75   22.32
   3  30   0    4.44   18.29
  -3  30   0   32.22   25.04
   3 -30   0   15.71   20.70
  -3 -30   0   13.13   25.52
   3 -30   0   56.44   19.50
   3 -30   0    4.06   20.92
  -3  30  -1   41.26   25.74
   3  30   1   32.90   22.47
   3  30   1   11.79   24.23
   3  30   1   43.26   16.37
  -3 -30  -1   19.93   24.73
   3 -30   1   48.31   25.02
   3 -30   1   60.75   18.91
   3 -30   1   28.54   34.04
  -3  30  -2  -17.08   20.55
   3  30   2   21.84   14.13
   3  30   2   34.22   23.02
   3  30   2  105.40   30.84
   3 -30   2   24.98   24.62
  -3 -30  -2    4.06   23.05
   3  30   3    5.82   22.39
  -3  30  -3   29.83   25.78
   3  30   3    1.71   29.51
  -3 -30  -3  -32.91   24.17
   3 -30   3   -1.35   23.41
  -3  31   4   57.65   33.74
   3  31  -4   26.84   20.64
   3  31  -4  -19.96   19.10
   3  31  -4   -4.03   18.08
   3 -31  -4   10.44   24.30
   3 -31  -4  -23.75   20.45
  -3 -31   4   20.92   29.41
  -3  31   3    0.83   27.76
   3  31  -3    7.53   19.97
   3  31  -3  -30.81   14.20
   3  31  -3   36.37   21.59
   3 -31  -3   57.29   26.31
   3 -31  -3   45.83   23.12
  -3 -31   3  -15.48   28.42
  -3  31   2   17.86   25.64
   3  31  -2   10.43   18.49
   3  31  -2   33.67   19.00
   3  31  -2   48.99   25.42
   3 -31  -2   14.69   21.06
   3 -31  -2    6.60   14.65
  -3 -31   2   58.73   30.59
   3 -31  -2   17.97   22.93
   3  31  -1  -10.11   23.06
  -3  31   1    3.90   23.62
   3  31  -1   11.09   17.01
   3  31  -1   35.88   20.40
   3 -31  -1   23.75   19.91
   3 -31  -1   38.43   26.24
  -3 -31   1   22.59   27.34
   3 -31  -1   22.01   17.90
  -3  31   0   -3.04   22.28
   3  31   0    0.13   21.89
   3  31   0  -21.33   17.80
   3  31   0  -15.45   15.39
   3 -31   0   20.93   19.60
   3 -31   0  -11.58   19.33
  -3 -31   0    7.86   25.39
   3 -31   0   22.58   18.53
  -3  31  -1   83.38   29.46
   3  31   1   91.41   19.92
   3  31   1  106.59   33.80
   3 -31   1  101.72   29.22
   3 -31   1   64.45   20.27
  -3 -31  -1   54.95   30.65
   3  31   2   -7.55   13.70
   3  31   2   39.39   24.22
  -3  31  -2  -27.23   19.26
   3  31   2  -16.63   22.74
   3 -31   2   12.37   24.62
  -3 -31  -2   43.22   28.73
   3  32  -3   24.62   18.32
   3  32  -3   -7.60   20.56
  -3  32   3   -0.63   29.48
   3  32  -3   34.83   22.59
  -3 -32   3   -3.86   27.52
   3 -32  -3   -5.00   21.88
   3  32  -2   90.67   24.06
   3  32  -2   79.74   27.26
   3  32  -2   48.14   21.59
  -3  32   2   12.32   28.41
  -3 -32   2   89.35   34.44
   3 -32  -2   59.69   25.51
   3 -32  -2   74.34   29.01
   3 -32  -2   35.68   18.70
  -3  32   1   18.63   23.20
   3  32  -1    5.29   17.29
   3  32  -1  -18.44   15.01
   3  32  -1   44.04   25.19
  -3 -32   1   67.48   35.72
   3 -32  -1   39.74   25.38
   3 -32  -1   64.31   25.29
   3 -32  -1    7.63   16.83
   3  32   0   -2.09   18.06
  -3  32   0   -7.34   22.45
   3  32   0    5.14   16.25
   3 -32   0    8.73   22.20
   3 -32   0   42.97   21.62
  -3 -32   0  -24.80   25.38
   3  32   1  -17.97   11.60
   3  32   1   11.09   24.78
  -3  32  -1  -17.40   20.83
   3  32   1  -11.18   20.92
   3 -32   1   19.06   18.10
   3 -32   1  -28.30   20.18
  -3 -32  -1  -12.03   24.16
  -3  32  -2   -2.68   22.84
   3  32   2  -15.10   20.30
   3  32   2   21.23   15.22
   3  32   2   43.98   27.33
  -3 -32  -2   16.18   27.36
   3 -32   2   14.46   24.24
   3  33  -3  -13.96   19.32
  -3  33   3   10.92   30.16
   3  33  -3  -15.03   21.94
   3 -33  -3   22.32   24.82
   3 -33  -3   -4.48   22.75
  -3 -33   3   26.29   32.36
   3  33  -2    4.80   21.83
  -3  33   2  -16.08   25.82
   3  33  -2   -2.33   19.50
   3  33  -2   13.02   22.37
   3 -33  -2   45.86   19.71
   3 -33  -2   12.73   24.18
   3 -33  -2    9.36   23.40
  -3 -33   2   16.80   31.26
   3  33  -1  116.03   34.71
   3  33  -1  113.93   26.51
  -3  33   1   89.93   34.66
   3  33  -1   95.43   24.70
   3 -33  -1  113.13   32.91
   3 -33  -1  108.61   28.69
   3 -33  -1   95.91   25.43
  -3 -33   1   96.71   36.02
   3  33   0   90.22   36.56
  -3  33   0   69.82   31.95
   3  33   0   63.07   20.45
   3  33   0   26.96   28.23
   3 -33   0   60.72   24.62
   3 -33   0   87.16   30.15
  -3 -33   0   34.13   32.90
   3 -33   0   10.81   21.25
   3  33   1   38.67   15.84
  -3  33  -1  -10.34   24.39
   3  33   1  -37.24   21.26
   3  33   1   40.10   24.36
   3 -33   1  -16.62   21.58
  -3 -33  -1  -35.35   22.37
   3 -33   1    6.97   17.09
   3  34  -1    6.44   26.21
   3  34  -1   44.33   30.37
   3  34  -1  -11.97   17.52
  -3  34   1   15.63   28.61
   3 -34  -1    1.48   25.34
   3 -34  -1   39.12   22.48
   3 -34  -1   49.71   22.82
  -3 -34   1   17.70   31.65
   4   0  -9    0.06   16.70
  -4   0   9   -9.47   15.33
  -4   0   8   -1.20   14.98
   4   0  -8    9.74   14.96
   4   0  -8   18.23   18.89
   4   0  -7  -16.46   12.22
  -4   0   7  -10.74   12.34
   4   0  -7    0.74   12.08
   4   0  -6   64.45   18.28
   4   0  -6   58.03   16.63
  -4   0   6   64.27   17.46
  -4   0   5   12.36   10.80
   4   0  -5   -6.46    9.37
   4   0  -5    0.12   11.36
   4   0  -4  234.37   23.05
  -4   0   4  265.96   19.12
   4   0  -4  196.33   18.95
   4   0  -4  251.42   17.34
  -4   0   3   -0.08    6.77
   4   0  -3    4.80    6.90
   4   0  -3    3.58    7.66
   4   0  -3    2.38    8.78
   4   0  -2    3.47    6.66
   4   0  -2   -4.83    6.32
  -4   0   2    3.26    5.97
   4   0  -2    3.10    7.88
   4   0  -1    1.13    6.79
   4   0  -1   -8.61    5.94
  -4   0   1   -6.60    6.11
  -4   0   1  -11.32    4.66
  -4   0   0  807.27   34.22
   4   0   0  865.12   37.54
  -4   0   0  774.26   33.59
   4   0   1   -7.17    7.39
  -4   0  -1    3.84    7.27
   4   0   1    7.59    9.53
  -4   0  -1   14.45   10.04
  -4   0  -1   -0.70    8.06
   4   0   2   73.01   14.58
  -4   0  -2   76.74   15.33
  -4   0  -2   58.84   12.73
   4   0   2   69.26   15.48
  -4   0  -2   75.62   14.91
  -4   0  -3    1.32   12.08
  -4   0  -3   -1.84    8.08
  -4   0  -3  -16.78    7.93
   4   0   3  -15.44   11.28
   4   0   3    1.34    8.34
  -4   0  -4   35.27   12.95
  -4   0  -4   44.26   12.68
  -4   0  -4   25.21   16.44
   4   0   4   38.88   16.97
  -4   0  -5    6.09   15.36
   4   0   5   -6.68   12.63
  -4   0  -5   -4.56   10.03
  -4   0  -5   -7.51    8.55
   4   0   6   37.67   20.11
  -4   0  -6   64.68   16.38
  -4   0  -6   46.54   23.09
  -4   0  -6   83.46   15.60
  -4   0  -7    0.94   13.11
   4   0   7   -7.80   14.88
  -4   0  -7    0.60   19.79
   4   1  -9   77.32   22.06
   4   1  -9   61.20   24.14
  -4   1   9   60.02   23.08
   4  -1  -9  117.82   26.66
  -4  -1   9   24.45   19.15
   4   1  -8   12.66   14.53
  -4   1   8   -8.84   14.10
   4   1  -8    0.84   16.10
   4  -1  -8   -2.47   14.09
  -4  -1   8   32.22   17.60
  -4   1   7   49.43   17.24
   4   1  -7   81.11   19.36
   4   1  -7   49.34   17.96
   4  -1  -7   66.60   18.67
   4  -1  -7   53.28   19.38
  -4  -1   7   62.13   17.79
   4   1  -6   15.48   14.00
   4   1  -6    1.68   13.83
  -4   1   6    8.81   13.01
   4  -1  -6    6.77   13.85
   4  -1  -6  -10.36   10.60
  -4   1   5   17.52   11.70
   4   1  -5   35.24   14.43
   4   1  -5   56.15   14.52
  -4  -1   5   30.66   11.85
   4  -1  -5   22.68   13.79
   4  -1  -5   35.78   12.34
  -4   1   4   13.80    8.63
   4   1  -4    3.22    8.46
   4   1  -4    5.14    9.82
  -4  -1   4    1.23    6.87
   4  -1  -4   -2.65    7.33
   4  -1  -4    2.03    9.72
   4  -1  -4    8.10    7.05
   4   1  -3   -6.68    8.19
  -4   1   3    4.55    7.66
   4   1  -3    2.11    7.23
   4   1  -3   10.53    7.89
   4  -1  -3    3.58    7.34
   4  -1  -3   -3.12    8.15
   4  -1  -3    4.25    7.70
   4   1  -2   11.38    5.16
  -4   1   2   18.82    7.43
   4   1  -2    5.60    7.17
   4   1  -2   20.83    8.87
   4  -1  -2    4.95    7.23
  -4  -1   2    9.73    6.16
   4  -1  -2    9.76    7.95
   4  -1  -2   14.81    8.39
   4   1  -1    3.67    7.73
  -4   1   1    1.71    6.59
  -4   1   1    9.92    7.39
   4   1  -1   15.17    8.72
   4  -1  -1   13.26    8.24
   4  -1  -1   14.69    7.96
  -4  -1   1    5.83    5.37
  -4  -1   1   13.09    8.16
   4   1   0   46.10   11.41
  -4   1   0   34.80    9.43
  -4   1   0   35.54    9.25
  -4  -1   0   30.60    8.36
   4  -1   0   31.35   10.20
  -4  -1   0   51.90   11.10
   4  -1   0   30.66   10.00
   4   1   1 1072.24   45.34
   4   1   1 1106.23   45.87
  -4   1  -1 1056.44   44.80
  -4   1  -1 1025.86   45.36
  -4   1  -1 1026.11   41.17
   4  -1   1 1090.05   46.07
  -4  -1  -1 1070.48   44.13
  -4  -1  -1 1041.77   44.16
  -4  -1  -1 1061.91   45.60
   4  -1   1  976.96   44.57
  -4   1  -2  216.92   21.98
  -4   1  -2  165.01   17.11
   4   1   2  237.60   22.81
   4   1   2  197.86   19.71
   4  -1   2  159.32   18.40
   4  -1   2  232.57   24.18
  -4  -1  -2  179.01   20.17
  -4  -1  -2  198.40   20.36
  -4  -1  -2  181.22   19.61
  -4   1  -3   -3.81   11.15
   4   1   3  -22.72    7.69
  -4   1  -3    5.56    8.36
   4   1   3   -8.02   11.42
  -4   1  -3   -1.40    8.53
   4  -1   3   -4.50   12.37
  -4  -1  -3   -0.08    9.68
  -4  -1  -3   20.11   10.31
  -4  -1  -3  -16.95    9.67
  -4   1  -4  196.13   19.28
   4   1   4  134.38   20.81
  -4   1  -4  195.79   23.84
   4   1   4  176.20   24.85
  -4   1  -4  164.34   27.48
  -4  -1  -4  191.06   28.51
  -4  -1  -4  198.61   22.21
   4  -1   4  178.81   26.21
  -4  -1  -4  188.89   24.43
  -4   1  -5  114.97   16.14
   4   1   5  101.14   21.99
  -4   1  -5  104.19   25.61
  -4   1  -5   80.46   16.78
  -4  -1  -5  102.39   25.41
   4  -1   5   85.80   20.26
  -4  -1  -5   94.00   17.15
  -4  -1  -5   82.10   16.60
   4   1   6   16.87   15.68
  -4   1  -6   43.14   14.93
  -4   1  -6   49.56   22.79
  -4   1  -6   19.25   12.35
   4  -1   6   62.40   21.69
  -4  -1  -6   37.79   13.09
  -4  -1  -6   43.76   14.44
  -4  -1  -6    9.83   19.06
  -4   1  -7   19.92   13.16
  -4   1  -7   46.35   24.93
   4   1   7    1.36   14.78
  -4  -1  -7   -7.85   22.45
  -4  -1  -7   -6.54   12.13
   4  -1   7   35.31   18.28
   4   2  -9   43.82   21.73
  -4   2   9   18.22   19.82
   4   2  -9    3.23   15.89
  -4  -2   9   22.77   18.11
   4  -2  -9    4.32   18.28
   4   2  -8   22.43   17.86
  -4   2   8   11.21   15.92
   4   2  -8   33.80   17.82
   4  -2  -8   11.81   23.17
   4  -2  -8   -0.91   14.59
  -4  -2   8   16.24   16.02
  -4   2   7  150.86   24.35
   4   2  -7  129.66   24.41
   4   2  -7  156.42   24.73
  -4  -2   7  157.93   25.25
   4  -2  -7  135.89   27.36
   4  -2  -7  163.15   27.46
   4   2  -6  180.33   26.15
  -4   2   6  143.01   22.96
   4   2  -6  161.76   23.48
   4  -2  -6  171.99   22.46
   4  -2  -6  184.38   27.53
  -4  -2   6  143.74   21.03
   4   2  -5    7.50   10.23
   4   2  -5   13.21   12.34
  -4   2   5   -3.63    9.65
  -4  -2   5   -8.32    8.45
   4  -2  -5    7.70    9.25
   4  -2  -5    7.40   12.00
   4   2  -4   28.96   10.11
   4   2  -4   39.12   12.45
   4   2  -4   52.44    9.67
  -4   2   4   44.41   11.92
  -4  -2   4   40.78    9.41
   4  -2  -4   41.17   13.18
   4  -2  -4   58.44   11.58
   4  -2  -4   38.85    9.57
   4   2  -3   74.54   11.64
  -4   2   3  101.00   13.50
   4   2  -3   92.74   14.44
   4   2  -3   70.17   13.85
   4  -2  -3   78.73   12.39
  -4  -2   3   78.89    9.61
   4  -2  -3   70.33   13.31
   4  -2  -3   85.33   12.20
   4   2  -2  418.63   23.77
   4   2  -2  430.30   24.42
  -4   2   2  464.74   23.28
   4   2  -2  435.58   17.31
   4  -2  -2  437.86   24.92
   4  -2  -2  435.62   24.93
   4  -2  -2  427.87   23.64
  -4  -2   2  396.32   17.49
  -4  -2   2  405.71   24.76
   4   2  -1  671.80   32.45
   4   2  -1  622.52   32.20
   4   2  -1  771.46   33.87
  -4   2   1  769.03   31.42
  -4  -2   1  732.61   31.95
   4  -2  -1  702.21   33.57
  -4  -2   1  656.76   26.52
   4  -2  -1  761.66   33.43
  -4   2   0 2101.25   68.73
  -4   2   0 2102.40   73.08
   4   2   0 2167.42   75.65
   4   2   0 2236.93   75.15
  -4  -2   0 2093.31   72.58
   4  -2   0 2219.67   75.25
   4  -2   0 2181.67   76.26
  -4  -2   0 2058.45   70.67
  -4   2  -1   70.08   13.45
   4   2   1   95.37   15.31
   4   2   1   80.99   14.45
  -4   2  -1   62.70   12.32
  -4  -2  -1   76.78   14.24
  -4  -2  -1   50.15   14.18
   4  -2   1   70.60   13.74
   4  -2   1   65.37   13.35
  -4  -2  -1   57.32   11.78
  -4   2  -2   69.14   15.85
   4   2   2   63.49   14.54
   4   2   2   84.05   15.38
  -4  -2  -2   96.78   15.81
  -4  -2  -2   59.95   14.58
  -4  -2  -2   55.99   13.90
   4  -2   2   46.49   13.82
   4  -2   2   50.15   12.95
  -4   2  -3   16.07   10.82
   4   2   3    1.32   12.24
  -4   2  -3  -12.24   10.31
   4   2   3   15.04   10.68
  -4  -2  -3   -2.81   10.35
  -4  -2  -3   -1.08   10.93
  -4  -2  -3   26.97   12.10
   4  -2   3   -5.44   12.58
   4   2   4   19.39   12.27
   4   2   4    2.73   13.77
  -4   2  -4   13.33   15.15
  -4   2  -4   -4.91    9.02
  -4  -2  -4    7.87   14.58
  -4  -2  -4    1.17   11.35
   4  -2   4   41.64   16.84
  -4  -2  -4   13.43   11.80
  -4   2  -5   -4.01    8.48
   4   2   5   19.05   14.47
  -4   2  -5    6.75   15.58
  -4  -2  -5    0.58   10.23
  -4  -2  -5   19.69   17.66
   4  -2   5   13.53   15.05
  -4  -2  -5    7.00   13.15
   4   2   6  248.00   32.07
  -4   2  -6  293.77   25.33
  -4   2  -6  302.19   42.19
  -4  -2  -6  297.78   39.92
   4  -2   6  236.93   32.50
  -4  -2  -6  240.89   25.82
  -4  -2  -6  240.24   26.45
  -4   2  -7  101.17   29.15
   4  -2   7   40.10   20.38
  -4  -2  -7   93.21   19.73
  -4  -2  -7   49.96   15.31
  -4  -2  -7   77.58   29.05
   4   3  -9   81.57   24.47
  -4   3   9   13.24   19.22
   4   3  -9   27.10   21.09
  -4  -3   9   40.50   18.37
   4  -3  -9   37.94   21.96
   4   3  -8   48.55   18.59
  -4   3   8   33.50   18.73
   4   3  -8   40.55   19.67
  -4  -3   8   32.92   17.26
   4  -3  -8   56.56   21.81
   4  -3  -8   29.29   16.85
   4   3  -7  196.30   27.01
   4   3  -7  220.51   29.73
  -4   3   7  159.25   26.10
   4  -3  -7  199.58   29.58
   4  -3  -7  233.97   24.53
  -4  -3   7  240.83   27.85
   4   3  -6    1.87   12.06
  -4   3   6  -14.53   11.50
   4   3  -6   -6.53   12.11
   4  -3  -6   -7.20   11.05
   4  -3  -6    4.71   12.70
  -4  -3   6   -1.89   12.06
   4   3  -5   51.85   15.47
  -4   3   5   59.80   15.03
   4   3  -5   57.37   15.13
   4  -3  -5   64.87   11.91
   4  -3  -5   22.16   10.91
  -4  -3   5   39.92   11.93
   4  -3  -5   54.38   15.84
   4   3  -4  154.65   19.42
   4   3  -4  158.87   14.35
   4   3  -4  192.01   21.44
  -4   3   4  164.21   18.77
   4  -3  -4  157.27   16.16
   4  -3  -4  164.32   16.87
   4  -3  -4  182.85   20.89
  -4  -3   4  161.20   15.07
   4   3  -3    1.62    7.18
   4   3  -3   -6.05    6.58
  -4   3   3    7.18    9.13
   4  -3  -3    4.92    8.58
  -4  -3   3    8.65    4.87
  -4  -3   3   11.97    6.12
   4  -3  -3   12.13    7.88
   4  -3  -3    8.05    8.08
   4   3  -2  442.41   24.71
   4   3  -2  386.83   15.22
   4   3  -2  407.17   23.32
  -4   3   2  419.10   23.88
   4  -3  -2  432.60   24.50
  -4  -3   2  389.81   24.50
   4  -3  -2  436.98   23.89
   4  -3  -2  411.85   24.00
  -4  -3   2  354.17   15.16
   4   3  -1  195.64   17.33
   4   3  -1  178.05   17.26
   4   3  -1  190.20   11.89
  -4   3   1  174.63   16.28
   4  -3  -1  215.72   18.95
  -4  -3   1  171.21   11.16
  -4  -3   1  200.32   17.94
   4  -3  -1  185.44   17.03
  -4   3   0  314.49   21.26
  -4   3   0  313.41   17.48
   4   3   0  340.04   21.79
   4   3   0  342.20   22.96
  -4  -3   0  301.22   23.26
  -4  -3   0  328.68   18.68
   4  -3   0  286.45   21.97
   4  -3   0  286.08   22.24
  -4   3  -1  506.18   29.02
  -4   3  -1  544.72   31.53
   4   3   1  531.25   30.06
   4   3   1  569.64   30.50
   4  -3   1  555.20   30.73
   4  -3   1  544.59   31.75
  -4  -3  -1  563.16   30.86
  -4  -3  -1  537.18   29.35
  -4  -3  -1  542.05   32.23
   4   3   2   84.95   16.21
  -4   3  -2   71.08   16.23
   4   3   2   73.91   14.43
  -4  -3  -2   81.46   15.47
   4  -3   2   72.69   16.70
  -4  -3  -2   91.53   16.20
   4  -3   2   67.32   14.39
  -4  -3  -2   52.82   14.60
  -4   3  -3   16.51    9.97
  -4   3  -3   39.76   16.81
   4   3   3   16.60   11.38
  -4  -3  -3   25.01   12.98
  -4  -3  -3   -3.99   11.21
   4  -3   3   21.42   11.26
   4  -3   3   24.00   15.64
  -4  -3  -3   56.11   13.89
  -4   3  -4   18.12   15.83
   4   3   4   31.80   13.30
   4   3   4   11.54   14.84
   4  -3   4   17.74   16.66
  -4  -3  -4    9.06   13.23
  -4  -3  -4   15.18   12.82
  -4  -3  -4   51.47   15.26
  -4   3  -5  124.68   26.37
   4   3   5   92.72   20.67
  -4   3  -5   96.91   17.77
   4  -3   5   97.21   22.44
  -4  -3  -5  104.95   18.52
  -4  -3  -5   93.48   19.15
  -4  -3  -5   92.68   23.43
  -4   3  -6    2.79   16.85
  -4   3  -6   13.25   10.24
   4   3   6   18.60   15.74
  -4  -3  -6   32.79   15.43
   4  -3   6   -3.57   14.07
  -4  -3  -6    6.79   17.98
  -4  -3  -6    5.66   10.89
   4   3   7   29.00   19.32
  -4   3  -7   13.32   22.23
  -4  -3  -7   61.46   17.94
  -4  -3  -7   66.50   27.56
   4  -3   7   52.45   22.16
  -4  -3  -7   72.88   16.36
   4   4  -9   60.68   22.74
   4   4  -9   67.34   24.08
  -4   4   9   25.81   19.02
   4  -4  -9   41.05   19.02
  -4  -4   9   25.55   15.92
  -4   4   8   -6.96   14.51
   4   4  -8    6.74   16.37
   4   4  -8   32.20   17.89
  -4  -4   8    7.60   14.99
   4  -4  -8   12.72   13.84
   4  -4  -8   22.57   17.18
  -4   4   7    1.70   13.77
   4   4  -7    7.01   13.40
   4   4  -7    4.42   13.26
   4  -4  -7   23.02   13.16
   4  -4  -7   -6.55   12.62
  -4   4   6  100.02   21.03
   4   4  -6   86.03   21.05
   4   4  -6   84.16   20.35
   4  -4  -6   97.60   16.97
   4  -4  -6  106.90   23.09
   4   4  -5  510.70   54.58
  -4   4   5  575.83   36.02
   4   4  -5  505.36   35.22
   4  -4  -5  558.90   28.78
   4  -4  -5  516.56   28.08
   4  -4  -5  586.44   37.33
  -4  -4   5  540.83   30.12
   4  -4  -5  541.46   29.41
  -4   4   4  821.36   40.20
   4   4  -4  767.91   41.56
   4   4  -4  821.42   40.26
  -4  -4   4  867.84   34.18
   4  -4  -4  869.46   36.25
   4  -4  -4  864.19   43.21
   4  -4  -4  911.31   39.01
  -4   4   3 1097.91   45.57
   4   4  -3 1137.65   42.83
   4   4  -3 1175.04   47.22
   4  -4  -3 1111.07   44.63
   4  -4  -3 1118.28   42.88
   4  -4  -3 1127.31   47.24
  -4  -4   3 1008.15   36.06
  -4  -4   3 1080.44   47.30
  -4  -4   3 1119.39   36.76
  -4   4   2    8.72    8.83
   4   4  -2    4.87    7.85
   4   4  -2    6.80    7.93
   4  -4  -2    1.87    7.58
   4  -4  -2    5.02    7.41
   4  -4  -2   14.28    8.81
  -4  -4   2    8.26    9.02
  -4   4   1  820.19   35.26
   4   4  -1  763.02   27.68
   4   4  -1  773.02   35.79
   4   4  -1  821.09   35.81
   4  -4  -1  811.98   36.74
  -4  -4   1  777.36   35.83
  -4  -4   1  723.63   27.28
   4  -4  -1  777.64   35.05
   4  -4  -1  814.55   32.83
   4   4   0  147.89   17.20
  -4   4   0  148.49   17.38
   4   4   0  135.63   17.91
  -4  -4   0  134.68   17.50
   4  -4   0  116.70   16.08
   4  -4   0  123.33   16.45
  -4  -4   0  119.25   12.70
   4   4   1  935.76   41.00
   4   4   1  859.95   41.26
  -4   4  -1 1006.85   44.36
  -4   4  -1  898.46   41.07
   4  -4   1  964.42   42.81
  -4  -4  -1  979.51   44.79
  -4  -4  -1  862.02   41.75
  -4  -4  -1  923.11   40.25
   4  -4   1  928.19   42.88
   4   4   2   -3.81    9.68
   4   4   2   13.34    9.82
  -4  -4  -2   10.90   12.04
   4  -4   2   19.21    8.87
  -4  -4  -2    9.97   10.05
  -4   4  -3  227.42   21.52
   4   4   3  233.35   25.61
  -4   4  -3  200.45   28.01
   4   4   3  221.23   26.46
   4  -4   3  179.20   20.81
  -4  -4  -3  195.76   25.11
  -4  -4  -3  209.95   24.87
   4  -4   3  226.09   28.20
   4   4   4   64.75   16.05
  -4   4  -4   73.74   22.46
   4   4   4   53.56   17.04
  -4  -4  -4   35.78   15.04
  -4  -4  -4   44.50   15.64
  -4  -4  -4   45.76   18.76
   4  -4   4   32.42   17.06
  -4   4  -5  330.65   27.00
  -4   4  -5  345.31   38.10
   4   4   5  349.30   32.61
  -4  -4  -5  412.33   32.33
  -4  -4  -5  366.03   37.05
   4  -4   5  419.38   36.83
  -4  -4  -5  406.34   32.76
  -4   4  -6   17.10   10.92
  -4   4  -6    8.63   18.14
   4   4   6    2.37   13.83
  -4  -4  -6  -20.27   15.96
  -4  -4  -6   33.56   14.64
  -4  -4  -6   25.20   13.91
  -4   4  -7   48.46   27.28
   4   4   7   29.17   17.93
  -4  -4  -7    3.84   12.23
  -4  -4  -7   11.00   13.38
  -4  -4  -7    5.05   20.72
   4  -4   7   27.02   20.80
  -4   5   9   64.37   23.43
  -4   5   9  116.61   23.00
   4   5  -9  151.49   29.67
   4  -5  -9   72.82   25.60
  -4  -5   9  116.17   29.71
  -4   5   8  -18.50   12.33
   4   5  -8    0.37   14.17
   4   5  -8  -27.41   13.27
   4  -5  -8   -6.93   13.17
   4  -5  -8    6.39   13.31
   4   5  -7    6.28   14.03
   4   5  -7  -11.41   11.62
  -4   5   7   -8.52   11.93
   4  -5  -7  -30.43    9.40
   4  -5  -7  -16.39   10.88
   4   5  -6   17.90   14.98
  -4   5   6    8.06   14.70
   4   5  -6   12.78   14.31
   4  -5  -6    9.89   10.99
   4  -5  -6   27.86   16.15
   4   5  -5  131.82   21.01
  -4   5   5   97.57   20.82
   4   5  -5   93.43   18.57
   4  -5  -5   85.04   14.20
   4  -5  -5  108.25   21.07
   4  -5  -5  118.83   15.80
   4  -5  -5  100.21   14.92
  -4   5   4    5.16    9.87
   4   5  -4   11.56   10.23
  -4  -5   4   -6.33    5.66
   4  -5  -4   10.19    7.49
   4   5  -3 1082.57   43.05
   4   5  -3 1109.06   47.09
  -4   5   3 1141.95   47.14
   4  -5  -3 1124.94   42.88
   4  -5  -3 1105.97   47.40
   4  -5  -3 1103.55   45.36
  -4  -5   3 1138.61   47.91
  -4  -5   3 1081.16   35.66
   4   5  -2  232.58   19.30
  -4   5   2  223.46   20.85
   4   5  -2  222.67   18.29
   4  -5  -2  205.09   19.46
   4  -5  -2  217.95   17.79
   4  -5  -2  220.11   18.90
  -4  -5   2  212.22   20.59
   4   5  -1   82.80   14.11
   4   5  -1   60.46   12.14
  -4   5   1   91.25   13.81
   4   5  -1   64.91    6.96
   4  -5  -1   60.71   10.40
   4  -5  -1   64.50   11.58
  -4  -5   1   66.37    7.33
   4  -5  -1   76.30   13.17
  -4  -5   1   68.49   13.72
  -4   5   0   11.06    6.10
  -4   5   0    2.90    8.41
   4   5   0   12.33    9.34
   4   5   0    7.17    8.21
   4  -5   0    2.25    8.96
  -4  -5   0   -4.28   10.98
  -4  -5   0    6.62    6.25
   4  -5   0    5.06    8.67
  -4   5  -1    5.53    7.48
   4   5   1   -0.64    8.59
  -4   5  -1    2.31    9.41
   4   5   1    4.75    8.44
   4  -5   1   10.06    9.01
   4  -5   1    8.26   10.07
  -4  -5  -1   13.95    8.24
  -4  -5  -1   10.98   13.09
   4   5   2    7.86   10.46
  -4   5  -2    1.18   10.91
   4   5   2   -2.08    8.66
  -4  -5  -2   -8.39    9.22
   4  -5   2    0.36    7.95
   4  -5   2    9.68   11.55
  -4  -5  -2   14.30   13.51
  -4  -5  -2   -3.02    9.38
   4   5   3    9.44   12.95
  -4   5  -3   28.43   11.51
  -4   5  -3   16.30   14.79
   4   5   3   23.83   12.44
  -4  -5  -3   59.25   16.06
   4  -5   3   33.95   12.19
   4  -5   3   49.64   16.44
  -4  -5  -3   26.66   14.75
   4   5   4   42.52   16.24
  -4   5  -4   65.27   20.01
   4   5   4   62.51   16.97
  -4   5  -4   76.16   16.26
  -4  -5  -4   65.37   18.01
  -4  -5  -4   79.28   20.41
  -4  -5  -4   54.84   16.18
   4  -5   4   53.51   18.38
  -4   5  -5   33.27   12.46
  -4   5  -5   88.89   23.00
   4   5   5   68.29   17.99
   4  -5   5    2.67   14.36
  -4  -5  -5   76.20   18.29
  -4  -5  -5   56.29   20.52
  -4  -5  -5   37.99   15.88
  -4   5  -6   -7.58    9.29
   4   5   6   -5.95   13.32
  -4   5  -6   29.07   20.80
  -4  -5  -6   -4.30   11.70
  -4  -5  -6  -17.28   12.92
  -4  -5  -6   -6.51   17.32
   4  -5   6   28.24   18.53
   4   5   7  -13.20   14.31
  -4   5  -7    4.47   21.90
  -4  -5  -7    4.46   20.07
  -4  -5  -7   23.56   14.60
   4  -5   7   27.82   21.32
  -4  -5  -7   -6.07   12.54
   4   6  -9   49.59   21.88
  -4   6   9    9.67   20.11
   4  -6  -9   12.63   17.90
  -4  -6   9   31.23   32.38
   4   6  -8   12.83   17.19
   4   6  -8   -3.36   14.82
  -4   6   8    7.43   17.74
   4  -6  -8   -4.67   15.18
  -4   6   7   -8.81   11.48
   4   6  -7   -4.03   13.12
   4   6  -7   26.79   15.94
   4  -6  -7  -12.60    9.96
   4  -6  -7    8.29   14.15
  -4   6   6    7.05   14.65
   4   6  -6   31.99   16.11
   4  -6  -6   41.65   12.90
   4  -6  -6   36.89   16.81
   4   6  -5   33.15   14.18
  -4   6   5   32.84   15.41
   4  -6  -5   17.54   11.14
   4  -6  -5   32.11   11.89
   4  -6  -5   21.32   10.19
   4  -6  -5   19.82   12.73
  -4   6   4  987.04   45.85
   4   6  -4  921.13   44.16
   4   6  -4  869.46   39.43
   4  -6  -4  920.18   37.17
   4  -6  -4  951.36   44.06
   4  -6  -4  874.72   39.53
  -4  -6   4  873.41   47.40
  -4  -6   4  901.07   34.89
   4  -6  -4  945.21   48.59
   4   6  -3    2.57    8.27
  -4   6   3   31.96   12.21
   4   6  -3   16.67    8.82
   4  -6  -3   32.24   10.88
   4  -6  -3   30.57   11.28
  -4  -6   3   11.60    9.91
   4  -6  -3   26.54    8.48
   4   6  -2  468.95   26.39
  -4   6   2  481.21   29.00
   4   6  -2  452.71   26.96
   4  -6  -2  430.56   24.10
  -4  -6   2  437.63   27.57
   4  -6  -2  485.25   26.30
   4  -6  -2  450.09   27.16
   4   6  -1   39.65   10.98
   4   6  -1   34.40    5.46
   4   6  -1   60.29   11.68
  -4   6   1   58.76   12.91
   4  -6  -1   36.10   11.51
   4  -6  -1   34.49   10.28
  -4  -6   1   43.10   12.89
  -4  -6   1   34.25    5.64
   4  -6  -1   29.24    8.91
  -4   6   0    6.02    9.20
   4   6   0    8.47    9.38
   4   6   0   -0.35    7.17
   4  -6   0    7.08    8.51
   4  -6   0   -1.49    8.45
  -4  -6   0    3.66   11.99
  -4  -6   0  -10.92    4.84
  -4   6  -1  159.40   20.56
  -4   6  -1  161.08   17.85
   4   6   1  177.87   22.32
   4   6   1  156.19   18.62
   4  -6   1  160.98   18.92
  -4  -6  -1  157.72   22.85
  -4  -6  -1  138.52   16.22
   4  -6   1  101.23   16.90
  -4   6  -2  396.98   31.30
   4   6   2  397.23   27.61
   4   6   2  379.39   28.91
   4  -6   2  372.32   29.75
  -4  -6  -2  422.66   29.21
  -4  -6  -2  412.37   32.66
  -4  -6  -2  391.43   28.89
   4  -6   2  434.75   28.24
  -4   6  -3   22.94   11.29
   4   6   3   23.18   13.36
   4   6   3   23.76   13.29
  -4   6  -3    3.29   15.15
   4  -6   3   20.55   11.17
  -4  -6  -3   12.99   13.62
  -4  -6  -3   26.60   15.83
   4  -6   3    0.50   12.93
   4   6   4  363.57   30.09
  -4   6  -4  331.90   26.35
   4   6   4  379.15   30.93
  -4   6  -4  324.35   34.48
  -4  -6  -4  315.02   29.88
  -4  -6  -4  322.04   32.10
  -4  -6  -4  324.40   34.25
   4  -6   4  310.23   33.23
  -4   6  -5   -5.31    9.38
   4   6   5  -10.19   12.26
  -4   6  -5    8.92   17.13
  -4  -6  -5    9.51   13.99
  -4  -6  -5   37.55   18.05
  -4  -6  -5   39.74   17.28
   4  -6   5    2.56   13.65
  -4   6  -6   47.37   21.83
   4   6   6   -1.48   13.29
   4  -6   6    6.83   14.57
  -4  -6  -6  -22.66   13.00
  -4  -6  -6   10.17   18.60
  -4  -6  -6   49.63   15.94
  -4   6  -7   19.67   22.05
   4   6   7   -7.24   15.21
  -4  -6  -7   38.34   16.75
  -4  -6  -7  -39.30   15.45
  -4  -6  -7    0.39   13.45
   4  -6   7    2.89   19.56
  -4   7   9   -0.52   15.94
  -4   7   9   40.22   16.94
   4   7  -9    8.05   20.18
   4  -7  -9  -24.63   15.20
   4   7  -8   66.78   23.59
   4  -7  -8   21.09   16.90
  -4   7   7    3.84   14.40
   4   7  -7  -22.20   10.20
   4   7  -7   -2.04   13.35
   4  -7  -7    1.50   13.30
  -4   7   6  397.75   36.56
   4   7  -6  407.04   29.03
   4   7  -6  393.94   35.18
   4  -7  -6  351.15   34.57
   4  -7  -6  375.54   24.34
   4  -7  -6  382.35   26.63
   4   7  -5  167.18   17.61
  -4   7   5  134.22   22.51
   4   7  -5  178.41   25.48
   4  -7  -5  177.52   20.10
   4  -7  -5  149.84   23.99
   4  -7  -5  152.76   19.05
   4  -7  -5  165.24   17.33
   4   7  -4  261.75   18.53
  -4   7   4  294.94   26.96
   4  -7  -4  269.88   21.80
   4  -7  -4  244.57   17.80
   4  -7  -4  292.81   26.36
   4  -7  -4  273.23   21.94
   4   7  -3    8.31    7.86
   4   7  -3    6.61    8.81
  -4   7   3   16.59   12.15
   4  -7  -3    8.40    9.27
  -4  -7   3   29.75   12.34
   4  -7  -3   11.99    9.58
   4  -7  -3    5.80    7.04
   4   7  -2    7.28    7.82
   4   7  -2    0.41    7.84
  -4   7   2    1.07    9.72
   4  -7  -2  -11.32    7.88
  -4  -7   2   -7.31    9.65
   4  -7  -2    9.58    8.01
   4  -7  -2   -5.35    7.33
   4   7  -1  630.25   23.77
  -4   7   1  714.99   36.13
   4   7  -1  621.43   23.74
   4   7  -1  689.38   34.48
   4   7  -1  715.58   33.58
   4  -7  -1  703.86   35.11
   4  -7  -1  688.01   33.01
   4  -7  -1  685.15   29.56
  -4  -7   1  681.88   36.10
   4   7   0   72.19   13.63
  -4   7   0   80.87   15.09
   4   7   0   75.18   13.15
  -4  -7   0   71.95   17.40
   4  -7   0   53.05   12.50
  -4  -7   0   95.30   11.63
   4  -7   0   51.95   14.79
  -4   7  -1   87.51   15.44
   4   7   1   99.79   15.20
  -4   7  -1  127.35   17.56
  -4  -7  -1   94.40   14.31
   4  -7   1   96.22   15.98
  -4  -7  -1  112.15   20.34
   4  -7   1   78.12   15.92
  -4   7  -2  105.83   19.99
   4   7   2  127.78   17.34
   4   7   2  142.69   21.12
  -4  -7  -2   92.83   16.93
   4  -7   2   46.01   15.09
   4  -7   2   87.01   15.52
  -4  -7  -2  106.59   21.43
  -4  -7  -2  107.21   18.11
  -4   7  -3    8.34   13.80
   4   7   3    3.12   10.37
  -4   7  -3    6.96    9.45
   4   7   3  -18.58    9.33
  -4  -7  -3   -6.58   12.16
  -4  -7  -3   18.07   17.71
   4  -7   3    6.88   10.20
  -4  -7  -3   -5.91   11.11
   4  -7   3   -6.70   13.38
  -4   7  -4   19.90   15.47
   4   7   4    4.26   13.08
  -4   7  -4   10.10   10.12
  -4  -7  -4   12.54   13.65
  -4  -7  -4   10.87   14.80
  -4  -7  -4   36.10   17.43
   4  -7   4   21.92   16.69
  -4   7  -5   55.84   28.00
   4   7   5   43.57   16.60
  -4   7  -5   34.15   12.98
  -4  -7  -5   48.10   18.39
   4  -7   5   27.16   18.76
  -4  -7  -5   30.78   18.58
   4   7   6   30.90   16.10
  -4   7  -6   38.54   21.21
   4  -7   6   29.25   18.22
  -4  -7  -6   75.16   20.18
  -4  -7  -6   48.39   21.76
  -4  -7  -6   69.85   20.27
  -4   7  -7   50.53   23.93
   4   7   7   13.84   15.83
  -4  -7  -7   31.98   18.89
   4  -7   7    8.90   19.05
  -4  -7  -7   43.07   19.14
  -4  -7  -7    7.35   22.07
   4   8  -9   12.16   21.52
  -4   8   9   42.24   21.97
   4  -8  -9   55.60   23.33
   4   8  -8   98.66   24.59
  -4   8   8   87.67   24.21
   4  -8  -8  107.47   27.27
  -4   8   7   59.09   19.65
   4   8  -7  119.72   25.28
   4   8  -7   81.37   17.46
   4  -8  -7   66.61   12.88
   4  -8  -7   83.63   21.86
   4   8  -6    8.54   11.21
   4   8  -6  -18.90   12.74
  -4   8   6   -4.67   13.77
   4  -8  -6   10.00   10.26
   4  -8  -6   24.39   12.77
   4  -8  -6    6.47   14.03
   4  -8  -6   11.12    9.41
  -4   8   5    2.15   13.17
   4   8  -5   14.42   13.29
   4   8  -5   -3.53    8.35
   4  -8  -5    4.13    8.11
   4  -8  -5    5.75   12.75
   4  -8  -5    5.23   10.16
   4  -8  -5    1.82    9.87
  -4  -8   5    1.95   13.74
   4   8  -4  158.06   15.69
   4   8  -4  161.37   21.27
  -4   8   4  138.07   21.74
   4  -8  -4  140.00   20.00
   4  -8  -4  182.84   15.15
   4  -8  -4  176.14   19.95
   4  -8  -4  178.68   19.80
  -4  -8   4  155.05   22.08
   4   8  -3   11.77    9.88
   4   8  -3   17.49    8.85
  -4   8   3   12.04   12.03
   4  -8  -3   12.91    9.78
   4  -8  -3   25.48    8.22
   4  -8  -3   20.97   10.38
  -4  -8   3   32.73   12.58
   4   8  -2   -5.78    7.14
  -4   8   2   12.13   11.04
   4   8  -2    7.33    9.07
   4  -8  -2    2.73    7.90
  -4  -8   2    3.43   10.68
   4  -8  -2    8.87    8.46
   4  -8  -2    9.92    9.67
   4   8  -1 1543.54   59.81
   4   8  -1 1485.45   49.34
   4   8  -1 1612.35   49.72
   4   8  -1 1565.88   61.00
  -4   8   1 1622.87   62.81
   4  -8  -1 1584.03   61.56
   4  -8  -1 1542.40   55.12
   4  -8  -1 1596.69   58.86
  -4  -8   1 1641.00   63.01
  -4   8   0 1391.78   56.92
   4   8   0 1371.77   53.69
   4   8   0 1372.54   56.03
  -4  -8   0 1331.95   57.97
   4  -8   0 1312.13   54.24
  -4  -8   0 1316.12   48.63
   4   8   1  202.60   22.01
  -4   8  -1  163.87   19.20
   4   8   1  160.49   17.92
  -4   8  -1  170.58   21.99
   4  -8   1  181.49   20.43
   4  -8   1  162.46   21.27
  -4  -8  -1  173.29   18.35
  -4  -8  -1  203.21   25.91
  -4   8  -2  180.54   24.15
   4   8   2  177.96   20.49
   4   8   2  180.54   22.23
   4  -8   2  209.26   26.29
  -4  -8  -2  184.64   26.51
  -4  -8  -2  182.87   22.65
   4  -8   2  147.38   20.53
  -4  -8  -2  183.68   22.38
  -4   8  -3  184.78   20.78
   4   8   3  198.32   25.58
  -4   8  -3  175.38   27.32
   4   8   3  186.41   22.01
  -4  -8  -3  174.90   26.98
   4  -8   3  178.66   27.34
  -4  -8  -3  128.37   22.55
   4  -8   3  136.59   20.57
  -4  -8  -3  137.64   21.69
   4   8   4  137.84   20.38
  -4   8  -4  151.00   26.48
   4   8   4  146.22   22.72
  -4   8  -4  116.16   19.24
  -4  -8  -4  100.28   22.51
  -4  -8  -4  142.57   23.22
  -4  -8  -4  143.61   24.45
   4  -8   4  126.76   24.43
   4   8   5  121.18   19.58
  -4   8  -5   97.94   44.74
  -4   8  -5  130.89   20.19
  -4  -8  -5  148.91   23.77
  -4  -8  -5  138.94   24.50
   4  -8   5  109.01   24.70
  -4  -8  -5  111.19   24.65
  -4   8  -6  160.24   26.85
   4   8   6  177.34   23.83
  -4   8  -6  107.47   29.72
  -4  -8  -6  186.09   32.56
   4  -8   6  148.79   27.85
  -4  -8  -6  151.38   27.16
  -4  -8  -6  144.22   24.70
  -4   8  -7   -6.76   19.35
   4   8   7   15.29   14.80
   4  -8   7   32.22   20.45
  -4  -8  -7   20.90   16.10
  -4  -8  -7  -27.38   14.72
   4   9  -9   43.01   22.89
  -4   9   9   -6.44   17.25
  -4  -9   9   78.85   32.84
   4  -9  -9   23.64   21.14
   4   9  -8   37.78   16.57
  -4   9   8   23.75   18.39
   4  -9  -8   37.42   20.34
  -4  -9   8    1.54   22.14
  -4   9   7  175.72   29.56
   4   9  -7  279.96   26.81
   4   9  -7  218.79   32.38
   4  -9  -7  216.38   22.65
   4  -9  -7  275.41   37.07
  -4  -9   7  241.14   34.47
   4   9  -6   41.99   18.59
  -4   9   6   34.78   16.90
   4   9  -6   73.87   15.69
   4  -9  -6   33.09    9.82
   4  -9  -6   22.12   13.81
  -4  -9   6   68.11   20.65
   4  -9  -6   54.86   14.34
   4  -9  -6   53.02   18.76
   4   9  -5  674.89   31.75
  -4   9   5  685.40   44.28
   4   9  -5  655.18   41.47
   4  -9  -5  592.22   28.18
   4  -9  -5  679.72   42.72
   4  -9  -5  645.62   36.28
  -4  -9   5  674.44   42.53
   4  -9  -5  700.10   52.30
   4   9  -4   13.02    8.44
   4   9  -4   11.90   11.64
   4  -9  -4   24.01   13.36
   4  -9  -4   42.25   13.11
   4  -9  -4   10.36   11.39
   4  -9  -4   20.69    7.80
  -4  -9   4   25.01   14.05
   4   9  -3   37.91   12.26
   4   9  -3   20.49    9.92
  -4   9   3   39.25   15.31
   4  -9  -3   34.48   12.64
   4  -9  -3   19.97    8.36
  -4  -9   3    3.32   11.35
   4  -9  -3   24.24   10.99
   4  -9  -3   32.23   11.77
   4   9  -2   22.18   10.42
  -4   9   2   29.85   13.10
   4   9  -2   27.56   10.90
   4  -9  -2   21.18    9.43
   4  -9  -2    9.90    8.96
  -4  -9   2   19.22   12.16
   4  -9  -2   42.67   12.73
   4   9  -1   -2.50    8.00
   4   9  -1   -3.36    4.42
   4   9  -1   -2.30    8.64
  -4   9   1   -6.70    9.08
   4   9  -1   -3.80    3.63
   4  -9  -1   -1.44    6.56
   4  -9  -1    0.85    8.62
   4  -9  -1    0.88    8.53
  -4  -9   1   -6.51   11.17
  -4   9   0  101.54   18.22
   4   9   0   68.76   13.62
   4   9   0   67.16   15.25
   4  -9   0   54.70   13.32
   4  -9   0   71.57   17.45
  -4  -9   0   38.66   16.45
  -4   9  -1   82.84   20.98
  -4   9  -1  115.26   17.31
   4   9   1  127.69   20.13
   4   9   1   74.10   13.42
   4  -9   1   88.71   16.81
  -4  -9  -1  114.94   21.95
  -4  -9  -1   95.13   14.37
   4   9   2   10.38   10.89
  -4   9  -2   13.10   13.90
   4   9   2    4.27   11.40
   4  -9   2   27.62   15.53
  -4  -9  -2  -17.91   10.06
   4  -9   2   23.55   11.41
  -4  -9  -2   11.72   11.56
   4   9   3  -14.60    9.92
  -4   9  -3   -1.83    9.66
  -4   9  -3  -18.30   11.75
   4   9   3    0.78   10.97
   4  -9   3   18.45   16.04
   4  -9   3   12.91   11.15
  -4  -9  -3   -8.69   14.73
  -4  -9  -3    7.65   13.73
  -4  -9  -3   11.18   18.31
   4   9   4  110.15   18.38
   4   9   4  117.66   22.19
  -4   9  -4  115.71   18.32
  -4   9  -4  111.23   25.05
  -4  -9  -4  121.96   24.27
  -4  -9  -4   86.67   22.27
   4  -9   4  133.73   24.45
  -4  -9  -4  197.95   24.44
  -4   9  -5  -13.62   14.00
   4   9   5    2.20   12.67
  -4   9  -5   11.44   11.31
  -4  -9  -5  -14.07   13.45
  -4  -9  -5   -0.21   13.82
  -4  -9  -5    8.45   20.02
   4  -9   5   28.92   19.24
  -4   9  -6   38.32   23.85
   4   9   6   29.32   15.60
   4  -9   6   -6.30   17.38
  -4  -9  -6   40.49   19.32
  -4  -9  -6   28.77   17.95
  -4  -9  -6    0.42   16.80
  -4   9  -7   21.35   23.35
   4   9   7   34.12   15.86
  -4  -9  -7   28.39   18.04
   4  -9   7    7.13   17.94
   4  10  -9   19.97   21.97
  -4  10   9    3.09   18.72
  -4 -10   9   18.62   25.72
   4 -10  -9    9.10   21.69
  -4  10   8   -5.64   15.41
   4  10  -8   -0.15   13.71
   4  10  -8  -17.06   14.50
   4 -10  -8   31.17   19.62
  -4 -10   8   23.11   21.34
  -4  10   7  112.29   25.16
   4  10  -7   92.25   23.90
   4  10  -7   97.08   19.44
   4 -10  -7   62.19   22.40
   4 -10  -7   91.21   19.15
  -4 -10   7   84.26   24.49
   4 -10  -7   86.16   17.16
   4  10  -6   16.93   16.84
  -4  10   6   23.96   16.54
   4  10  -6   40.47   13.20
   4 -10  -6    9.41   13.47
  -4 -10   6    1.20   16.44
   4 -10  -6   12.14   11.93
   4 -10  -6   30.85   13.95
   4  10  -5   11.23   12.10
   4  10  -5   16.67    9.62
  -4  10   5   -8.86   12.85
  -4 -10   5  -12.39   13.31
   4 -10  -5   17.39   12.17
   4 -10  -5    9.29   13.39
   4 -10  -5   12.86   12.02
   4  10  -4   19.10    9.75
   4  10  -4    1.67   11.76
  -4  10   4   39.50   16.72
   4 -10  -4   27.16    8.13
   4 -10  -4   30.45   14.41
   4 -10  -4   29.12   12.33
   4 -10  -4   48.58   14.22
  -4 -10   4    6.56   13.70
   4  10  -3  404.68   44.95
  -4  10   3  494.80   34.18
   4 -10  -3  525.51   25.52
  -4 -10   3  500.32   33.45
   4 -10  -3  497.46   31.42
   4 -10  -3  516.88   33.07
   4 -10  -3  518.69   31.74
   4  10  -2  119.18   17.14
   4  10  -2  163.26   18.66
  -4  10   2  124.04   20.80
   4 -10  -2  140.74   15.89
  -4 -10   2  121.04   18.96
   4 -10  -2  144.76   17.49
   4 -10  -2  116.64   18.68
   4  10  -1   16.71    6.11
   4  10  -1   15.56    5.32
  -4  10   1   34.65   13.60
   4  10  -1   11.09    9.42
   4  10  -1    6.27    8.84
   4 -10  -1    7.56   10.07
   4 -10  -1   14.09   10.98
   4 -10  -1   26.37    8.17
  -4 -10   1   13.31   13.48
  -4  10   0   88.94   17.17
   4  10   0  100.55   12.38
   4  10   0   85.42   16.73
   4  10   0  106.80   16.08
  -4 -10   0  123.00   21.46
   4 -10   0   98.72   17.66
   4 -10   0   90.08   15.25
  -4  10  -1   -6.01   10.86
   4  10   1   20.37   10.07
  -4  10  -1   12.31   10.12
   4  10   1   17.06   11.91
   4 -10   1   44.52   14.49
  -4 -10  -1    9.65   17.66
   4 -10   1   24.32   12.15
  -4  10  -2   30.78   16.51
   4  10   2   16.81   10.50
   4  10   2   27.01   12.87
   4 -10   2   10.63   10.87
  -4 -10  -2    5.69   16.83
   4 -10   2   -1.00   13.60
  -4 -10  -2   19.31   13.35
   4  10   3  965.96   50.48
  -4  10  -3  890.78   45.77
   4  10   3  920.48   44.34
  -4  10  -3 1008.47   55.49
  -4 -10  -3  919.00   50.40
  -4 -10  -3  931.50   54.47
  -4 -10  -3  927.98   51.18
   4 -10   3  986.27   53.83
   4 -10   3  818.44   45.91
   4  10   4  137.27   23.03
  -4  10  -4  126.96   28.39
  -4  10  -4  138.05   20.24
  -4 -10  -4   94.08   23.46
  -4 -10  -4  120.36   22.99
   4 -10   4  116.32   24.95
  -4 -10  -4  117.74   31.21
   4  10   5   96.02   18.67
  -4  10  -5  132.30   19.91
  -4  10  -5  152.90   30.24
  -4 -10  -5   99.23   23.29
  -4 -10  -5   94.56   20.80
  -4  10  -6    3.48   11.43
   4  10   6    7.85   11.45
  -4  10  -6   39.41   22.66
  -4 -10  -6   15.60   18.25
  -4 -10  -6   -5.21   15.11
  -4 -10  -6  -13.01   16.34
   4 -10   6   -1.41   18.08
  -4  10  -7    9.51   23.26
   4  10   7   -3.52   12.97
  -4 -10  -7    2.84   16.87
   4 -10   7    2.52   17.81
   4  11  -9  102.63   26.39
  -4  11   9   16.09   21.61
   4  11  -9  134.31   32.47
  -4 -11   9  212.71   42.04
   4 -11  -9   85.59   27.98
  -4  11   8    2.46   16.47
   4  11  -8    8.99   13.63
   4  11  -8    8.48   18.45
  -4 -11   8    4.23   20.71
   4 -11  -8   18.88   16.58
   4  11  -7   27.15   14.17
   4  11  -7   25.58   17.61
  -4  11   7   42.96   19.17
  -4 -11   7   15.69   18.96
   4 -11  -7   47.30   29.61
   4 -11  -7   11.45   13.96
   4 -11  -7    7.67   16.82
   4  11  -6   -8.49    9.66
  -4  11   6  -16.67   12.31
   4  11  -6    3.40   14.20
  -4 -11   6   -1.34   14.98
   4 -11  -6   -1.69   11.81
   4 -11  -6   -3.06   10.78
   4 -11  -6   -3.38   10.92
  -4  11   5   -2.02   15.62
   4  11  -5   14.05    9.33
   4  11  -5   14.44   13.50
  -4 -11   5    8.04   15.29
   4 -11  -5    4.99   13.15
   4 -11  -5   13.54   14.74
   4 -11  -5   16.48   12.61
   4  11  -4  150.17   17.41
  -4  11   4  148.43   25.06
   4  11  -4  139.98   22.75
   4 -11  -4  125.57   20.89
   4 -11  -4  149.04   14.37
   4 -11  -4  152.36   21.81
   4 -11  -4  166.30   20.86
  -4 -11   4  145.88   22.01
   4  11  -3   84.19   16.04
  -4  11   3   46.56   19.37
   4  11  -3   79.82   14.62
   4 -11  -3   64.50   15.42
  -4 -11   3   80.61   20.27
   4 -11  -3   73.56   11.79
   4 -11  -3   77.77   16.56
   4 -11  -3   75.13   15.47
   4  11  -2  112.93   17.81
  -4  11   2  122.84   20.35
   4  11  -2  118.40   17.57
   4 -11  -2  127.74   16.46
   4 -11  -2  131.31   19.15
  -4 -11   2  120.74   19.45
   4 -11  -2  148.90   17.21
   4  11  -1  111.93   16.42
   4  11  -1  102.80   11.18
   4  11  -1  120.50   18.17
  -4  11   1  123.32   20.16
   4 -11  -1  117.61   14.26
   4 -11  -1  113.12   18.44
  -4 -11   1  113.73   20.01
   4 -11  -1  119.41   16.70
   4  11   0   -1.14    7.96
  -4  11   0    8.21   11.83
   4  11   0   11.02   11.11
   4  11   0   -4.03    6.71
  -4 -11   0   -3.14   14.89
   4 -11   0    1.08    9.89
   4 -11   0    6.89   11.55
   4  11   1    9.88    9.66
   4  11   1    4.70    8.63
  -4  11  -1   -9.50   10.52
  -4  11  -1  -12.56    8.27
   4  11   1   15.75   12.14
   4 -11   1    8.47   11.40
  -4 -11  -1   11.86   16.90
   4 -11   1   16.06   13.91
  -4  11  -2   14.16   13.44
   4  11   2    9.65   10.24
   4  11   2    8.40   13.96
   4 -11   2   14.04   12.33
   4 -11   2   -4.16   13.34
  -4 -11  -2  -21.13   14.79
   4  11   3  101.04   20.41
  -4  11  -3  140.65   21.54
  -4  11  -3  118.93   24.30
   4  11   3  110.40   18.04
  -4 -11  -3  128.63   22.85
  -4 -11  -3  135.80   27.27
  -4 -11  -3  119.59   22.47
   4 -11   3   91.38   18.35
   4 -11   3  115.48   24.02
  -4  11  -4   56.76   14.41
   4  11   4   86.73   18.64
  -4  11  -4   56.23   21.24
  -4 -11  -4   53.72   19.63
   4 -11   4   89.70   22.19
  -4 -11  -4   60.09   20.42
  -4  11  -5   30.54   19.13
   4  11   5   42.12   14.12
  -4 -11  -5   27.12   15.34
  -4 -11  -5  -17.28   13.33
   4 -11   5   28.56   19.09
   4  11   6   41.04   14.85
  -4  11  -6    7.41   21.57
   4 -11   6   15.84   19.52
  -4 -11  -6   57.96   23.03
   4  12  -9  -24.92   15.39
  -4  12   9   13.85   18.85
   4  12  -9   16.41   22.12
  -4 -12   9   26.31   25.93
   4 -12  -9  -11.67   19.42
   4  12  -8  -33.75   11.58
   4  12  -8   -6.49   17.85
  -4  12   8   26.02   18.49
   4 -12  -8   -4.57   15.58
  -4 -12   8  -17.44   21.15
   4  12  -7  214.32   32.84
  -4  12   7  133.23   27.27
   4  12  -7  146.98   21.10
   4 -12  -7  161.93   29.27
  -4 -12   7  236.63   34.79
   4 -12  -7  194.77   24.27
   4 -12  -7  163.28   22.84
   4  12  -6    9.25   11.90
  -4  12   6   57.87   20.22
   4  12  -6   51.59   18.33
   4 -12  -6   19.72   15.04
   4 -12  -6   41.76   14.46
  -4 -12   6   48.98   19.47
   4 -12  -6   34.18   14.01
  -4  12   5   42.07   20.15
   4  12  -5   37.50   10.68
   4  12  -5   59.84   17.32
  -4 -12   5   39.39   18.93
   4 -12  -5   24.55   15.53
   4 -12  -5   36.03   14.95
   4 -12  -5   73.91   17.79
  -4  12   4  411.37   36.15
   4  12  -4  384.09   20.23
   4  12  -4  381.16   32.20
   4  12  -4  402.55   25.97
  -4 -12   4  381.00   34.75
   4 -12  -4  381.33   20.10
   4 -12  -4  451.92   33.10
   4 -12  -4  391.95   31.10
   4  12  -3    6.37    9.29
  -4  12   3   54.94   17.72
   4  12  -3   11.34   11.23
   4 -12  -3   11.87   10.68
  -4 -12   3   31.19   14.77
   4 -12  -3   10.62   11.92
   4 -12  -3    2.58    7.28
   4 -12  -3   14.45   13.13
  -4  12   2  114.57   21.65
   4  12  -2   74.30   17.09
   4  12  -2  105.46   17.71
   4 -12  -2  120.60   15.00
   4 -12  -2  109.28   15.85
   4 -12  -2  133.54   20.38
   4  12  -1  188.39   21.94
  -4  12   1  167.48   23.15
   4  12  -1  179.90   20.45
   4 -12  -1  168.89   19.72
  -4 -12   1  165.52   28.37
   4 -12  -1  177.58   16.79
   4 -12  -1  235.04   23.88
  -4  12   0   18.01   14.43
   4  12   0   18.99   11.90
   4  12   0   18.14   10.41
   4  12   0    3.83    7.15
   4 -12   0   22.73   12.73
   4 -12   0    0.01   10.45
  -4 -12   0   11.07   16.76
   4  12   1  351.03   29.51
   4  12   1  315.89   24.28
   4  12   1  352.93   25.65
  -4  12  -1  377.73   28.09
  -4  12  -1  358.37   32.22
   4 -12   1  335.61   28.87
  -4 -12  -1  340.11   36.48
   4 -12   1  328.99   30.14
   4  12   2  264.96   28.34
   4  12   2  299.00   27.99
  -4  12  -2  283.36   32.31
   4  12   2  293.20   24.06
  -4 -12  -2  298.12   35.48
   4 -12   2  255.26   27.46
   4 -12   2  266.64   30.82
   4  12   3   21.81   15.33
  -4  12  -3    9.72   10.96
   4  12   3   13.75   11.03
  -4  12  -3   21.93   16.35
  -4 -12  -3   34.64   14.40
   4 -12   3   17.60   17.39
  -4 -12  -3   17.21   19.69
   4 -12   3   33.51   13.31
   4  12   4  310.67   32.77
  -4  12  -4  404.86   40.20
   4  12   4  332.41   27.19
  -4  12  -4  369.18   29.06
   4 -12   4  352.07   37.57
  -4 -12  -4  368.93   37.11
  -4  12  -5   11.00   11.85
  -4  12  -5    9.42   18.92
   4  12   5    8.31   11.69
  -4 -12  -5   10.67   15.83
  -4 -12  -5   19.64   17.02
   4 -12   5    5.83   17.24
  -4  12  -6  -28.36   17.28
   4  12   6  -14.92   11.19
   4 -12   6   -1.08   19.64
  -4 -12  -6   -9.62   16.89
   4  13  -9  -46.09   17.80
  -4  13   9   -9.22   18.92
   4  13  -9   36.09   19.05
   4 -13  -9   -3.95   20.21
  -4 -13   9   30.67   24.93
   4  13  -8  -17.72   12.75
  -4  13   8   -4.23   16.41
   4  13  -8  -38.83   15.11
   4 -13  -8   12.46   13.42
  -4 -13   8   -8.43   23.95
   4 -13  -8   -4.62   15.36
   4  13  -7   45.60   14.31
   4 -13  -7   15.65   15.75
  -4 -13   7    4.79   18.01
   4 -13  -7    4.68   12.93
   4 -13  -7    9.89   14.96
   4  13  -6   37.93   12.85
   4  13  -6   -6.06   12.78
  -4  13   6   -5.36   14.76
  -4 -13   6   40.19   20.56
   4 -13  -6   14.39   13.43
   4 -13  -6   -3.60   13.00
   4 -13  -6   -5.01   11.46
  -4  13   5  203.11   29.21
   4  13  -5  217.59   30.99
   4  13  -5  234.64   18.99
   4 -13  -5  212.00   26.20
   4 -13  -5  242.04   28.40
   4 -13  -5  189.17   26.78
  -4 -13   5  220.35   29.86
   4  13  -4   31.80   15.00
  -4  13   4   19.06   17.48
   4  13  -4   16.24    7.14
   4  13  -4   15.33    9.72
   4 -13  -4   15.15   13.59
   4 -13  -4   24.13   14.39
   4 -13  -4   22.66    7.18
  -4 -13   4   27.98   18.20
  -4  13   3    7.53   12.42
   4  13  -3   -2.28    9.59
   4  13  -3   -3.68    9.27
   4 -13  -3    3.12    8.36
   4 -13  -3  -11.00   11.43
   4 -13  -3   16.20   12.52
  -4 -13   3   10.06    5.52
   4 -13  -3    8.86   10.97
  -4 -13   3    5.69   14.79
   4  13  -2   11.84    6.10
  -4  13   2   -3.44   13.40
   4  13  -2   -5.90    8.73
   4  13  -2   16.94   11.52
   4 -13  -2    6.49    9.59
   4 -13  -2   34.02   12.84
  -4 -13   2    1.42   14.16
   4 -13  -2    9.89    9.28
   4  13  -1  -10.48    6.47
   4  13  -1   -1.13    8.50
   4  13  -1    0.80    9.87
  -4  13   1    9.03   12.81
   4 -13  -1  -10.53    6.81
   4 -13  -1    5.96   10.48
   4 -13  -1   -8.39    9.40
  -4 -13   1    4.01   16.18
   4  13   0  212.67   24.99
   4  13   0  218.02   19.23
   4  13   0  200.95   20.66
  -4  13   0  225.15   27.05
  -4 -13   0  250.61   31.45
   4 -13   0  159.13   23.27
   4 -13   0  230.24   24.90
  -4  13  -1   39.92   15.22
   4  13   1   16.55   10.41
   4  13   1    3.67   10.07
  -4  13  -1    4.16   10.76
   4  13   1   15.10   13.85
  -4 -13  -1   24.44   19.77
   4 -13   1   19.49   15.68
   4 -13   1   25.04   13.28
  -4  13  -2  533.63   40.68
   4  13   2  491.23   34.69
   4  13   2  492.20   30.18
   4  13   2  474.22   36.85
   4 -13   2  467.83   34.83
  -4 -13  -2  501.77   44.32
   4 -13   2  496.55   39.04
   4  13   3    5.40    9.97
  -4  13  -3   -3.52   15.42
  -4  13  -3    7.76   10.91
   4  13   3   -7.04   12.15
   4  13   3  -11.01   11.90
   4 -13   3   -8.52   10.42
  -4 -13  -3  -14.46   13.23
   4 -13   3  -20.98   11.87
  -4 -13  -3  -12.85   16.90
   4  13   4  137.67   24.41
  -4  13  -4  123.03   19.46
  -4  13  -4  165.17   30.47
   4  13   4  109.37   22.99
   4  13   4  110.77   16.75
   4 -13   4   93.87   25.08
  -4 -13  -4  127.91   24.85
  -4 -13  -4  129.69   26.41
  -4  13  -5   37.97   20.27
   4  13   5   -0.57   15.58
   4  13   5   22.52   11.57
   4 -13   5   15.07   18.17
  -4 -13  -5   26.35   18.75
  -4 -13  -5    5.51   17.95
   4  13   6   20.77   19.75
  -4  13  -6   22.73   19.81
   4  13   6  -14.19   10.20
  -4 -13  -6  -20.88   13.49
   4 -13   6   -8.80   20.61
   4  14  -8   17.22   15.17
   4  14  -8   42.82   22.71
  -4  14   8   -0.93   18.57
   4 -14  -8   46.46   16.99
   4 -14  -8   20.58   15.57
   4 -14  -8   20.16   19.06
   4  14  -7   13.66   13.50
   4  14  -7    6.40   16.96
  -4  14   7   23.22   19.94
   4 -14  -7   22.89   15.76
   4 -14  -7    0.41   13.26
   4 -14  -7    0.87   13.44
  -4 -14   7    8.52   22.32
   4  14  -6    0.19   15.35
  -4  14   6   -9.53   15.77
   4  14  -6   27.89   12.19
   4 -14  -6   42.07   16.25
   4 -14  -6   11.12   12.15
   4 -14  -6    3.78   15.06
  -4 -14   6   14.45   18.16
   4  14  -5   19.49   11.47
   4  14  -5   -0.18   12.95
  -4  14   5  -12.86   15.30
   4  14  -5  -18.56    7.35
   4 -14  -5    6.44   12.19
  -4 -14   5   10.15   18.11
   4 -14  -5   14.27   12.99
   4 -14  -5   35.89   15.69
   4  14  -4  -13.58    5.53
   4  14  -4   -1.45   10.19
   4  14  -4  -11.04   10.89
  -4  14   4   10.68   17.69
   4 -14  -4   -3.08   11.44
   4 -14  -4    0.55   12.63
  -4 -14   4   20.21   17.74
   4 -14  -4   12.73   13.68
   4  14  -3   47.51   14.13
   4  14  -3   60.19    8.22
   4  14  -3   64.59   17.33
  -4  14   3   40.71   16.44
   4 -14  -3   42.96   14.33
  -4 -14   3   62.57   19.44
   4 -14  -3   51.84   18.28
   4 -14  -3   59.91   16.83
   4 -14  -3   68.81   12.09
   4  14  -2  173.63   22.09
   4  14  -2  163.32   22.91
  -4  14   2  168.26   24.95
   4  14  -2  171.93   13.87
  -4 -14   2  169.68   25.56
   4 -14  -2  168.37   23.84
   4 -14  -2  176.24   19.58
   4 -14  -2  134.77   17.94
   4  14  -1  225.64   25.58
  -4  14   1  233.97   28.48
   4  14  -1  271.93   24.10
   4  14  -1  221.92   18.39
   4 -14  -1  282.08   20.47
   4 -14  -1  203.57   25.59
   4 -14  -1  243.91   23.34
  -4 -14   1  297.33   34.60
   4  14   0  251.63   22.75
   4  14   0  201.29   20.10
  -4  14   0  278.36   29.93
   4  14   0  250.75   26.98
   4 -14   0  247.58   26.88
  -4 -14   0  191.23   28.68
   4  14   1    4.49    9.83
   4  14   1   16.16   10.54
   4  14   1    4.79   13.75
  -4  14  -1    4.60   10.10
  -4  14  -1  -15.84   12.56
   4 -14   1   12.82   12.31
  -4 -14  -1  -12.56   17.35
   4 -14   1    3.09   13.61
  -4  14  -2  154.07   24.57
   4  14   2  167.08   24.16
  -4  14  -2  163.22   25.62
   4  14   2  155.23   19.20
   4  14   2  180.90   27.70
   4 -14   2  159.78   23.38
  -4 -14  -2  128.30   27.05
   4 -14   2  140.83   25.83
  -4  14  -3  541.19   42.23
   4  14   3  516.59   29.97
  -4  14  -3  479.01   34.62
   4  14   3  477.75   37.62
   4  14   3  443.86   37.97
  -4 -14  -3  453.99   44.00
   4 -14   3  431.90   33.60
   4 -14   3  489.58   40.37
  -4  14  -4   64.96   22.62
   4  14   4   35.77   12.58
   4  14   4   47.80   18.86
   4  14   4   10.22   15.93
   4 -14   4   14.87   17.76
  -4 -14  -4   22.02   16.98
  -4  14  -5    2.19   17.41
   4  14   5   15.45   14.44
   4  14   5   11.95   14.75
   4 -14   5   -8.72   16.76
  -4 -14  -5   34.83   19.16
   4  14   6  105.86   17.94
   4  14   6  128.17   30.39
  -4  14  -6  181.43   37.10
   4 -14   6  122.07   32.57
  -4 -14  -6  183.20   34.15
  -4  15   8   33.82   21.66
   4  15  -8   30.35   16.50
   4  15  -8   34.10   21.72
  -4 -15   8  -14.59   23.67
   4 -15  -8   65.64   25.40
   4 -15  -8   22.94   15.48
   4  15  -7   43.77   15.18
  -4  15   7    7.29   17.76
   4  15  -7   14.45   18.69
   4 -15  -7    1.58   13.95
  -4 -15   7   41.17   22.84
   4 -15  -7    3.43   15.50
   4 -15  -7   42.08   15.87
  -4  15   6   29.72   18.67
   4  15  -6   29.80   19.05
   4  15  -6   37.58   12.62
   4 -15  -6   34.09   17.41
   4 -15  -6   19.47   22.56
   4 -15  -6   71.60   18.56
  -4 -15   6    4.01   20.42
  -4  15   5   -1.01   18.76
   4  15  -5    0.04   10.13
   4  15  -5    4.34   13.98
   4  15  -5    2.06    8.87
   4 -15  -5    1.65   13.93
   4 -15  -5   -2.49   14.01
   4 -15  -5  -17.91   11.16
  -4 -15   5   -2.48   17.50
   4  15  -4   43.44    9.01
   4  15  -4   49.52   17.48
  -4  15   4   28.59   19.93
   4  15  -4   28.62   12.12
  -4 -15   4   62.42   21.56
   4 -15  -4   45.52   18.21
   4 -15  -4   80.40   20.13
  -4  15   3  328.70   35.02
   4  15  -3  429.90   33.64
   4  15  -3  409.51   23.08
   4  15  -3  392.88   30.16
  -4 -15   3  418.37   38.89
   4 -15  -3  374.44   33.35
   4 -15  -3  438.63   24.80
   4 -15  -3  426.19   31.83
   4  15  -2  642.58   39.03
  -4  15   2  578.46   44.22
   4  15  -2  651.40   37.80
  -4 -15   2  602.36   45.00
   4 -15  -2  622.92   40.48
   4 -15  -2  668.69   35.79
   4 -15  -2  633.13   32.85
  -4  15   1   24.94   15.70
   4  15  -1   21.07    9.67
   4  15  -1   11.62   12.71
   4  15  -1   25.35   13.94
   4 -15  -1   32.02   15.83
   4 -15  -1   36.36   10.73
  -4 -15   1   -2.83   17.82
   4 -15  -1   39.48   13.34
  -4  15   0   13.38   15.59
   4  15   0   16.37   10.76
   4  15   0    9.83   10.32
   4  15   0    1.21   13.70
   4 -15   0   -4.00    6.65
   4 -15   0   19.67   14.50
  -4 -15   0    8.52   18.24
   4 -15   0   18.17   14.16
   4  15   1  625.35   36.24
   4  15   1  584.81   33.88
  -4  15  -1  634.02   43.58
   4  15   1  631.14   42.78
   4 -15   1  624.11   42.19
   4 -15   1  591.34   39.80
  -4 -15  -1  624.09   49.25
   4  15   2   24.17   12.35
   4  15   2   16.03   14.05
   4  15   2   52.59   19.63
  -4  15  -2   16.15   15.58
   4 -15   2   25.07   16.66
   4 -15   2   11.50   14.85
  -4 -15  -2   24.80   20.82
   4  15   3   76.35   19.68
   4  15   3   64.50   24.27
  -4  15  -3   78.90   22.01
   4  15   3   74.10   14.61
  -4 -15  -3   47.61   22.86
   4 -15   3   39.01   19.17
   4 -15   3   22.25   14.83
   4  15   4  410.02   37.94
   4  15   4  399.73   27.95
  -4  15  -4  518.69   51.53
   4  15   4  426.04   38.24
  -4 -15  -4  508.99   43.73
  -4 -15  -4  336.42   37.63
  -4  15  -5  133.59   30.81
   4  15   5  155.69   29.33
   4 -15   5  140.31   29.79
  -4 -15  -5  102.78   26.50
  -4  15  -6   -8.63   20.04
   4  15   6  -13.02   16.07
   4  15   6  -11.95   11.68
   4 -15   6   10.07   19.13
  -4 -15  -6  -19.64   17.34
   4  16  -8  -21.86   12.65
  -4  16   8  -15.40   16.73
   4  16  -8   -4.76   18.82
  -4 -16   8    7.06   24.91
   4 -16  -8  -15.46   13.83
   4 -16  -8    6.79   18.42
   4  16  -7   51.61   16.29
   4  16  -7   76.97   24.91
  -4  16   7   35.51   22.54
   4 -16  -7   40.22   18.32
   4 -16  -7   57.87   22.49
   4 -16  -7   50.25   18.89
  -4 -16   7   46.05   26.53
  -4  16   6    4.43   16.85
   4  16  -6   -9.76    8.88
   4  16  -6   13.07   16.22
   4 -16  -6   28.50   13.85
   4 -16  -6   11.21   14.90
  -4 -16   6   -5.45   18.19
   4 -16  -6   -5.95   14.73
  -4  16   5  733.17   54.60
   4  16  -5  690.35   37.66
   4  16  -5  784.63   49.80
   4  16  -5  795.58   35.62
  -4 -16   5  776.92   49.54
   4 -16  -5  746.19   46.08
   4 -16  -5  755.93   47.07
   4 -16  -5  813.73   49.27
   4  16  -4  151.97   21.05
  -4  16   4  131.46   27.77
   4  16  -4  144.71   24.17
   4  16  -4  121.02   14.97
   4 -16  -4  174.97   26.89
  -4 -16   4  198.63   29.81
   4 -16  -4  166.91   24.55
   4 -16  -4  138.54   24.19
   4  16  -3  940.34   47.41
  -4  16   3  974.30   56.97
   4  16  -3  932.66   36.82
   4  16  -3 1024.85   52.27
  -4 -16   3  984.98   55.32
   4 -16  -3  918.60   51.73
   4 -16  -3  984.36   49.29
   4 -16  -3  973.82   40.04
  -4  16   2    0.83   15.27
   4  16  -2    5.20    7.50
   4  16  -2   -1.57   12.41
   4  16  -2   11.45   12.82
   4 -16  -2   12.86   14.91
   4 -16  -2  -20.35    8.91
   4 -16  -2   13.58   10.98
  -4 -16   2  -18.87   16.46
  -4  16   1    1.37   14.77
   4  16  -1   19.74   12.52
   4  16  -1   26.56   15.12
   4  16  -1   12.12   10.00
   4 -16  -1   18.94   14.51
  -4 -16   1  -11.01   17.54
   4 -16  -1   -3.92   11.71
   4 -16  -1   19.04   10.42
   4  16   0    1.41   15.19
  -4  16   0   11.57   16.54
   4  16   0   -1.99   10.54
   4  16   0   12.47   10.84
   4 -16   0    9.05   14.36
   4 -16   0    4.52   14.57
  -4 -16   0   15.92   21.57
   4  16   1  229.53   30.81
  -4  16  -1  169.00   27.65
   4  16   1  158.28   19.71
   4  16   1  194.51   23.89
  -4 -16  -1  150.57   30.97
   4 -16   1  165.28   25.21
   4 -16   1  148.15   25.32
   4  16   2    2.04   10.49
   4  16   2   22.01   15.78
   4  16   2   -6.10   11.24
  -4  16  -2    5.21   15.21
   4 -16   2   22.61   16.94
  -4 -16  -2   13.29   19.78
   4 -16   2  -15.22   11.77
  -4  16  -3  238.41   34.53
   4  16   3  276.57   32.11
   4  16   3  247.20   31.27
   4  16   3  211.20   21.03
   4 -16   3  167.31   25.86
   4 -16   3  181.90   29.67
  -4 -16  -3  195.33   33.05
   4  16   4  -18.21   16.26
   4  16   4   18.75   15.73
   4  16   4   14.44   10.85
  -4  16  -4    8.17   18.51
  -4 -16  -4   14.16   21.63
  -4 -16  -4    4.40   17.23
   4 -16   4   -3.28   17.21
   4  16   5   41.85   19.51
   4  16   5   36.88   12.83
  -4  16  -5   49.23   23.71
  -4 -16  -5   10.90   19.07
   4 -16   5   27.56   19.67
   4  16   6   34.99   21.90
  -4  16  -6   12.78   23.91
  -4 -16  -6   13.94   20.90
   4 -16   6   22.92   21.11
  -4  17   8    4.04   20.00
   4  17  -8   10.56   20.71
   4  17  -8   17.75   16.16
  -4 -17   8   -6.50   24.25
   4 -17  -8    9.65   15.79
   4 -17  -8    6.48   20.92
   4 -17  -8    6.78   18.21
  -4  17   7    7.31   18.91
   4  17  -7   19.63   21.37
   4  17  -7   -2.87   11.79
   4 -17  -7  -16.35   15.66
   4 -17  -7   11.72   14.39
  -4 -17   7   13.17   22.49
   4 -17  -7   12.00   17.20
   4  17  -6  179.61   37.37
   4  17  -6  123.13   17.24
   4 -17  -6  161.22   24.63
  -4 -17   6  169.14   31.57
   4 -17  -6  104.27   24.25
  -4  17   5  199.31   32.83
   4  17  -5  169.12   28.36
   4  17  -5  186.02   19.13
   4  17  -5  168.65   21.27
  -4 -17   5  213.13   30.82
   4 -17  -5  182.38   27.25
   4 -17  -5  193.97   28.23
   4  17  -4  956.21   54.13
   4  17  -4  879.08   46.36
  -4  17   4  992.29   60.90
   4  17  -4  903.96   38.15
   4 -17  -4  942.67   52.44
  -4 -17   4 1116.53   59.09
   4 -17  -4  959.92   53.11
   4 -17  -4  956.35   53.97
   4  17  -3   42.35   17.29
   4  17  -3   36.09   15.12
  -4  17   3   48.38   20.94
   4  17  -3   61.90   11.00
   4 -17  -3   51.20   12.73
   4 -17  -3   67.98   17.33
   4 -17  -3   86.83   20.79
  -4 -17   3   78.15   23.97
[truncated: 435,253 more chars]
