# Supplementary material for: Crystal structure and Hirshfeld surface analysis of (Z)-2-amino-4-(2,6-di­chloro­phen­yl)-5-(1-hy­droxy­ethyl­idene)-6-oxo-1-phenyl-1,4,5,6-tetra­hydro­pyridine-3-carbo­nitrile
Source: Acta Crystallogr E Crystallogr Commun. 2021 Aug 10;77(Pt 9):930–4. doi: 10.1107/S2056989021007994 (PMC8423002; doi:10.1107/S2056989021007994)
Supplement: Supplementary file 2 [file e-77-00930-Isup2.hkl]

data_I                                                                          
_shelx_title ' T262 in P2(1)/c'                                                 
_shelx_refln_list_code          4                                               
_shelx_F_calc_maximum      214.58                                               
_exptl_crystal_F_000       824.00                                               
_reflns_d_resolution_high  0.7687                                               
                                                                                
loop_                                                                           
 _space_group_symop_operation_xyz                                               
 'x, y, z'                                                                      
 '-x, y+1/2, -z+1/2'                                                            
 '-x, -y, -z'                                                                   
 'x, -y-1/2, z-1/2'                                                             
                                                                                
_cell_length_a     9.6620                                                       
_cell_length_b    27.0098                                                       
_cell_length_c     7.4782                                                       
_cell_angle_alpha  90.000                                                       
_cell_angle_beta  111.571                                                       
_cell_angle_gamma  90.000                                                       
                                                                                
_shelx_F_squared_multiplier     1.000                                           
                                                                                
loop_                                                                           
 _refln_index_h                                                                 
 _refln_index_k                                                                 
 _refln_index_l                                                                 
 _refln_F_squared_calc                                                          
 _refln_F_squared_meas                                                          
 _refln_F_squared_sigma                                                         
 _refln_observed_status                                                         
   1   0   0       1604.18       1519.95        45.85 o                         
   2   0   0        403.42        445.58        18.01 o                         
   3   0   0        562.65        571.13        28.46 o                         
   4   0   0       3838.47       3696.41       104.20 o                         
   5   0   0       1378.61       1465.59        53.74 o                         
   6   0   0       2260.96       2238.11        73.60 o                         
   7   0   0       5834.17       5544.91       131.05 o                         
   8   0   0        958.65       1014.06        70.48 o                         
   9   0   0        164.61        135.00        39.70 o                         
  10   0   0        207.05        180.98        44.61 o                         
  11   0   0        396.87        471.41        60.61 o                         
   1   1   0        199.60        196.13         7.34 o                         
   2   1   0        199.64        204.72        11.05 o                         
   3   1   0       3663.53       3344.92        44.78 o                         
   4   1   0        146.50        169.96        16.77 o                         
   5   1   0        891.63        781.59        30.60 o                         
   6   1   0        738.40        755.62        33.75 o                         
   7   1   0        104.99        415.22        59.46 o                         
   8   1   0         15.41         45.05        36.03 o                         
   9   1   0         44.09         75.03        25.05 o                         
  10   1   0         98.74         99.45        29.17 o                         
  11   1   0        202.27        321.90        38.77 o                         
   1   2   0        229.78        220.34         7.50 o                         
   2   2   0       1341.91       1268.35        21.13 o                         
   3   2   0       3123.45       2859.82        38.03 o                         
   4   2   0      10335.28       9820.36       118.71 o                         
   5   2   0         35.84          4.33        16.56 o                         
   6   2   0         10.69         -8.49        16.33 o                         
   7   2   0         18.12         13.84        20.38 o                         
   8   2   0          5.64        -19.39        20.41 o                         
   9   2   0        266.19        234.81        31.11 o                         
  10   2   0        217.56        162.34        33.23 o                         
  11   2   0        408.35        486.07        49.78 o                         
   1   3   0       3286.22       3063.26        27.84 o                         
   2   3   0         49.61         70.91         9.10 o                         
   3   3   0        701.70        653.01        19.39 o                         
   4   3   0       1386.16       1430.13        33.47 o                         
   5   3   0        134.70        126.30        16.98 o                         
   6   3   0         88.89         81.43        19.21 o                         
   7   3   0        309.70        349.37        29.52 o                         
   8   3   0         25.75         39.93        22.27 o                         
   9   3   0         23.50         -2.69        24.94 o                         
  10   3   0         46.36         37.29        31.71 o                         
  11   3   0         66.46         94.45        30.98 o                         
   0   4   0      13889.92      12889.11       145.29 o                         
   1   4   0       8832.78       8187.86        68.44 o                         
   2   4   0         45.47         56.18         8.63 o                         
   3   4   0       1856.59       1790.04        32.46 o                         
   4   4   0        656.35        595.05        27.61 o                         
   5   4   0        300.82        335.24        22.10 o                         
   6   4   0        890.35        813.25        35.89 o                         
   7   4   0          0.41         25.08        20.90 o                         
   8   4   0         57.64         78.02        23.38 o                         
   9   4   0         94.64         40.34        27.11 o                         
  10   4   0          8.98         17.21        24.63 o                         
  11   4   0       1019.68       1073.92        60.28 o                         
   1   5   0        744.21        680.78        14.98 o                         
   2   5   0       1430.93       1320.49        23.83 o                         
   3   5   0        264.62        290.59        14.74 o                         
   4   5   0         17.42         26.74        12.68 o                         
   5   5   0          3.14          6.71        13.56 o                         
   6   5   0         47.09         17.56        17.80 o                         
   7   5   0        180.33        268.44        61.04 o                         
   8   5   0       1323.71       1351.91        54.66 o                         
   9   5   0         82.45         93.58        27.01 o                         
  10   5   0         29.15          2.76        33.80 o                         
  11   5   0        191.98        223.85        40.39 o                         
   0   6   0       8220.54       7528.05       147.17 o                         
   1   6   0         12.98         37.81         8.41 o                         
   2   6   0         11.37         -3.59         7.91 o                         
   3   6   0         40.80         18.02        10.20 o                         
   4   6   0          7.76          1.09        13.04 o                         
   5   6   0        134.33        119.76        17.26 o                         
   6   6   0       1006.13        970.50        37.16 o                         
   7   6   0       5645.87       5199.19        89.69 o                         
   8   6   0       1983.26       1942.53        58.29 o                         
   9   6   0        374.77        388.63        34.36 o                         
  10   6   0          4.78         -0.44        24.49 o                         
  11   6   0        131.36         65.53        33.53 o                         
   1   7   0         16.12         40.98        11.95 o                         
   2   7   0        283.87        236.60        13.50 o                         
   3   7   0       1101.45        971.78        31.92 o                         
   4   7   0        349.02        341.95        23.43 o                         
   5   7   0       2028.37       1828.17        48.85 o                         
   6   7   0        321.75        331.43        29.54 o                         
   7   7   0          3.76         34.86        23.44 o                         
   8   7   0        435.23        555.72        45.65 o                         
   9   7   0        239.83        215.66        33.17 o                         
  10   7   0        235.81        252.59        37.50 o                         
  11   7   0        120.93         95.41        31.33 o                         
   0   8   0        147.98        149.68        21.27 o                         
   1   8   0        408.30        376.61        25.31 o                         
   2   8   0       2378.67       2295.63        44.33 o                         
   3   8   0       5087.63       4969.90        65.85 o                         
   4   8   0       6181.95       6135.59       100.89 o                         
   5   8   0       1278.50       1270.37        45.89 o                         
   6   8   0        459.36        477.42        33.19 o                         
   7   8   0        475.39        442.35        35.40 o                         
   8   8   0         45.28         41.23        23.86 o                         
   9   8   0         30.60         23.48        27.41 o                         
  10   8   0          8.19         74.75        28.56 o                         
  11   8   0        830.08        737.67        78.91 o                         
   1   9   0       2994.90       2872.06        54.19 o                         
   2   9   0       2339.04       2127.95        39.34 o                         
   3   9   0       1467.67       1465.92        36.65 o                         
   4   9   0        296.58        311.90        28.41 o                         
   5   9   0         77.09         70.24        20.41 o                         
   6   9   0         62.23         89.64        23.87 o                         
   7   9   0        143.52        106.32        27.01 o                         
   8   9   0        164.89        131.28        27.24 o                         
   9   9   0        969.01        928.51        57.51 o                         
  10   9   0        220.16        240.83        44.05 o                         
  11   9   0         62.81         83.36        38.48 o                         
   0  10   0        327.52        276.12        25.12 o                         
   1  10   0          0.19         -8.88        12.71 o                         
   2  10   0       1723.79       1731.16        49.54 o                         
   3  10   0         14.60          9.44        12.23 o                         
   4  10   0        460.94        447.47        27.50 o                         
   5  10   0         24.90         39.21        22.48 o                         
   6  10   0         47.99         60.96        23.08 o                         
   7  10   0        390.10        342.66        35.32 o                         
   8  10   0         94.56        124.30        28.23 o                         
   9  10   0         39.50         34.69        27.82 o                         
  10  10   0         69.33         40.17        29.66 o                         
  11  10   0        163.36        156.82        39.18 o                         
   1  11   0       1678.65       1575.35        38.66 o                         
   2  11   0         97.11         56.73        13.66 o                         
   3  11   0         16.51         19.88        12.86 o                         
   4  11   0          1.44          9.22        16.45 o                         
   5  11   0         11.45         14.89        20.82 o                         
   6  11   0        350.11        313.86        36.67 o                         
   7  11   0          9.19          4.72        26.75 o                         
   8  11   0        164.88        182.63        30.45 o                         
   9  11   0        187.83        179.05        31.52 o                         
  10  11   0         29.64          7.03        27.03 o                         
  11  11   0         90.62         76.40        42.13 o                         
   0  12   0       6515.63       6006.65       116.36 o                         
   1  12   0        797.04        794.30        31.47 o                         
   2  12   0       4370.58       4577.98        69.34 o                         
   3  12   0        245.14        263.58        20.47 o                         
   4  12   0         73.78         54.89        18.52 o                         
   5  12   0         92.62        111.90        28.55 o                         
   6  12   0        482.91        444.43        34.61 o                         
   7  12   0        338.00        375.36        39.94 o                         
   8  12   0        289.71        327.23        40.29 o                         
   9  12   0          0.49          4.38        31.64 o                         
  10  12   0         88.27        102.16        37.72 o                         
   1  13   0         25.37         40.16        15.84 o                         
   2  13   0       1172.26       1199.53        35.38 o                         
   3  13   0       4421.35       4265.81        70.08 o                         
   4  13   0        984.28        965.18        40.48 o                         
   5  13   0       3897.96       3941.94        80.32 o                         
   6  13   0         27.41        -15.05        28.66 o                         
   7  13   0          9.94         18.54        23.32 o                         
   8  13   0        101.92         64.37        26.88 o                         
   9  13   0        136.57        130.50        30.72 o                         
  10  13   0        209.18        196.92        39.29 o                         
   0  14   0         16.72          0.56        20.24 o                         
   1  14   0         60.19         78.80        17.86 o                         
   2  14   0        484.81        418.84        25.80 o                         
   3  14   0        511.53        537.15        35.61 o                         
   4  14   0       1011.15       1071.76        54.58 o                         
   5  14   0         84.82         90.27        27.18 o                         
   6  14   0       1364.15       1405.38        55.50 o                         
   7  14   0        126.80        143.00        28.12 o                         
   8  14   0         72.68         80.91        27.30 o                         
   9  14   0        434.25        422.24        48.40 o                         
  10  14   0         97.17         72.15        40.44 o                         
   1  15   0       5003.53       4974.39        83.51 o                         
   2  15   0        949.90       1023.74        35.59 o                         
   3  15   0        726.46        726.71        32.70 o                         
   4  15   0         46.84         39.86        18.03 o                         
   5  15   0        358.98        333.73        31.98 o                         
   6  15   0       2088.80       2161.15        65.37 o                         
   7  15   0        313.27        304.48        47.61 o                         
   8  15   0        171.58        152.97        33.98 o                         
   9  15   0        738.95        719.75        51.38 o                         
  10  15   0          3.19         13.28        35.87 o                         
   0  16   0         10.77        -15.27        22.64 o                         
   1  16   0         80.22         62.80        20.38 o                         
   2  16   0          1.18          0.82        18.29 o                         
   3  16   0        343.93        344.67        26.12 o                         
   4  16   0         24.69         31.14        23.43 o                         
   5  16   0        240.47        192.39        29.53 o                         
   6  16   0        570.54        495.04        41.23 o                         
   7  16   0         33.12          4.09        27.62 o                         
   8  16   0        512.98        484.35        41.84 o                         
   9  16   0        112.08        150.51        34.67 o                         
  10  16   0          0.05        -34.54        34.54 o                         
   1  17   0        378.86        326.90        28.00 o                         
   2  17   0        100.13        110.27        21.22 o                         
   3  17   0        765.30        728.49        35.71 o                         
   4  17   0        253.57        217.08        24.88 o                         
   5  17   0        715.76        877.08        59.58 o                         
   6  17   0        829.78        793.70        46.71 o                         
   7  17   0        261.79        244.36        32.91 o                         
   8  17   0         21.29         -3.91        27.04 o                         
   9  17   0          7.92         65.27        36.02 o                         
  10  17   0         28.17         40.24        35.15 o                         
   0  18   0         11.47         29.28        33.42 o                         
   1  18   0         20.31         33.85        21.29 o                         
   2  18   0          3.78          8.50        19.55 o                         
   3  18   0          0.02          4.93        19.77 o                         
   4  18   0        309.91        309.03        28.69 o                         
   5  18   0         67.95         61.53        27.95 o                         
   6  18   0        232.16        194.53        31.26 o                         
   7  18   0         38.10         -1.32        27.40 o                         
   8  18   0         14.63         10.15        27.63 o                         
   9  18   0        293.83        173.00        38.25 o                         
  10  18   0        103.05        129.98        42.46 o                         
   1  19   0         80.64         76.83        24.95 o                         
   2  19   0       2099.09       2280.28        58.20 o                         
   3  19   0         90.23         81.61        23.93 o                         
   4  19   0         32.55         36.36        22.51 o                         
   5  19   0       1267.14       1256.31        63.69 o                         
   6  19   0        199.02        182.91        31.82 o                         
   7  19   0          1.16        -24.47        24.47 o                         
   8  19   0         62.41         69.33        34.00 o                         
   9  19   0         74.15         58.61        34.68 o                         
   0  20   0       3473.79       3666.73       105.07 o                         
   1  20   0         38.28         44.45        27.38 o                         
   2  20   0        749.11        643.41        40.12 o                         
   3  20   0        423.00        408.93        33.91 o                         
   4  20   0          0.27        -13.30        22.15 o                         
   5  20   0        780.82        736.19        45.60 o                         
   6  20   0         77.94        111.05        29.73 o                         
   7  20   0         79.08         54.56        28.34 o                         
   8  20   0        708.03        807.27        61.27 o                         
   9  20   0        453.89        463.87        49.84 o                         
   1  21   0       1750.04       1864.93        67.34 o                         
   2  21   0       2872.98       3054.59       103.09 o                         
   3  21   0       1994.18       2124.15        61.08 o                         
   4  21   0        517.43        571.22        37.22 o                         
   5  21   0        151.31        112.92        30.19 o                         
   6  21   0       1205.79       1376.89        86.84 o                         
   7  21   0        591.11        583.32        57.98 o                         
   8  21   0        422.58        427.85        45.64 o                         
   9  21   0        307.93        399.61        45.14 o                         
   0  22   0        397.36        368.60        50.07 o                         
   1  22   0        736.02        754.31        61.55 o                         
   2  22   0          4.79         33.22        26.39 o                         
   3  22   0        311.06        276.96        30.88 o                         
   4  22   0        655.42        724.52        42.09 o                         
   5  22   0         14.53          3.38        44.01 o                         
   6  22   0         22.32         -2.45        28.82 o                         
   7  22   0         44.70         23.07        29.13 o                         
   8  22   0          7.86        -37.92        37.92 o                         
   9  22   0         37.72        -36.75        36.75 o                         
   1  23   0        688.57        738.28        46.11 o                         
   2  23   0        370.70        375.53        34.81 o                         
   3  23   0       1841.03       1854.57        60.30 o                         
   4  23   0        800.29        821.14        43.92 o                         
   5  23   0        459.13        455.09        51.54 o                         
   6  23   0         45.47         -1.63        27.83 o                         
   7  23   0          0.54        -31.18        38.75 o                         
   8  23   0         96.13        162.85        36.88 o                         
   0  24   0         33.42        -12.56        34.55 o                         
   1  24   0         24.34         15.71        29.39 o                         
   2  24   0        551.92        578.42        39.53 o                         
   3  24   0        597.54        580.75        39.98 o                         
   4  24   0         86.60         58.41        25.48 o                         
   5  24   0         81.20         41.94        30.51 o                         
   6  24   0         46.80         67.25        34.35 o                         
   7  24   0        269.77        271.98        46.74 o                         
   8  24   0         56.30         40.30        34.73 o                         
   1  25   0         46.20         31.02        27.84 o                         
   2  25   0        243.84        295.02        43.04 o                         
   3  25   0       1845.96       2087.87        77.74 o                         
   4  25   0        144.17        113.55        36.22 o                         
   5  25   0        202.75        208.16        36.50 o                         
   6  25   0         50.59         74.13        44.67 o                         
   7  25   0          9.78        -14.79        44.66 o                         
   8  25   0          0.00        -37.55        37.55 o                         
   0  26   0        836.82        868.99        68.24 o                         
   1  26   0         24.71          9.57        26.71 o                         
   2  26   0         10.72         71.34        27.85 o                         
   3  26   0          8.01        -25.27        25.27 o                         
   4  26   0         55.45         44.24        36.50 o                         
   5  26   0         11.74         33.13        28.25 o                         
   6  26   0        174.21        132.91        36.66 o                         
   7  26   0        749.55        767.67        59.85 o                         
   1  27   0        693.02        785.26        46.50 o                         
   2  27   0        140.28        118.87        34.15 o                         
   3  27   0        225.82        289.18        38.30 o                         
   4  27   0        209.06        143.45        32.40 o                         
   5  27   0          0.54        -34.05        34.05 o                         
   6  27   0        353.30        325.62        45.01 o                         
   7  27   0          1.60         53.16        37.59 o                         
   0  28   0        597.64        772.51        81.56 o                         
   1  28   0         67.02         86.25        30.23 o                         
   2  28   0          0.40         -5.12        31.57 o                         
   3  28   0        487.34        526.20        41.83 o                         
   4  28   0        678.20        748.57        48.36 o                         
   5  28   0         13.73          3.56        31.38 o                         
   6  28   0         14.74        -16.59        38.09 o                         
   7  28   0        142.56        149.00        43.79 o                         
   1  29   0        189.89        199.90        35.73 o                         
   2  29   0         92.33         84.55        32.40 o                         
   3  29   0        303.34        356.59        37.99 o                         
   4  29   0         23.21        -26.75        29.25 o                         
   5  29   0        118.05        147.18        44.34 o                         
   6  29   0         19.63         22.13        49.38 o                         
   0  30   0       1045.12       1320.64       104.77 o                         
   1  30   0         53.19         79.34        31.19 o                         
   2  30   0         72.21         81.31        34.02 o                         
   3  30   0         96.06         82.24        32.15 o                         
   4  30   0        321.95        362.69        41.76 o                         
   5  30   0         38.74         43.98        37.40 o                         
   6  30   0         16.36        -24.31        42.65 o                         
   1  31   0         34.52          6.25        39.48 o                         
   2  31   0         11.57         30.82        34.23 o                         
   3  31   0          2.33         -3.72        31.02 o                         
   4  31   0        201.07        243.40        50.34 o                         
   5  31   0         22.28        115.95        36.43 o                         
   0  32   0        780.97       1050.54        83.53 o                         
   1  32   0          3.19        -20.14        38.68 o                         
   2  32   0        346.18        365.76        55.02 o                         
   3  32   0         19.86         19.76        37.45 o                         
   4  32   0         65.89         64.69        33.66 o                         
   1  33   0        159.94        161.26        49.23 o                         
   2  33   0          4.94         -5.85        32.81 o                         
   3  33   0        190.99        239.77        42.59 o                         
   0  34   0         12.29         25.82        56.92 o                         
   1  34   0        318.79        352.20        52.33 o                         
   2  34   0        120.50        194.64        40.69 o                         
 -12   1   1         56.16         92.77        32.32 o                         
 -11   1   1         66.90         71.12        28.38 o                         
 -10   1   1        368.70        449.72        36.16 o                         
  -9   1   1          5.00         13.28        21.33 o                         
  -8   1   1         20.31         57.73        26.04 o                         
  -7   1   1       1300.18       1315.41        44.69 o                         
  -6   1   1       2318.72       2237.00        48.68 o                         
  -5   1   1        128.58        133.24        18.07 o                         
  -4   1   1         16.78         41.42        11.61 o                         
  -3   1   1       4432.16       4334.36        53.81 o                         
  -2   1   1       8423.55       8326.22        82.50 o                         
  -1   1   1       4661.33       4869.71        41.81 o                         
   0   1   1       7207.70       7338.60        93.37 o                         
   1   1   1        458.17        518.34        12.59 o                         
   2   1   1       2105.83       1923.94        42.19 o                         
   3   1   1        219.28        246.96        16.10 o                         
   4   1   1       4776.94       4785.01        64.15 o                         
   5   1   1        220.32        209.92        21.29 o                         
   6   1   1        171.72        200.37        27.42 o                         
   7   1   1         39.65         99.99        23.67 o                         
   8   1   1        642.66        673.12        43.51 o                         
   9   1   1        175.10        169.94        29.59 o                         
  10   1   1        194.54        129.84        31.81 o                         
  11   1   1         10.08         28.29        29.57 o                         
 -12   2   1         24.53         63.64        36.85 o                         
 -11   2   1        115.21         89.51        27.79 o                         
 -10   2   1        178.75        268.16        30.98 o                         
  -9   2   1        384.98        446.30        41.07 o                         
  -8   2   1        711.11        670.25        40.68 o                         
  -7   2   1        141.37        165.36        23.29 o                         
  -6   2   1        862.86        995.53        34.91 o                         
  -5   2   1       1816.32       1734.58        38.85 o                         
  -4   2   1       3563.90       3230.73        81.86 o                         
  -3   2   1        100.36         87.45        10.95 o                         
  -2   2   1       1613.21       1539.82        28.35 o                         
  -1   2   1         39.22         47.91         4.14 o                         
   0   2   1       5650.48       5622.92        49.59 o                         
   1   2   1       7334.92       7115.62        77.79 o                         
   2   2   1       5899.56       5452.16        75.44 o                         
   3   2   1        482.31        452.51        20.95 o                         
   4   2   1        272.76        319.78        20.38 o                         
   5   2   1        208.81        183.75        21.95 o                         
   6   2   1        119.62        120.35        22.36 o                         
   7   2   1         31.46         48.35        22.83 o                         
   8   2   1        295.36        321.69        31.47 o                         
   9   2   1         13.86         53.72        24.97 o                         
  10   2   1         11.57         18.27        27.68 o                         
  11   2   1        232.83        322.34        41.26 o                         
 -12   3   1        103.21        118.12        35.79 o                         
 -11   3   1         74.90         89.15        32.87 o                         
 -10   3   1       1257.96       1312.50        58.91 o                         
  -9   3   1        550.80        553.59        61.08 o                         
  -8   3   1         99.05        161.02        25.80 o                         
  -7   3   1          3.92         55.16        19.56 o                         
  -6   3   1       1095.24       1137.71        36.66 o                         
  -5   3   1         14.80         12.95        12.52 o                         
  -4   3   1        863.43        845.57        24.22 o                         
  -3   3   1      18266.47      17913.29       226.83 o                         
  -2   3   1         31.22         25.83        11.09 o                         
  -1   3   1        772.00        759.47        11.42 o                         
   0   3   1       2860.46       2776.54        29.60 o                         
   1   3   1       1532.50       1641.48        27.80 o                         
   2   3   1        287.11        347.86        18.67 o                         
   3   3   1        448.42        493.12        21.66 o                         
   4   3   1       2631.56       2464.77        46.26 o                         
   5   3   1       1717.77       1558.71        59.15 o                         
   6   3   1        431.12        487.99        45.93 o                         
   7   3   1        319.00        360.35        38.79 o                         
   8   3   1         10.26         30.89        22.41 o                         
   9   3   1         29.01         20.42        23.75 o                         
  10   3   1         28.66        -22.00        34.06 o                         
  11   3   1         45.71         81.71        35.13 o                         
 -12   4   1        171.55        180.34        43.82 o                         
 -11   4   1          0.16        -13.17        26.72 o                         
 -10   4   1          0.22         78.26        23.94 o                         
  -9   4   1       1361.71       1394.85        51.77 o                         
  -8   4   1        888.28        941.43        45.11 o                         
  -7   4   1       1269.41       1281.82        66.05 o                         
  -6   4   1        315.28        332.66        23.41 o                         
  -5   4   1       4370.09       4319.31        82.62 o                         
  -4   4   1       3699.46       3556.15        49.93 o                         
  -3   4   1        888.54        890.17        28.05 o                         
  -2   4   1      10180.72       9619.38       109.57 o                         
  -1   4   1       2473.93       2395.37        27.85 o                         
   0   4   1       1488.95       1471.69        27.26 o                         
   1   4   1      11774.30      11918.21       117.74 o                         
   2   4   1      20582.60      20337.20       220.90 o                         
   3   4   1       2571.73       2679.42        44.76 o                         
   4   4   1       4245.51       4217.22        63.82 o                         
   5   4   1        246.12        228.08        22.60 o                         
   6   4   1         16.52         29.95        22.74 o                         
   7   4   1        988.05       1003.36        48.21 o                         
   8   4   1        357.92        433.26        38.09 o                         
   9   4   1        959.93       1153.25        58.86 o                         
  10   4   1        142.08        203.83        36.49 o                         
  11   4   1        105.28         71.52        41.64 o                         
 -11   5   1         78.39         40.62        26.86 o                         
 -10   5   1          0.88         12.87        23.59 o                         
  -9   5   1        140.60        175.25        30.74 o                         
  -8   5   1         25.08         96.92        23.03 o                         
  -7   5   1       5110.70       4839.19        87.98 o                         
  -6   5   1       1924.72       1890.50        45.64 o                         
  -5   5   1       1668.10       1714.67        43.68 o                         
  -4   5   1        212.57        312.18        15.59 o                         
  -3   5   1       2240.17       2282.96        43.37 o                         
  -2   5   1       4626.12       4529.96        70.55 o                         
  -1   5   1       1178.08       1192.22        22.02 o                         
   0   5   1       2369.28       2310.61        41.17 o                         
   1   5   1      46045.99      48127.32       464.22 o                         
   2   5   1       6116.66       6145.81        79.56 o                         
   3   5   1        821.40        937.81        27.56 o                         
   4   5   1          9.43         30.41        14.33 o                         
   5   5   1        343.38        399.31        28.75 o                         
   6   5   1        103.64        129.04        25.48 o                         
   7   5   1        568.12        638.38        41.88 o                         
   8   5   1       1869.51       1850.54        64.68 o                         
   9   5   1        199.63        244.39        35.13 o                         
  10   5   1          2.07        -13.36        27.11 o                         
  11   5   1        209.33        228.05        55.57 o                         
 -11   6   1        359.77        357.22        37.37 o                         
 -10   6   1        130.22        187.46        29.18 o                         
  -9   6   1          2.35         20.32        20.77 o                         
  -8   6   1       1221.24       1084.25        45.02 o                         
  -7   6   1        244.25        246.57        29.56 o                         
  -6   6   1        359.61        459.27        27.70 o                         
  -5   6   1         67.52         82.21        14.91 o                         
  -4   6   1        211.11        177.64        12.93 o                         
  -3   6   1       2169.48       2043.80        41.40 o                         
  -2   6   1       1678.10       1550.27        31.18 o                         
  -1   6   1        517.94        501.43        18.11 o                         
   0   6   1       7247.82       6975.68        78.41 o                         
   1   6   1       2147.51       2086.31        33.71 o                         
   2   6   1       2391.65       2311.16        41.94 o                         
   3   6   1        146.41        223.26        17.59 o                         
   4   6   1        689.95        686.28        30.21 o                         
   5   6   1        423.26        407.33        28.17 o                         
   6   6   1       1668.99       1680.45        64.24 o                         
   7   6   1          2.26        -16.59        21.68 o                         
   8   6   1        122.69        142.61        28.62 o                         
   9   6   1         17.03         23.59        25.96 o                         
  10   6   1         79.00         96.68        33.31 o                         
 -11   7   1          1.64          9.45        26.26 o                         
 -10   7   1        369.41        385.73        40.01 o                         
  -9   7   1        234.15        193.18        29.98 o                         
  -8   7   1         63.52        105.03        29.03 o                         
  -7   7   1         87.00        133.65        22.26 o                         
  -6   7   1        148.34        117.22        20.44 o                         
  -5   7   1        420.48        426.91        28.19 o                         
  -4   7   1       3017.26       3050.03        47.23 o                         
  -3   7   1       3635.15       3518.91        47.48 o                         
  -2   7   1       2527.53       2519.03        37.07 o                         
  -1   7   1       3159.37       2826.43        35.85 o                         
   0   7   1          0.18          9.69         7.98 o                         
   1   7   1       9979.53       9674.15       112.05 o                         
   2   7   1        176.69        218.06        18.13 o                         
   3   7   1        589.82        606.01        25.42 o                         
   4   7   1        460.27        450.68        27.55 o                         
   5   7   1       2530.63       2397.83        55.07 o                         
   6   7   1        767.94        853.12        48.04 o                         
   7   7   1         32.56          7.22        22.56 o                         
   8   7   1       1723.93       1611.80        61.06 o                         
   9   7   1         58.70         68.37        30.27 o                         
  10   7   1          0.18        -16.03        26.13 o                         
 -11   8   1        282.92        321.10        48.24 o                         
 -10   8   1         49.23        130.54        26.33 o                         
  -9   8   1        591.81        558.79        36.52 o                         
  -8   8   1        277.75        233.64        26.91 o                         
  -7   8   1        333.95        304.76        26.93 o                         
  -6   8   1          3.54         38.20        25.00 o                         
  -5   8   1        255.65        264.72        23.78 o                         
  -4   8   1       7218.20       7174.79        86.90 o                         
  -3   8   1          5.48         -8.49         8.49 o                         
  -2   8   1       1632.41       1478.22        28.94 o                         
  -1   8   1        989.24        976.08        22.44 o                         
   0   8   1       2745.23       2579.20        36.34 o                         
   1   8   1       5586.11       5409.12        70.60 o                         
   2   8   1        103.98         92.91        13.73 o                         
   3   8   1       2380.27       2410.54        48.22 o                         
   4   8   1        790.68        796.58        32.79 o                         
   5   8   1       1271.01       1261.74        43.20 o                         
   6   8   1       3224.60       3075.42        79.52 o                         
   7   8   1        227.99        280.33        31.67 o                         
   8   8   1         12.15         19.52        24.98 o                         
   9   8   1         32.31          7.65        26.02 o                         
  10   8   1          0.84        -17.20        30.06 o                         
 -11   9   1        106.90         69.66        29.17 o                         
 -10   9   1       1591.24       1538.39        65.62 o                         
  -9   9   1        104.49        117.98        24.62 o                         
  -8   9   1        162.48         95.62        23.32 o                         
  -7   9   1         22.37         17.91        19.97 o                         
  -6   9   1         16.26         22.68        24.03 o                         
  -5   9   1       1530.29       1478.82        38.80 o                         
  -4   9   1          3.48         -9.49         9.49 o                         
  -3   9   1       1826.91       1468.21        29.69 o                         
  -2   9   1        831.90        816.27        22.13 o                         
  -1   9   1       4336.91       4212.53        55.42 o                         
   0   9   1        152.54        135.03        12.69 o                         
   1   9   1       2318.55       2317.08        37.53 o                         
   2   9   1       3075.47       3178.97        50.48 o                         
   3   9   1          9.28         -8.34        16.50 o                         
   4   9   1        460.54        449.15        30.71 o                         
   5   9   1        709.30        649.69        35.04 o                         
   6   9   1         33.03         32.44        23.76 o                         
   7   9   1        808.95        933.16        49.18 o                         
   8   9   1        215.60        203.04        34.09 o                         
   9   9   1         12.94         16.69        26.36 o                         
  10   9   1        126.88         65.69        36.09 o                         
 -11  10   1        276.06        187.13        43.14 o                         
 -10  10   1        263.93        273.25        32.84 o                         
  -9  10   1        252.62        190.68        32.11 o                         
  -8  10   1        128.48        137.25        28.40 o                         
  -7  10   1        324.36        309.23        32.35 o                         
  -6  10   1         49.63         50.70        18.11 o                         
  -5  10   1       3814.55       3659.67        67.42 o                         
  -4  10   1         74.18         72.04        12.52 o                         
  -3  10   1       1026.90       1122.40        31.10 o                         
  -2  10   1        375.38        322.24        18.74 o                         
  -1  10   1          8.97         25.58        11.39 o                         
   0  10   1       1888.02       1747.23        30.84 o                         
   1  10   1       4411.94       4558.89        65.15 o                         
   2  10   1       7092.57       6959.03       100.14 o                         
   3  10   1        356.21        394.57        24.27 o                         
   4  10   1        100.84         75.97        20.23 o                         
   5  10   1         37.00         54.77        21.90 o                         
   6  10   1        210.92        172.51        28.98 o                         
   7  10   1         19.61         -0.46        22.53 o                         
   8  10   1        221.91        205.59        33.42 o                         
   9  10   1        461.41        500.89        50.91 o                         
  10  10   1        221.33        310.01        40.18 o                         
 -11  11   1        307.34        301.69        88.01 o                         
 -10  11   1         78.11         41.61        35.43 o                         
  -9  11   1          0.21        -30.41        30.41 o                         
  -8  11   1        763.19        750.35        45.89 o                         
  -7  11   1       1322.11       1226.75        47.83 o                         
  -6  11   1          2.26          4.16        17.45 o                         
  -5  11   1         17.79         15.64        16.60 o                         
  -4  11   1        442.61        514.33        25.62 o                         
  -3  11   1        454.91        461.06        23.64 o                         
  -2  11   1        148.20        158.90        16.23 o                         
  -1  11   1        140.39        103.66        15.12 o                         
   0  11   1          0.27          7.00        11.32 o                         
   1  11   1       4493.75       4400.74        67.03 o                         
   2  11   1         14.80         13.21        14.82 o                         
   3  11   1        320.82        365.34        24.02 o                         
   4  11   1         21.81         18.67        16.97 o                         
   5  11   1        223.72        201.32        28.59 o                         
   6  11   1       1238.30       1150.80        51.27 o                         
   7  11   1         75.81         87.32        26.24 o                         
   8  11   1       1372.19       1332.94        61.47 o                         
   9  11   1        136.91        102.88        30.80 o                         
  10  11   1        184.69        167.82        40.36 o                         
 -11  12   1        147.59         79.41        40.78 o                         
 -10  12   1          0.13        -14.24        25.71 o                         
  -9  12   1        156.90        169.77        26.50 o                         
  -8  12   1        228.73        297.40        38.65 o                         
  -7  12   1         34.49         34.73        21.60 o                         
  -6  12   1        428.50        431.08        28.74 o                         
  -5  12   1          0.79         15.61        18.03 o                         
  -4  12   1        969.65        834.59        36.39 o                         
  -3  12   1        883.28        822.23        29.67 o                         
  -2  12   1       1676.92       1586.26        37.77 o                         
  -1  12   1        455.71        417.18        22.23 o                         
   0  12   1       1137.39       1266.95        39.56 o                         
   1  12   1        441.84        463.84        23.59 o                         
   2  12   1         10.59         13.31        14.90 o                         
   3  12   1         33.92         47.29        16.36 o                         
   4  12   1       1609.98       1562.06        46.08 o                         
   5  12   1       2613.21       2496.65        62.15 o                         
   6  12   1       1259.56       1260.10        70.14 o                         
   7  12   1        139.77        110.75        31.31 o                         
   8  12   1         38.74         82.64        32.57 o                         
   9  12   1        278.76        313.44        40.53 o                         
  10  12   1          1.82        -45.80        45.80 o                         
 -11  13   1        307.57        424.34        60.78 o                         
 -10  13   1        328.56        378.33        39.21 o                         
  -9  13   1         21.90          7.89        26.69 o                         
  -8  13   1         76.02         71.43        22.46 o                         
  -7  13   1         21.56          1.59        20.50 o                         
  -6  13   1         41.50         28.45        19.87 o                         
  -5  13   1          4.60        -17.62        17.62 o                         
  -4  13   1          0.55        -13.57        14.30 o                         
  -3  13   1        530.42        500.36        27.44 o                         
  -2  13   1        227.06        175.67        18.41 o                         
  -1  13   1       2084.93       2243.71        50.79 o                         
   0  13   1        553.15        590.80        26.77 o                         
   1  13   1        487.45        514.81        25.17 o                         
   2  13   1        262.49        358.05        25.16 o                         
   3  13   1         95.51        136.91        21.22 o                         
   4  13   1         83.43         76.45        20.30 o                         
   5  13   1        236.19        189.83        28.52 o                         
   6  13   1        265.72        303.33        41.93 o                         
   7  13   1          2.30          1.04        25.38 o                         
   8  13   1         71.96         33.08        30.35 o                         
   9  13   1          7.08          6.98        33.21 o                         
  10  13   1         81.76          5.13        40.84 o                         
 -11  14   1        678.84        658.11        65.72 o                         
 -10  14   1         45.71         49.42        28.90 o                         
  -9  14   1        182.77        253.07        51.25 o                         
  -8  14   1        924.02        888.58        44.10 o                         
  -7  14   1        728.84        756.93        38.54 o                         
  -6  14   1        543.77        498.37        32.07 o                         
  -5  14   1        190.02        181.94        22.55 o                         
  -4  14   1       1135.12       1124.36        46.90 o                         
  -3  14   1         78.87         56.11        17.03 o                         
  -2  14   1       1580.57       1580.41        40.81 o                         
  -1  14   1       2481.71       2557.01        55.96 o                         
   0  14   1        558.57        507.76        26.27 o                         
   1  14   1          1.02         -1.56        13.76 o                         
   2  14   1        241.45        209.48        20.34 o                         
   3  14   1        744.14        724.03        36.96 o                         
   4  14   1          0.13         14.22        19.08 o                         
   5  14   1        721.45        699.49        51.11 o                         
   6  14   1       1223.61       1210.39        55.08 o                         
   7  14   1        159.09        142.04        29.12 o                         
   8  14   1          1.50        -23.73        23.73 o                         
   9  14   1        355.57        366.26        41.15 o                         
  10  14   1        366.31        281.91        46.33 o                         
 -10  15   1        210.40        182.97        43.48 o                         
  -9  15   1         16.43        -24.78        26.15 o                         
  -8  15   1         40.11         39.87        22.69 o                         
  -7  15   1       1008.03        889.93        45.35 o                         
  -6  15   1          8.35        -11.23        19.17 o                         
  -5  15   1          4.57         18.73        20.61 o                         
  -4  15   1        152.96        110.98        20.73 o                         
  -3  15   1        918.17        963.16        37.91 o                         
  -2  15   1        463.88        470.43        27.07 o                         
  -1  15   1        217.33        260.30        24.41 o                         
   0  15   1        343.83        368.95        24.45 o                         
   1  15   1        954.54       1016.87        35.35 o                         
   2  15   1        485.84        513.96        29.49 o                         
   3  15   1        412.05        394.44        31.40 o                         
   4  15   1       2774.40       2782.34        68.98 o                         
   5  15   1        131.99        153.46        28.85 o                         
   6  15   1          4.53         55.76        28.35 o                         
   7  15   1        176.77        152.29        30.53 o                         
   8  15   1         37.60         36.56        28.63 o                         
   9  15   1          7.90          3.43        45.23 o                         
  10  15   1         46.96        112.32       107.85 o                         
 -10  16   1         12.71        -33.94        33.94 o                         
  -9  16   1        106.01         64.77        27.59 o                         
  -8  16   1        700.75        681.54        45.89 o                         
  -7  16   1        804.36        852.46        41.50 o                         
  -6  16   1       1954.69       1894.67        54.72 o                         
  -5  16   1       1511.30       1471.46        47.39 o                         
  -4  16   1         80.95         49.54        20.24 o                         
  -3  16   1          6.33         15.13        17.59 o                         
  -2  16   1         23.39         37.75        17.54 o                         
  -1  16   1       3053.52       3265.68        68.01 o                         
   0  16   1        743.91        615.45        30.17 o                         
   1  16   1        823.96        892.79        44.62 o                         
   2  16   1       2199.01       2076.01        51.61 o                         
   3  16   1       2743.22       2863.90        68.13 o                         
   4  16   1        814.33        789.21        43.38 o                         
   5  16   1        938.04        920.87        52.65 o                         
   6  16   1        166.49        140.27        29.47 o                         
   7  16   1        248.63        259.92        40.12 o                         
   8  16   1         46.53         27.79        29.17 o                         
   9  16   1        589.07        691.38        57.10 o                         
 -10  17   1        172.32        101.49        40.98 o                         
  -9  17   1        140.40        142.39        30.63 o                         
  -8  17   1        253.76        225.89        32.40 o                         
  -7  17   1        265.43        252.17        28.55 o                         
  -6  17   1        693.86        651.81        36.85 o                         
  -5  17   1        210.01        223.77        26.94 o                         
  -4  17   1        413.42        387.36        29.20 o                         
  -3  17   1        678.54        608.71        35.44 o                         
  -2  17   1       1650.38       1690.33        49.49 o                         
  -1  17   1       2220.83       2383.09        64.43 o                         
   0  17   1        268.67        270.85        24.26 o                         
   1  17   1       1724.81       1836.35        53.29 o                         
   2  17   1        241.82        278.24        25.22 o                         
   3  17   1        245.80        177.24        27.87 o                         
   4  17   1        180.59        205.85        30.85 o                         
   5  17   1        830.78        722.08        45.87 o                         
   6  17   1        789.91        776.56        46.43 o                         
   7  17   1        193.69        175.54        33.91 o                         
   8  17   1        324.31        347.25        40.60 o                         
   9  17   1        213.33        185.18        42.00 o                         
 -10  18   1        160.09        102.69        43.61 o                         
  -9  18   1         82.13         59.46        29.51 o                         
  -8  18   1        272.44        179.20        33.67 o                         
  -7  18   1        112.16        119.66        25.03 o                         
  -6  18   1          0.24        -19.74        19.74 o                         
  -5  18   1        283.61        281.69        29.18 o                         
  -4  18   1       1358.17       1418.16        48.94 o                         
  -3  18   1         96.62        113.92        23.06 o                         
  -2  18   1       4490.75       4443.69        79.27 o                         
  -1  18   1        456.95        455.78        46.97 o                         
   0  18   1          9.79         29.06        19.62 o                         
   1  18   1         39.75         17.27        21.07 o                         
   2  18   1        102.51         82.62        22.78 o                         
   3  18   1          7.39         16.74        25.25 o                         
   4  18   1       1578.62       1594.08        62.73 o                         
   5  18   1        601.48        606.81        42.43 o                         
   6  18   1         23.75         64.57        27.38 o                         
   7  18   1         70.22         40.15        29.61 o                         
   8  18   1         14.32          1.42        31.56 o                         
   9  18   1         43.16         18.37        35.74 o                         
 -10  19   1          0.54         15.25        39.57 o                         
  -9  19   1          4.87        -13.11        34.84 o                         
  -8  19   1        613.86        563.33        43.34 o                         
  -7  19   1         27.43         31.94        28.53 o                         
  -6  19   1         75.69         40.97        22.38 o                         
  -5  19   1         17.70         14.02        21.98 o                         
  -4  19   1          3.37         38.20        23.35 o                         
  -3  19   1         12.29         -6.65        21.73 o                         
  -2  19   1        204.94        179.77        25.80 o                         
  -1  19   1       1012.16       1043.23        58.93 o                         
   0  19   1        124.83        108.51        24.49 o                         
   1  19   1        231.61        228.12        28.38 o                         
   2  19   1          0.89         -4.30        20.95 o                         
   3  19   1          5.48        -12.07        23.30 o                         
   4  19   1        336.31        237.70        34.52 o                         
   5  19   1       1193.84       1164.82        53.65 o                         
   6  19   1          4.31         -1.05        27.72 o                         
   7  19   1        165.93        162.16        33.56 o                         
   8  19   1        286.12        309.93        40.98 o                         
   9  19   1         46.26         68.78        37.89 o                         
  -9  20   1        129.02        150.24        51.72 o                         
  -8  20   1         90.15         15.90        28.76 o                         
  -7  20   1         34.81        -12.04        23.16 o                         
  -6  20   1        105.62         85.48        25.50 o                         
  -5  20   1         51.65         32.95        23.12 o                         
  -4  20   1        434.19        457.91        34.27 o                         
  -3  20   1        371.41        383.05        33.55 o                         
  -2  20   1       1979.79       2067.70        58.60 o                         
  -1  20   1        674.49        640.26        37.21 o                         
   0  20   1       1267.80       1200.85        65.42 o                         
   1  20   1          8.00         13.17        24.22 o                         
   2  20   1       1824.68       1887.86        56.02 o                         
   3  20   1          4.88         -9.84        24.79 o                         
   4  20   1       2059.29       2064.78        67.86 o                         
   5  20   1        361.94        317.12        35.06 o                         
   6  20   1        362.97        365.07        45.95 o                         
   7  20   1         29.65         10.37        28.75 o                         
   8  20   1          0.01          6.96        59.53 o                         
   9  20   1         69.29          2.43        38.86 o                         
  -9  21   1         53.37         86.88        50.00 o                         
  -8  21   1        124.96         90.11        30.23 o                         
  -7  21   1         63.13         75.01        29.58 o                         
  -6  21   1         31.29         48.62        25.29 o                         
  -5  21   1        110.04         67.93        23.79 o                         
  -4  21   1          6.95        -22.66        29.56 o                         
  -3  21   1        135.33        110.67        28.96 o                         
  -2  21   1        105.58         99.83        26.88 o                         
  -1  21   1        124.14        110.37        26.68 o                         
   0  21   1        159.32        114.36        30.17 o                         
   1  21   1       1025.52       1094.73        58.73 o                         
   2  21   1          9.25         28.20        23.84 o                         
   3  21   1          0.42         44.94        23.78 o                         
   4  21   1         73.36         53.17        27.82 o                         
   5  21   1          8.76         -7.62        25.40 o                         
   6  21   1         38.71         21.95        28.90 o                         
   7  21   1         46.37         -9.96        29.04 o                         
   8  21   1        374.28        397.94        47.92 o                         
  -9  22   1         22.05         40.59        38.88 o                         
  -8  22   1         92.02        106.04        31.93 o                         
  -7  22   1        324.22        418.28        35.50 o                         
  -6  22   1        215.62        213.67        32.27 o                         
  -5  22   1        884.06        933.27        47.05 o                         
  -4  22   1        159.15        131.82        27.74 o                         
  -3  22   1         10.14         19.80        27.02 o                         
  -2  22   1          2.52        -25.35        25.35 o                         
  -1  22   1        718.30        808.49        42.60 o                         
   0  22   1       1816.26       1999.49        60.85 o                         
   1  22   1         19.38         17.53        26.25 o                         
   2  22   1       1776.43       1774.00        59.10 o                         
   3  22   1        135.90        104.04        26.74 o                         
   4  22   1         48.15         50.45        29.16 o                         
   5  22   1         82.84         54.53        27.96 o                         
   6  22   1        402.26        352.09        39.85 o                         
   7  22   1        163.60        165.46        35.75 o                         
   8  22   1        202.67        208.14        43.53 o                         
  -9  23   1          1.11        -37.87        37.87 o                         
  -8  23   1        159.11        206.59        40.21 o                         
  -7  23   1          7.27          6.84        29.19 o                         
  -6  23   1          1.20        -24.20        24.20 o                         
  -5  23   1         45.34         29.04        24.98 o                         
  -4  23   1         27.33         54.86        24.93 o                         
  -3  23   1       1353.45       1464.46        56.72 o                         
  -2  23   1         29.07         13.60        24.98 o                         
  -1  23   1       1123.74       1308.72        53.27 o                         
   0  23   1        127.28        141.14        28.78 o                         
   1  23   1          0.43        -27.19        27.19 o                         
   2  23   1         26.94         -5.08        23.69 o                         
   3  23   1        262.44        189.61        33.84 o                         
   4  23   1        100.29        120.49        42.27 o                         
   5  23   1        679.93        700.93        54.52 o                         
   6  23   1        175.76        176.21        34.65 o                         
   7  23   1        249.88        169.06        40.45 o                         
   8  23   1          3.62         -9.57        35.35 o                         
  -8  24   1        137.02        161.46        47.29 o                         
  -7  24   1          0.83        -24.26        37.25 o                         
  -6  24   1        688.46        854.74        65.86 o                         
  -5  24   1         82.80         76.04        27.75 o                         
  -4  24   1        977.34       1102.24        52.43 o                         
  -3  24   1          2.94         -7.84        23.72 o                         
  -2  24   1          8.45         -3.09        29.16 o                         
  -1  24   1        299.70        314.14        34.10 o                         
   0  24   1        149.69        139.70        30.64 o                         
   1  24   1         13.13          6.43        26.51 o                         
   2  24   1          0.91         32.55        24.65 o                         
   3  24   1        482.35        476.92        36.51 o                         
   4  24   1        142.92        157.43        49.22 o                         
   5  24   1        158.31        183.91        36.95 o                         
   6  24   1        365.32        437.99        46.46 o                         
   7  24   1         91.24        119.55        39.87 o                         
  -8  25   1        284.85        244.86        48.89 o                         
  -7  25   1        350.30        343.99        36.50 o                         
  -6  25   1        703.34        689.56        44.62 o                         
  -5  25   1         65.16         31.25        26.74 o                         
  -4  25   1          5.77        -27.55        27.55 o                         
  -3  25   1         98.75        121.19        29.77 o                         
  -2  25   1       2560.46       2924.47        74.18 o                         
  -1  25   1        711.44        786.03        43.89 o                         
   0  25   1         98.80        117.41        28.61 o                         
   1  25   1       1609.72       1753.96        64.07 o                         
   2  25   1        211.45        160.50        29.26 o                         
   3  25   1          1.43        -24.16        24.16 o                         
   4  25   1         33.61         78.18        32.91 o                         
   5  25   1        263.86        228.22        37.03 o                         
   6  25   1         13.92        -17.32        33.93 o                         
   7  25   1          1.39         -8.85        39.98 o                         
  -8  26   1        323.04        428.88        58.41 o                         
  -7  26   1         21.68        -33.05        33.05 o                         
  -6  26   1        290.96        255.00        37.74 o                         
  -5  26   1        345.52        354.03        36.67 o                         
  -4  26   1         11.11         66.13        29.77 o                         
  -3  26   1         61.94         69.64        28.11 o                         
  -2  26   1        147.90        153.28        31.69 o                         
  -1  26   1        238.75        213.29        32.46 o                         
   0  26   1         22.72        -27.26        27.26 o                         
   1  26   1        212.86        163.39        31.82 o                         
   2  26   1         83.78         94.98        29.27 o                         
   3  26   1          0.25         40.81        27.92 o                         
   4  26   1         85.44         76.29        32.24 o                         
   5  26   1         36.63        -29.57        29.57 o                         
   6  26   1        129.40         56.15        38.90 o                         
   7  26   1        111.76        135.06        48.35 o                         
  -7  27   1          1.76        -28.50        28.50 o                         
  -6  27   1         15.10        -23.64        32.85 o                         
  -5  27   1          9.97         60.87        29.49 o                         
  -4  27   1         33.97         29.17        29.66 o                         
  -3  27   1        634.02        661.40        44.56 o                         
  -2  27   1        385.20        428.34        41.08 o                         
  -1  27   1        108.31         85.52        29.87 o                         
   0  27   1         66.63         73.94        31.70 o                         
   1  27   1          2.72        -14.84        41.50 o                         
   2  27   1        157.94        123.27        31.82 o                         
   3  27   1          9.86         40.25        35.02 o                         
   4  27   1        302.73        301.86        48.04 o                         
   5  27   1        262.48        159.33        44.35 o                         
   6  27   1          7.13        -39.87        44.42 o                         
  -7  28   1        722.63        865.37        76.92 o                         
  -6  28   1        409.34        427.35        59.29 o                         
  -5  28   1        100.39         41.17        29.82 o                         
  -4  28   1          6.27        -16.34        28.30 o                         
  -3  28   1         33.36         43.14        29.31 o                         
  -2  28   1        223.07        232.43        35.92 o                         
  -1  28   1         79.34         57.14        29.21 o                         
   0  28   1        397.87        463.21        44.49 o                         
   1  28   1        116.05        133.45        31.47 o                         
   2  28   1        444.70        532.77        58.27 o                         
   3  28   1         70.03         80.71        33.88 o                         
   4  28   1         26.89         57.39        33.55 o                         
   5  28   1          0.28         39.33        34.50 o                         
   6  28   1         12.17         26.06        39.60 o                         
  -6  29   1        171.59        182.63        35.70 o                         
  -5  29   1        235.31        222.05        37.73 o                         
  -4  29   1        134.80        132.82        33.43 o                         
  -3  29   1        516.75        507.57        43.47 o                         
  -2  29   1        607.89        715.36        48.37 o                         
  -1  29   1       1085.96       1371.84        70.46 o                         
   0  29   1         17.42         36.05        40.31 o                         
   1  29   1        101.47         69.56        30.40 o                         
   2  29   1        263.45        330.60        53.72 o                         
   3  29   1          1.89         45.33        31.39 o                         
   4  29   1        113.21         76.13        51.07 o                         
   5  29   1        641.23        676.01       103.13 o                         
  -6  30   1          0.11         -6.03        32.56 o                         
  -5  30   1        111.26        143.53        45.54 o                         
  -4  30   1        313.98        329.87        43.60 o                         
  -3  30   1        269.40        317.11        41.09 o                         
  -2  30   1        892.91       1205.01        92.50 o                         
  -1  30   1         80.40         48.40        32.75 o                         
   0  30   1          6.51         26.25        36.39 o                         
   1  30   1          0.31        -19.75        29.19 o                         
   2  30   1        145.15        108.13        33.19 o                         
   3  30   1        188.38        169.57        35.94 o                         
   4  30   1        198.92        182.64        43.29 o                         
   5  30   1        308.06        471.88        83.69 o                         
  -5  31   1         51.96         52.99        33.12 o                         
  -4  31   1          0.19        -29.82        29.82 o                         
  -3  31   1         89.11         82.72        33.72 o                         
  -2  31   1          0.99         16.21        29.89 o                         
  -1  31   1        168.95        171.82        35.93 o                         
   0  31   1         41.78        121.28        39.57 o                         
   1  31   1       1298.11       1567.36        75.24 o                         
   2  31   1         53.28         46.36        32.70 o                         
   3  31   1        317.46        379.39        47.08 o                         
   4  31   1        152.28        157.59        51.86 o                         
  -5  32   1         13.55         34.81        56.81 o                         
  -4  32   1         28.34        109.06        35.07 o                         
  -3  32   1         32.99         97.73        43.23 o                         
  -2  32   1         16.63         28.57        34.86 o                         
  -1  32   1          7.49         37.14        35.60 o                         
   0  32   1          3.66         33.06        36.67 o                         
   1  32   1         79.21        124.93        42.39 o                         
   2  32   1        107.80        124.17        37.21 o                         
   3  32   1          5.49        -31.28        31.28 o                         
   4  32   1         34.34         54.81        80.12 o                         
  -4  33   1          7.36         21.44        34.23 o                         
  -3  33   1        468.23        469.93        47.18 o                         
  -2  33   1        129.37        173.52        41.47 o                         
  -1  33   1          0.38        -32.28        32.28 o                         
   0  33   1         81.44         54.18        38.16 o                         
   1  33   1         36.33         57.58        42.19 o                         
   2  33   1        103.00         77.53        36.71 o                         
   3  33   1          7.72         -0.41        48.81 o                         
  -3  34   1        102.01         85.55        38.93 o                         
  -2  34   1         28.83         23.05        35.65 o                         
  -1  34   1         18.78         35.56        50.83 o                         
   0  34   1        112.36        154.11        42.89 o                         
   1  34   1          0.00        -17.20        42.14 o                         
   2  34   1         93.00         53.56        40.13 o                         
 -12   0   2          0.04          3.51        42.35 o                         
 -11   0   2         98.75        108.70        49.96 o                         
 -10   0   2         38.59         37.64        39.07 o                         
  -9   0   2          0.00        142.26        37.83 o                         
  -8   0   2       1352.63       1515.56        69.82 o                         
  -7   0   2        321.35        352.19        38.31 o                         
  -6   0   2       4877.59       4589.58       107.95 o                         
  -5   0   2       1016.10       1040.79        44.06 o                         
  -4   0   2         12.77          5.22        14.92 o                         
  -3   0   2       2717.95       2535.36        49.54 o                         
  -2   0   2        628.57        607.44        29.92 o                         
  -1   0   2        955.49       1028.70        32.94 o                         
   0   0   2      10619.02      11211.50       204.30 o                         
   1   0   2      10725.18      10692.17       152.25 o                         
   2   0   2      20245.69      20535.94       316.79 o                         
   3   0   2       2313.69       2523.52        65.74 o                         
   4   0   2        343.85        318.83        29.30 o                         
   5   0   2         72.33        129.89        26.66 o                         
   6   0   2          0.64         90.58        27.67 o                         
   7   0   2         62.85        127.35        41.47 o                         
   8   0   2         93.24         89.00        34.19 o                         
   9   0   2       2040.35       2016.72       101.49 o                         
  10   0   2         71.19        137.22        66.72 o                         
 -12   1   2        309.86        365.68        45.95 o                         
 -11   1   2          0.17        -23.65        23.65 o                         
 -10   1   2        205.92        183.99        29.24 o                         
  -9   1   2       1171.32       1202.50        71.66 o                         
  -8   1   2       1538.88       1634.26        51.44 o                         
  -7   1   2        403.12        432.34        28.93 o                         
  -6   1   2        400.48        345.12        25.61 o                         
  -5   1   2       1501.76       1458.86        42.54 o                         
  -4   1   2         66.48         52.67        11.18 o                         
  -3   1   2        661.67        677.93        19.60 o                         
  -2   1   2       5025.83       5471.76        62.57 o                         
  -1   1   2      12102.05      13054.76       152.41 o                         
   0   1   2         55.46         55.22        14.41 o                         
   1   1   2        391.62        433.31        15.29 o                         
   2   1   2         14.45         18.26        10.34 o                         
   3   1   2        791.64        754.85        25.97 o                         
   4   1   2        860.37        882.07        36.20 o                         
   5   1   2       1112.85       1134.79        38.14 o                         
   6   1   2        623.46        688.36        33.56 o                         
   7   1   2        829.58        842.72        45.00 o                         
   8   1   2          0.09         -6.37        25.27 o                         
   9   1   2         39.08        125.30        36.74 o                         
  10   1   2        206.60        159.43        57.27 o                         
 -12   2   2          0.05         17.75        28.33 o                         
 -11   2   2         10.06          1.83        24.70 o                         
 -10   2   2          0.17         50.93        24.02 o                         
  -9   2   2       2626.65       2616.47        65.67 o                         
  -8   2   2         51.74        138.21        23.48 o                         
  -7   2   2        130.16        152.97        21.66 o                         
  -6   2   2        568.34        577.02        28.11 o                         
  -5   2   2        286.82        293.66        20.33 o                         
  -4   2   2       1802.81       1935.29        33.27 o                         
  -3   2   2          3.71         -6.56         9.92 o                         
  -2   2   2      27608.84      29058.36       342.66 o                         
  -1   2   2       7519.75       7803.92       107.33 o                         
   0   2   2          0.32         15.92         8.32 o                         
   1   2   2       2211.89       2011.03        28.87 o                         
   2   2   2        934.56        943.36        27.06 o                         
   3   2   2        264.83        323.49        20.82 o                         
   4   2   2        228.47        306.40        23.38 o                         
   5   2   2        868.10        941.19        39.10 o                         
   6   2   2        319.34        431.58        30.52 o                         
   7   2   2        453.58        482.37        37.77 o                         
   8   2   2        275.52        307.89        36.93 o                         
   9   2   2         19.46         18.96        27.42 o                         
  10   2   2         11.05        -18.86        33.70 o                         
 -12   3   2         22.39         26.25        28.66 o                         
 -11   3   2          4.61        -22.27        22.33 o                         
 -10   3   2        409.51        471.61        46.94 o                         
  -9   3   2        366.59        604.77        42.41 o                         
  -8   3   2          1.53         22.86        19.93 o                         
  -7   3   2         16.72         24.19        19.14 o                         
  -6   3   2         32.63         36.16        18.00 o                         
  -5   3   2        249.13        219.10        15.00 o                         
  -4   3   2       1769.49       1818.05        38.30 o                         
  -3   3   2        264.77        301.47        15.71 o                         
  -2   3   2       4965.31       5011.54        55.44 o                         
  -1   3   2      16182.50      17415.09       174.14 o                         
   0   3   2        839.74        796.93        18.68 o                         
   1   3   2        278.12        337.50        14.51 o                         
   2   3   2        557.50        546.18        22.90 o                         
   3   3   2         87.32         85.30        16.22 o                         
   4   3   2        259.22        341.10        24.70 o                         
   5   3   2        153.85        171.19        22.07 o                         
   6   3   2        370.21        379.97        29.72 o                         
   7   3   2        449.23        401.37        37.45 o                         
   8   3   2         10.87         37.93        25.46 o                         
   9   3   2         68.39         61.75        29.25 o                         
  10   3   2         29.12        -18.26        33.20 o                         
 -12   4   2         40.11         34.40        29.28 o                         
 -11   4   2          2.28         21.36        28.56 o                         
 -10   4   2        710.62        846.03        44.31 o                         
  -9   4   2       1661.21       1826.46        63.88 o                         
  -8   4   2         23.44          8.37        21.24 o                         
  -7   4   2        105.96        109.17        20.96 o                         
  -6   4   2       1321.10       1285.75        39.09 o                         
  -5   4   2        742.87        678.36        31.17 o                         
  -4   4   2         12.64         31.21        13.90 o                         
  -3   4   2         34.20         28.00        11.91 o                         
  -2   4   2       8896.05       8743.08        96.53 o                         
  -1   4   2         20.72         19.51        11.09 o                         
   0   4   2          0.70         12.12         8.31 o                         
   1   4   2         35.07         26.93         9.93 o                         
   2   4   2        236.19        233.10        23.08 o                         
   3   4   2          8.35          2.85        12.65 o                         
   4   4   2          1.63         45.40        20.10 o                         
   5   4   2        963.16        962.64        37.68 o                         
   6   4   2         60.73         59.52        22.19 o                         
   7   4   2          0.09        -21.56        21.56 o                         
   8   4   2        603.58        606.54        43.52 o                         
   9   4   2         36.85         14.29        27.99 o                         
  10   4   2         21.45         48.65        37.28 o                         
 -12   5   2         60.70         97.93        33.81 o                         
 -11   5   2        171.88        155.51        29.58 o                         
 -10   5   2         34.67         57.68        23.44 o                         
  -9   5   2       1378.33       1543.79        51.10 o                         
  -8   5   2        206.15        222.52        25.52 o                         
  -7   5   2         92.75         83.36        19.25 o                         
  -6   5   2         47.95         84.53        13.64 o                         
  -5   5   2         26.30         -6.00        15.06 o                         
  -4   5   2        967.06        993.34        32.88 o                         
  -3   5   2       1148.46       1211.11        31.68 o                         
  -2   5   2        101.33         70.72         8.46 o                         
  -1   5   2       4737.00       4588.51        65.70 o                         
   0   5   2       1937.03       2156.10        39.87 o                         
   1   5   2       3266.54       3345.99        44.00 o                         
   2   5   2       1608.89       1672.07        36.38 o                         
   3   5   2       1082.77       1041.57        30.86 o                         
   4   5   2          0.18          7.47        15.70 o                         
   5   5   2        311.79        384.27        26.83 o                         
   6   5   2         59.26         59.67        23.60 o                         
   7   5   2        145.63        103.29        25.49 o                         
   8   5   2        162.97        161.60        30.34 o                         
   9   5   2         60.02         73.84        30.65 o                         
  10   5   2        571.62        619.23        59.41 o                         
 -12   6   2         13.53         33.34        36.92 o                         
 -11   6   2         21.61         56.80        29.85 o                         
 -10   6   2        949.96        989.13        55.01 o                         
  -9   6   2        118.33        182.66        27.88 o                         
  -8   6   2        552.05        540.03        32.64 o                         
  -7   6   2        174.99        157.11        21.93 o                         
  -6   6   2       5901.90       5798.24        96.23 o                         
  -5   6   2       1150.27       1221.80        39.47 o                         
  -4   6   2       1874.91       2074.11        45.66 o                         
  -3   6   2       7140.56       7279.31        98.11 o                         
  -2   6   2       1598.66       1533.78        25.02 o                         
  -1   6   2        199.26        223.18        17.35 o                         
   0   6   2        110.84        151.98        13.70 o                         
   1   6   2        723.45        667.29        24.68 o                         
   2   6   2       1600.56       1448.59        35.22 o                         
   3   6   2        619.03        654.84        27.11 o                         
   4   6   2       1854.42       1819.65        47.14 o                         
   5   6   2         10.15         33.04        17.99 o                         
   6   6   2          1.26         17.72        25.88 o                         
   7   6   2          1.37         31.29        21.52 o                         
   8   6   2        109.09        134.03        30.04 o                         
   9   6   2        607.71        606.38        47.38 o                         
  10   6   2        346.98        446.81        53.61 o                         
 -12   7   2        253.19        249.74        45.16 o                         
 -11   7   2        833.85        853.43        47.16 o                         
 -10   7   2         85.62        144.48        28.82 o                         
  -9   7   2         16.57         19.35        19.08 o                         
  -8   7   2        481.46        460.05        29.67 o                         
  -7   7   2          0.03         18.92        17.59 o                         
  -6   7   2        671.54        554.06        33.73 o                         
  -5   7   2       2792.69       2917.82        60.05 o                         
  -4   7   2          0.00         -3.37        14.00 o                         
  -3   7   2       2654.06       2553.15        48.04 o                         
  -2   7   2         44.06         28.36         8.15 o                         
  -1   7   2       8412.33       8182.25       105.76 o                         
   0   7   2        937.77        849.07        27.02 o                         
   1   7   2        186.24        276.19        16.37 o                         
   2   7   2        296.00        318.08        20.40 o                         
   3   7   2        754.38        734.89        29.01 o                         
   4   7   2        460.97        475.96        32.83 o                         
   5   7   2        674.15        699.64        36.73 o                         
   6   7   2       1970.78       2000.65        57.85 o                         
   7   7   2        118.70        122.79        25.75 o                         
   8   7   2          7.22          3.95        24.98 o                         
   9   7   2        109.52         80.29        33.12 o                         
  10   7   2         16.68         74.09        42.24 o                         
 -12   8   2          2.10        -27.89        35.46 o                         
 -11   8   2        159.97        173.84        40.77 o                         
 -10   8   2         75.51         97.27        36.74 o                         
  -9   8   2        532.93        589.04        33.84 o                         
  -8   8   2         14.43         13.62        24.09 o                         
  -7   8   2        291.08        279.38        34.84 o                         
  -6   8   2        271.97        256.22        39.76 o                         
  -5   8   2          0.04          1.23        16.63 o                         
  -4   8   2         18.71         22.16        15.11 o                         
  -3   8   2       2937.73       3016.70        54.13 o                         
  -2   8   2       7033.16       6843.14        71.60 o                         
  -1   8   2        188.85        167.12        15.29 o                         
   0   8   2       4941.01       5057.92        75.29 o                         
   1   8   2        884.25        967.38        25.59 o                         
   2   8   2        675.87        771.43        28.87 o                         
   3   8   2        143.34        189.56        20.76 o                         
   4   8   2        784.66        814.89        36.55 o                         
   5   8   2       1031.89       1031.76        42.98 o                         
   6   8   2       3388.87       3273.19        73.46 o                         
   7   8   2         75.91         63.53        23.15 o                         
   8   8   2         61.92         83.53        36.08 o                         
   9   8   2          3.15        -28.17        28.17 o                         
  10   8   2         35.37          8.44        36.74 o                         
 -11   9   2        143.93        143.59        38.31 o                         
 -10   9   2         43.17         23.73        28.54 o                         
  -9   9   2        212.81        202.95        39.61 o                         
  -8   9   2          0.74        -14.87        22.87 o                         
  -7   9   2        494.59        478.90        36.70 o                         
  -6   9   2        623.53        633.79        49.23 o                         
  -5   9   2       3613.52       3679.83        77.66 o                         
  -4   9   2        122.33        108.27        18.44 o                         
  -3   9   2       1287.02       1415.72        27.24 o                         
  -2   9   2       3877.18       4007.90        53.56 o                         
  -1   9   2       2469.90       2567.69        45.45 o                         
   0   9   2       2754.70       2811.64        53.59 o                         
   1   9   2         37.79         46.86        11.35 o                         
   2   9   2       1251.92       1295.72        35.33 o                         
   3   9   2       7806.69       7715.84       112.75 o                         
   4   9   2         72.20         40.99        20.11 o                         
   5   9   2        328.77        301.23        30.74 o                         
   6   9   2         56.99         37.21        23.07 o                         
   7   9   2        763.08        810.16        44.86 o                         
   8   9   2          0.85        -11.05        24.24 o                         
   9   9   2         33.02        -28.33        28.33 o                         
  10   9   2        465.29        383.10        81.28 o                         
 -11  10   2         12.23         -1.69        34.29 o                         
 -10  10   2        108.50        162.78        34.39 o                         
  -9  10   2        134.29        141.76        31.42 o                         
  -8  10   2         81.12         12.26        27.72 o                         
  -7  10   2         43.22         41.29        25.85 o                         
  -6  10   2          0.52         18.12        23.04 o                         
  -5  10   2       1558.29       1523.41        47.19 o                         
  -4  10   2        590.75        611.51        30.86 o                         
  -3  10   2        813.01        956.14        23.90 o                         
  -2  10   2        923.46        917.44        27.49 o                         
  -1  10   2       2442.41       2505.01        47.99 o                         
   0  10   2        618.60        656.55        29.27 o                         
   1  10   2        916.89       1015.00        28.01 o                         
   2  10   2       4803.12       4846.34        70.11 o                         
   3  10   2       3520.75       3362.64        62.34 o                         
   4  10   2         71.58         69.93        22.11 o                         
   5  10   2       2116.37       2047.07        56.59 o                         
   6  10   2         94.60         90.04        23.54 o                         
   7  10   2        327.34        319.05        31.90 o                         
   8  10   2          6.24        -16.09        33.78 o                         
   9  10   2        396.81        345.63        56.71 o                         
 -11  11   2         31.83         46.17        33.76 o                         
 -10  11   2        235.80        170.32        35.66 o                         
  -9  11   2        316.73        386.17        40.63 o                         
  -8  11   2         15.84         12.09        28.63 o                         
  -7  11   2        946.50        894.67        51.08 o                         
  -6  11   2       1449.62       1460.95        51.57 o                         
  -5  11   2       1434.53       1462.74        48.37 o                         
  -4  11   2        653.88        576.59        31.03 o                         
  -3  11   2         63.60         63.75        11.84 o                         
  -2  11   2         24.21         24.08        10.50 o                         
  -1  11   2          4.83         29.23        14.10 o                         
   0  11   2       2714.85       2954.44        57.56 o                         
   1  11   2          1.94          1.59        11.46 o                         
   2  11   2        599.99        717.76        30.85 o                         
   3  11   2       7295.81       7098.55        97.43 o                         
   4  11   2          0.55         19.30        23.50 o                         
   5  11   2       1627.21       1571.55        51.92 o                         
   6  11   2        354.01        292.17        29.61 o                         
   7  11   2        423.82        394.68        36.11 o                         
   8  11   2          3.68         63.43        28.34 o                         
   9  11   2         39.40         12.52        31.60 o                         
 -11  12   2        216.55        243.59        42.04 o                         
 -10  12   2         21.79         24.82        29.03 o                         
  -9  12   2          5.81          2.65        27.33 o                         
  -8  12   2         50.70         29.49        29.34 o                         
  -7  12   2         22.69          4.35        24.58 o                         
  -6  12   2        274.14        276.18        30.97 o                         
  -5  12   2         29.94         12.41        20.09 o                         
  -4  12   2        451.89        504.63        32.31 o                         
  -3  12   2       1802.19       1875.91        41.25 o                         
  -2  12   2        426.17        363.85        20.12 o                         
  -1  12   2         27.41         51.71        15.52 o                         
   0  12   2        716.34        631.59        44.65 o                         
   1  12   2       4787.25       5155.67        82.06 o                         
   2  12   2        942.28        844.17        34.97 o                         
   3  12   2        103.10        110.79        21.74 o                         
   4  12   2       1255.23       1270.58        49.42 o                         
   5  12   2       1438.00       1381.62        54.09 o                         
   6  12   2          8.21        -19.82        19.82 o                         
   7  12   2         44.74         44.23        27.68 o                         
   8  12   2          4.33        -24.49        24.49 o                         
   9  12   2        163.75        161.91        39.23 o                         
 -11  13   2        207.57        269.96        43.11 o                         
 -10  13   2        260.87        308.94        39.81 o                         
  -9  13   2         11.11         29.10        33.94 o                         
  -8  13   2        980.70        850.59        49.51 o                         
  -7  13   2          2.53         45.72        26.57 o                         
  -6  13   2        296.05        332.40        32.36 o                         
  -5  13   2        128.76         95.62        23.41 o                         
  -4  13   2         37.80         39.36        15.83 o                         
  -3  13   2       5287.83       5341.06       114.09 o                         
  -2  13   2         73.92         72.91        15.07 o                         
  -1  13   2       3026.97       2828.99        54.77 o                         
   0  13   2        876.26        854.71        36.47 o                         
   1  13   2        288.29        342.27        26.46 o                         
   2  13   2        523.28        525.19        30.95 o                         
   3  13   2       1024.04        953.97        45.20 o                         
   4  13   2       2201.27       2230.16        62.42 o                         
   5  13   2       1793.78       1773.95        56.52 o                         
   6  13   2       1352.17       1442.12        58.19 o                         
   7  13   2        583.20        615.21        50.16 o                         
   8  13   2          0.27        -10.89        37.20 o                         
   9  13   2          0.44          6.98        39.36 o                         
 -11  14   2        347.07        332.08        45.50 o                         
 -10  14   2        116.72         92.75        33.60 o                         
  -9  14   2        726.53        685.35        56.09 o                         
  -8  14   2       1068.91        854.79        52.14 o                         
  -7  14   2         56.45         77.76        29.51 o                         
  -6  14   2          0.04         -2.27        23.34 o                         
  -5  14   2         34.64         38.98        23.12 o                         
  -4  14   2        754.20        752.16        32.17 o                         
  -3  14   2         26.09         16.11        15.25 o                         
  -2  14   2        129.46         60.19        16.68 o                         
  -1  14   2        833.66        832.31        36.96 o                         
   0  14   2       3133.40       3105.83        63.57 o                         
   1  14   2         59.54         37.50        20.71 o                         
   2  14   2        326.16        313.45        27.97 o                         
   3  14   2        524.38        530.31        35.32 o                         
   4  14   2        743.25        711.89        38.77 o                         
   5  14   2         50.53         54.99        25.88 o                         
   6  14   2       2222.54       2201.24        64.52 o                         
   7  14   2        112.81         80.47        28.00 o                         
   8  14   2         97.50        108.37        39.55 o                         
   9  14   2        188.02        166.68        39.42 o                         
 -11  15   2          2.62         16.75        35.44 o                         
 -10  15   2         34.38         48.96        42.35 o                         
  -9  15   2          0.52         16.83        33.09 o                         
  -8  15   2        575.96        553.01        43.31 o                         
  -7  15   2        147.77        195.89        32.10 o                         
  -6  15   2        589.60        555.71        39.81 o                         
  -5  15   2       1420.85       1361.56        52.29 o                         
  -4  15   2       2807.96       2870.71        66.23 o                         
  -3  15   2        486.03        516.72        29.38 o                         
  -2  15   2         13.94         52.46        17.27 o                         
  -1  15   2        248.21        214.35        21.80 o                         
   0  15   2        390.76        447.21        27.97 o                         
   1  15   2       1491.84       1450.53        45.84 o                         
   2  15   2       1320.32       1351.92        49.93 o                         
   3  15   2       2833.40       2815.96        67.89 o                         
   4  15   2        124.77        104.99        26.64 o                         
   5  15   2       1786.46       1819.39        60.94 o                         
   6  15   2        220.11        212.50        29.81 o                         
   7  15   2          8.40          9.67        25.49 o                         
   8  15   2        168.70        234.61        45.47 o                         
   9  15   2        322.08        314.93        48.44 o                         
 -11  16   2         18.41         19.97        35.66 o                         
 -10  16   2         31.20         38.35        32.15 o                         
  -9  16   2          7.96         46.81        36.82 o                         
  -8  16   2         62.96         72.28        38.98 o                         
  -7  16   2        295.30        242.72        33.05 o                         
  -6  16   2         42.61         54.02        30.66 o                         
  -5  16   2        138.20        102.81        33.49 o                         
  -4  16   2          0.47          1.20        17.97 o                         
  -3  16   2        206.90        179.13        23.53 o                         
  -2  16   2        198.31        186.85        22.75 o                         
  -1  16   2         13.23         13.29        22.09 o                         
   0  16   2        205.19        194.18        20.93 o                         
   1  16   2         94.05        105.30        20.61 o                         
   2  16   2         19.75        -12.86        19.76 o                         
   3  16   2         60.33         70.58        28.18 o                         
   4  16   2         14.05         18.71        23.00 o                         
   5  16   2        443.43        467.32        35.65 o                         
   6  16   2        209.23        193.34        31.62 o                         
   7  16   2          4.36         23.98        26.38 o                         
   8  16   2          0.02        -12.66        33.16 o                         
   9  16   2        174.19        196.06        42.61 o                         
 -10  17   2         78.40         95.00        34.76 o                         
  -9  17   2         55.19         55.49        35.82 o                         
  -8  17   2        654.74        678.74        48.05 o                         
  -7  17   2       1479.85       1342.92        58.01 o                         
  -6  17   2        347.77        306.30        34.71 o                         
  -5  17   2        189.43        191.15        29.95 o                         
  -4  17   2       1638.44       1695.24        53.20 o                         
  -3  17   2        245.08        240.12        26.18 o                         
  -2  17   2         16.63          1.74        20.37 o                         
  -1  17   2        704.27        703.66        35.70 o                         
   0  17   2        943.16        961.57        52.22 o                         
   1  17   2        809.23        822.93        37.93 o                         
   2  17   2         71.55         90.96        23.57 o                         
   3  17   2       1093.96       1079.62        48.14 o                         
   4  17   2        788.56        757.30        44.17 o                         
   5  17   2         17.00         -6.85        22.55 o                         
   6  17   2        163.23        156.36        30.63 o                         
   7  17   2        716.77        766.65        51.40 o                         
   8  17   2          0.42         11.43        33.52 o                         
 -10  18   2         38.60        -33.16        33.16 o                         
  -9  18   2        134.44        171.13        41.10 o                         
  -8  18   2        227.60        167.06        36.20 o                         
  -7  18   2          0.69         16.78        25.85 o                         
  -6  18   2         47.30         27.45        25.86 o                         
  -5  18   2          6.25          7.70        21.22 o                         
  -4  18   2          3.75        -18.64        18.64 o                         
  -3  18   2        115.09        108.21        22.49 o                         
  -2  18   2         62.01          5.98        20.24 o                         
  -1  18   2        190.66        243.37        25.22 o                         
   0  18   2         40.35         33.37        20.15 o                         
   1  18   2         39.13         29.96        21.25 o                         
   2  18   2        152.32        160.13        26.71 o                         
   3  18   2         82.69         87.29        26.06 o                         
   4  18   2         42.38        -10.13        23.67 o                         
   5  18   2          2.33        -24.74        24.74 o                         
   6  18   2          9.53          2.32        38.44 o                         
   7  18   2          4.15        -28.72        32.57 o                         
   8  18   2         75.09         87.29        41.04 o                         
 -10  19   2         19.67          4.74        33.96 o                         
  -9  19   2        309.45        239.27        45.64 o                         
  -8  19   2       1334.09       1457.90        78.70 o                         
  -7  19   2        931.17        974.34        65.80 o                         
  -6  19   2        120.08         91.83        31.21 o                         
  -5  19   2         41.96         -2.21        25.67 o                         
  -4  19   2        209.76        242.10        28.27 o                         
  -3  19   2       1366.70       1341.27        47.52 o                         
  -2  19   2        879.04        901.03        43.29 o                         
  -1  19   2       1148.54       1148.58        43.80 o                         
   0  19   2        343.24        306.41        27.45 o                         
   1  19   2        233.39        254.32        40.55 o                         
   2  19   2          3.08          6.96        22.94 o                         
   3  19   2          7.90         12.32        22.71 o                         
   4  19   2        326.13        287.40        33.07 o                         
   5  19   2        362.12        374.38        36.89 o                         
   6  19   2        197.17        166.22        32.29 o                         
   7  19   2        759.99        676.19        56.52 o                         
   8  19   2        316.43        309.60        46.48 o                         
 -10  20   2         50.64         61.10        40.89 o                         
  -9  20   2        166.44        109.87        49.91 o                         
  -8  20   2          3.02        -22.73        26.86 o                         
  -7  20   2        123.81        125.29        32.91 o                         
  -6  20   2        251.01        177.11        32.84 o                         
  -5  20   2        513.11        517.54        33.56 o                         
  -4  20   2         19.85         13.39        23.93 o                         
  -3  20   2        906.23        863.02        41.70 o                         
  -2  20   2       1382.93       1440.00        52.37 o                         
  -1  20   2        281.34        267.34        28.32 o                         
   0  20   2       1268.12       1242.73        50.58 o                         
   1  20   2         42.54         35.34        22.86 o                         
   2  20   2        524.06        430.98        34.92 o                         
   3  20   2         42.38         59.48        26.17 o                         
   4  20   2          1.82          3.41        25.12 o                         
   5  20   2        100.32         49.56        38.05 o                         
   6  20   2        249.95        242.64        35.35 o                         
   7  20   2        143.58        175.53        43.15 o                         
   8  20   2         39.73        -40.96        47.98 o                         
  -9  21   2          3.41         13.75        31.50 o                         
  -8  21   2         75.45         61.72        33.77 o                         
  -7  21   2        202.99        216.43        36.30 o                         
  -6  21   2        157.67        214.90        26.96 o                         
  -5  21   2        938.36        939.01        43.88 o                         
  -4  21   2       1969.64       2020.12        59.00 o                         
  -3  21   2         22.28         42.32        24.49 o                         
  -2  21   2        269.38        262.00        29.59 o                         
  -1  21   2         37.30         71.99        24.65 o                         
   0  21   2         61.21         52.06        32.49 o                         
   1  21   2       1720.45       1777.19        58.62 o                         
   2  21   2         90.32        101.11        25.90 o                         
   3  21   2       3131.77       3217.00        85.05 o                         
   4  21   2         61.85         50.21        27.71 o                         
   5  21   2        202.83        244.17        34.70 o                         
   6  21   2          2.12         -2.79        48.65 o                         
   7  21   2         25.23         65.23        34.54 o                         
   8  21   2        155.62        183.12        44.12 o                         
  -9  22   2        412.55        489.93        52.22 o                         
  -8  22   2         49.35         24.99        34.03 o                         
  -7  22   2          4.85          4.53        29.52 o                         
  -6  22   2        120.45         53.53        40.81 o                         
  -5  22   2          8.64        -15.74        24.77 o                         
  -4  22   2        340.62        317.05        31.97 o                         
  -3  22   2        103.04        133.55        26.36 o                         
  -2  22   2       1736.09       1823.32        58.43 o                         
  -1  22   2          6.43         43.16        23.93 o                         
   0  22   2        438.84        480.28        50.74 o                         
   1  22   2          0.07        -21.88        21.88 o                         
   2  22   2        267.78        262.95        29.26 o                         
   3  22   2          1.37         24.01        25.08 o                         
   4  22   2         25.49        -16.45        26.75 o                         
   5  22   2        648.56        691.26        48.18 o                         
   6  22   2        234.11        227.34        39.95 o                         
   7  22   2         42.36        -16.82        33.73 o                         
  -9  23   2         70.79         36.27        39.76 o                         
  -8  23   2         34.39         51.96        34.93 o                         
  -7  23   2        246.87        267.81        39.42 o                         
  -6  23   2          6.63          4.70        23.26 o                         
  -5  23   2         59.63         24.04        34.84 o                         
  -4  23   2         10.69         21.17        23.52 o                         
  -3  23   2          3.36         11.42        22.98 o                         
  -2  23   2         73.77         85.13        26.20 o                         
  -1  23   2        332.75        299.45        30.78 o                         
   0  23   2        649.38        646.25        49.45 o                         
   1  23   2        136.27        100.16        26.86 o                         
   2  23   2         12.73         -8.00        21.95 o                         
   3  23   2        155.15        100.45        28.46 o                         
   4  23   2        227.47        219.32        39.32 o                         
   5  23   2         63.24         38.55        33.95 o                         
   6  23   2        186.94        128.72        37.97 o                         
   7  23   2         82.94         90.36        40.43 o                         
  -9  24   2        231.36        211.31        43.55 o                         
  -8  24   2          9.80         19.28        32.80 o                         
  -7  24   2          0.01        -30.33        30.33 o                         
  -6  24   2        834.21        770.41        43.89 o                         
  -5  24   2          8.99        -23.48        23.48 o                         
  -4  24   2          0.02        -12.83        22.65 o                         
  -3  24   2          0.64          8.86        25.25 o                         
  -2  24   2        114.35        124.22        33.97 o                         
  -1  24   2          0.05          2.28        27.86 o                         
   0  24   2        515.45        574.85        43.67 o                         
   1  24   2        216.87        214.64        33.04 o                         
   2  24   2         11.62          5.92        23.76 o                         
   3  24   2         57.47        -13.43        26.53 o                         
   4  24   2        119.18         69.36        30.15 o                         
   5  24   2         93.16         83.76        34.26 o                         
   6  24   2        404.15        454.35        49.01 o                         
   7  24   2          0.57        -33.18        33.18 o                         
  -8  25   2        244.61        305.69        46.30 o                         
  -7  25   2         69.24         48.83        35.08 o                         
  -6  25   2         92.70         23.93        28.11 o                         
  -5  25   2          6.44        -24.56        24.64 o                         
  -4  25   2         25.58         22.55        26.10 o                         
  -3  25   2        362.83        305.39        32.65 o                         
  -2  25   2          0.02         46.04        25.38 o                         
  -1  25   2       2676.43       3042.10        79.25 o                         
   0  25   2        229.29        192.78        54.99 o                         
   1  25   2         28.04        -10.00        25.52 o                         
   2  25   2         17.79        -15.90        24.91 o                         
   3  25   2          0.77         43.87        29.26 o                         
   4  25   2         93.48         91.81        33.70 o                         
   5  25   2         37.26        -18.95        32.06 o                         
   6  25   2        456.98        470.05        49.49 o                         
  -8  26   2         30.41         41.35        39.15 o                         
  -7  26   2        687.37        614.97        53.10 o                         
  -6  26   2       1037.63       1074.02        53.19 o                         
  -5  26   2        252.84        266.10        33.49 o                         
  -4  26   2        153.71        188.53        35.82 o                         
  -3  26   2         15.30        -19.92        27.34 o                         
  -2  26   2         31.98         14.91        25.57 o                         
  -1  26   2        165.07        214.38        30.94 o                         
   0  26   2         78.27        166.10        29.54 o                         
   1  26   2        245.11        231.56        37.15 o                         
   2  26   2        648.08        711.15        43.79 o                         
   3  26   2         22.62         24.44        34.70 o                         
   4  26   2        400.10        414.17        46.38 o                         
   5  26   2          0.84        -21.25        31.77 o                         
   6  26   2         26.95        -26.70        33.94 o                         
  -8  27   2         29.94        -16.33        44.25 o                         
  -7  27   2         51.34         15.19        34.50 o                         
  -6  27   2        302.89        335.89        37.19 o                         
  -5  27   2        842.73        884.87        48.78 o                         
  -4  27   2        478.71        501.67        40.39 o                         
  -3  27   2        116.11         65.35        32.96 o                         
  -2  27   2        176.63        213.41        33.98 o                         
  -1  27   2        104.29        112.28        29.55 o                         
   0  27   2          1.56        -13.81        24.77 o                         
   1  27   2        336.50        394.27        38.23 o                         
   2  27   2         39.81         67.73        30.05 o                         
   3  27   2        531.61        650.61        52.45 o                         
   4  27   2         53.10          9.89        34.47 o                         
   5  27   2          9.08         34.74        33.94 o                         
   6  27   2          0.00        -18.37        39.65 o                         
  -7  28   2          1.96         30.85        35.11 o                         
  -6  28   2         13.86          4.58        29.48 o                         
  -5  28   2         63.05         90.42        34.75 o                         
  -4  28   2         21.59         70.19        32.92 o                         
  -3  28   2          6.96         19.45        30.61 o                         
  -2  28   2       1385.01       1637.33        78.66 o                         
  -1  28   2         26.77         32.04        28.17 o                         
   0  28   2          7.52         28.93        27.72 o                         
   1  28   2         19.66         49.78        33.22 o                         
   2  28   2         60.36        -11.78        29.36 o                         
   3  28   2         23.77         14.17        34.44 o                         
   4  28   2        203.45        207.81        44.29 o                         
   5  28   2        351.25        324.77        48.36 o                         
  -7  29   2        309.44        253.53        48.67 o                         
  -6  29   2         69.32         65.81        33.74 o                         
  -5  29   2         15.11         35.11        31.68 o                         
  -4  29   2          3.12        -25.66        27.70 o                         
  -3  29   2        306.15        374.16        48.35 o                         
  -2  29   2        253.75        235.56        37.40 o                         
  -1  29   2         12.01         50.96        28.52 o                         
   0  29   2        615.67        688.81        51.02 o                         
   1  29   2        149.44        139.73        41.63 o                         
   2  29   2         99.84        109.27        40.76 o                         
   3  29   2          4.15        -14.19        32.08 o                         
   4  29   2         44.09         36.69        37.56 o                         
   5  29   2         29.70        -27.21        36.92 o                         
  -6  30   2        299.20        244.38        45.51 o                         
  -5  30   2         31.53         13.21        34.31 o                         
  -4  30   2          5.13         -2.91        30.33 o                         
  -3  30   2         68.37         -5.90        35.96 o                         
  -2  30   2        260.96        273.21        42.63 o                         
  -1  30   2         44.29         59.50        30.95 o                         
   0  30   2         98.57        180.13        39.93 o                         
   1  30   2       1027.89       1157.22        71.60 o                         
   2  30   2        677.43        686.52        52.72 o                         
   3  30   2        126.27        116.01        52.94 o                         
   4  30   2         35.83         44.23        39.58 o                         
  -5  31   2         64.90         40.77        35.97 o                         
  -4  31   2         36.33         30.23        36.55 o                         
  -3  31   2        116.17        105.60        33.09 o                         
  -2  31   2         81.95        134.21        34.26 o                         
  -1  31   2        114.71         64.56        38.12 o                         
   0  31   2         13.69        -35.14        35.14 o                         
   1  31   2          0.16        -22.19        38.13 o                         
   2  31   2         50.28         70.00        47.59 o                         
   3  31   2          0.98         14.82        49.31 o                         
  -5  32   2        223.71        251.39        55.75 o                         
  -4  32   2        105.33        133.71        36.73 o                         
  -3  32   2        225.70        272.99        39.82 o                         
  -2  32   2         84.68         62.42        34.26 o                         
  -1  32   2         76.15         57.91        42.66 o                         
   0  32   2        359.82        399.46        58.25 o                         
   1  32   2          0.18        -35.43        35.43 o                         
   2  32   2        764.30        919.98        65.68 o                         
   3  32   2         75.62         55.11        39.58 o                         
  -4  33   2          0.32         16.65        34.96 o                         
  -3  33   2         92.55         50.10        36.46 o                         
  -2  33   2          7.64         11.20        35.82 o                         
  -1  33   2         62.82         -7.69        34.85 o                         
   0  33   2         24.15         11.85        41.03 o                         
   1  33   2        221.62        261.65        47.52 o                         
   2  33   2        109.03         29.67        43.61 o                         
  -2  34   2        923.42       1048.54        62.94 o                         
  -1  34   2        204.59        185.07        46.33 o                         
   0  34   2        764.32        797.50        82.76 o                         
 -12   1   3        384.00        441.03        48.02 o                         
 -11   1   3         76.48         59.53        27.31 o                         
 -10   1   3        329.67        369.87        46.51 o                         
  -9   1   3       3015.35       3043.76        85.05 o                         
  -8   1   3        193.93        216.37        25.20 o                         
  -7   1   3        279.77        347.47        26.27 o                         
  -6   1   3          0.09         -5.64        19.31 o                         
  -5   1   3       6989.88       7311.11       103.46 o                         
  -4   1   3         53.89         10.28        13.18 o                         
  -3   1   3       3217.02       3698.06        53.51 o                         
  -2   1   3        167.69        193.56        17.13 o                         
  -1   1   3       1094.34       1102.50        32.04 o                         
   0   1   3          2.36         12.76        13.53 o                         
   1   1   3         70.33        100.58        14.50 o                         
   2   1   3          8.51         15.54        11.73 o                         
   3   1   3       2407.27       2280.29        41.82 o                         
   4   1   3          0.24        -14.44        14.44 o                         
   5   1   3       1448.30       1385.88        42.17 o                         
   6   1   3         37.01         42.49        20.74 o                         
   7   1   3          5.77         51.02        21.91 o                         
   8   1   3         72.63         71.67        37.47 o                         
   9   1   3        106.49         63.54        35.25 o                         
 -12   2   3          8.23        105.17        32.40 o                         
 -11   2   3        137.39        122.19        28.92 o                         
 -10   2   3        485.31        555.16        41.35 o                         
  -9   2   3        537.99        763.95        62.67 o                         
  -8   2   3        980.86       1141.89        62.08 o                         
  -7   2   3       2478.55       2441.99        57.73 o                         
  -6   2   3        291.49        299.96        29.97 o                         
  -5   2   3        988.58        963.36        32.70 o                         
  -4   2   3        384.53        370.54        19.72 o                         
  -3   2   3       4312.89       4578.37        67.63 o                         
  -2   2   3         57.40         46.27        13.22 o                         
  -1   2   3        887.80        975.20        36.07 o                         
   0   2   3       2725.29       2718.96        52.82 o                         
   1   2   3         44.68         30.33        11.14 o                         
   2   2   3        567.17        539.92        21.89 o                         
   3   2   3        662.55        777.42        26.84 o                         
   4   2   3         30.02         20.48        18.66 o                         
   5   2   3        368.65        413.12        30.40 o                         
   6   2   3        559.89        576.39        38.29 o                         
   7   2   3        630.55        599.19        43.34 o                         
   8   2   3          1.09         27.20        31.79 o                         
   9   2   3         63.87         87.23        36.27 o                         
 -12   3   3         51.04         44.67        32.79 o                         
 -11   3   3         21.90         44.89        24.54 o                         
 -10   3   3        709.25        778.99        46.77 o                         
  -9   3   3       1294.20       1328.92        48.58 o                         
  -8   3   3       4712.71       4612.42        82.31 o                         
  -7   3   3        207.57        192.60        29.05 o                         
  -6   3   3        246.24        267.25        18.11 o                         
  -5   3   3        282.53        251.78        15.81 o                         
  -4   3   3         22.27         27.57        11.01 o                         
  -3   3   3       2169.84       2260.88        39.27 o                         
  -2   3   3        545.45        661.98        21.80 o                         
  -1   3   3      11413.97      11738.00       153.73 o                         
   0   3   3        115.35        119.88        15.72 o                         
   1   3   3       3554.98       3523.52        50.85 o                         
   2   3   3         21.14         25.76        12.77 o                         
   3   3   3         76.83         57.11        17.17 o                         
   4   3   3        126.54        108.47        20.14 o                         
   5   3   3        118.80        110.15        23.05 o                         
   6   3   3        656.14        705.62        43.56 o                         
   7   3   3       1014.76       1059.95        51.94 o                         
   8   3   3        340.84        450.17        48.78 o                         
   9   3   3        254.14        302.60        46.93 o                         
 -12   4   3         11.72        166.43        39.49 o                         
 -11   4   3        239.62        238.21        38.86 o                         
 -10   4   3          5.20         70.36        23.48 o                         
  -9   4   3         27.40         97.43        24.71 o                         
  -8   4   3         81.82        160.65        61.84 o                         
  -7   4   3          3.97        -21.70        21.70 o                         
  -6   4   3        791.55        694.86        39.63 o                         
  -5   4   3       1598.98       1694.26        44.25 o                         
  -4   4   3       4843.05       5022.91        64.76 o                         
  -3   4   3          0.64         -8.70        11.32 o                         
  -2   4   3         61.39         69.58        12.72 o                         
  -1   4   3        507.39        529.71        17.76 o                         
   0   4   3        676.06        671.17        23.28 o                         
   1   4   3        534.64        582.99        22.48 o                         
   2   4   3        963.05        870.57        30.21 o                         
   3   4   3        308.36        320.68        22.62 o                         
   4   4   3        961.07        958.51        39.43 o                         
   5   4   3         46.14         73.35        20.39 o                         
   6   4   3         97.76        184.93        26.02 o                         
   7   4   3        719.36        756.41        45.83 o                         
   8   4   3         50.01         -0.23        30.41 o                         
   9   4   3        162.25        212.17        43.61 o                         
 -12   5   3       1054.85       1152.45        70.72 o                         
 -11   5   3          2.89         42.91        32.53 o                         
 -10   5   3        186.17        291.02        39.39 o                         
  -9   5   3        474.03        438.60        37.79 o                         
  -8   5   3        398.87        415.79        50.61 o                         
  -7   5   3         86.21         64.11        23.68 o                         
  -6   5   3         59.79         66.68        22.31 o                         
  -5   5   3       4460.48       4461.27        76.07 o                         
  -4   5   3       4804.56       5037.22        70.64 o                         
  -3   5   3       3378.74       3544.89        52.40 o                         
  -2   5   3       1025.79        988.67        24.51 o                         
  -1   5   3        103.66         99.23        16.13 o                         
   0   5   3          4.31          2.47         9.45 o                         
   1   5   3        694.47        744.36        24.56 o                         
   2   5   3       7629.51       7877.43       105.18 o                         
   3   5   3        762.18        764.96        30.26 o                         
   4   5   3        113.41        138.55        21.68 o                         
   5   5   3        409.28        426.46        30.52 o                         
   6   5   3       1103.34       1115.91        47.57 o                         
   7   5   3         35.93         53.33        29.97 o                         
   8   5   3        222.28        285.61        48.53 o                         
   9   5   3         49.38        -32.81        32.81 o                         
 -12   6   3         84.36         90.17        46.17 o                         
 -11   6   3         26.67        -24.82        32.75 o                         
 -10   6   3        516.66        451.47        49.05 o                         
  -9   6   3         35.23         28.63        25.16 o                         
  -8   6   3        497.58        484.53        41.12 o                         
  -7   6   3        357.04        336.82        31.36 o                         
  -6   6   3          1.24         -6.75        20.00 o                         
  -5   6   3       1108.85       1205.51        40.62 o                         
  -4   6   3         93.40         93.61        18.39 o                         
  -3   6   3       2287.33       2380.95        36.62 o                         
  -2   6   3         53.52         78.01        12.93 o                         
  -1   6   3          6.45         18.49        13.71 o                         
   0   6   3       1379.62       1309.69        32.74 o                         
   1   6   3        864.45        987.15        29.62 o                         
   2   6   3       1192.23       1273.60        36.25 o                         
   3   6   3          0.38         10.16        14.67 o                         
   4   6   3         73.73         76.43        20.88 o                         
   5   6   3        262.55        309.59        27.80 o                         
   6   6   3          0.05         16.07        21.11 o                         
   7   6   3          5.31          4.94        26.73 o                         
   8   6   3        928.77       1025.62       110.10 o                         
   9   6   3         87.08         89.90        39.65 o                         
 -12   7   3        195.62        196.04        54.20 o                         
 -11   7   3         51.22         43.73        31.63 o                         
 -10   7   3          1.80         33.88        30.85 o                         
  -9   7   3         74.89         26.45        26.06 o                         
  -8   7   3        633.95        593.78        44.08 o                         
  -7   7   3        105.80         98.47        27.88 o                         
  -6   7   3         48.02         18.04        21.42 o                         
  -5   7   3        794.00        779.27        39.84 o                         
  -4   7   3         25.62         51.04        15.49 o                         
  -3   7   3       4154.29       4215.86        57.74 o                         
  -2   7   3       5655.22       5942.51        86.34 o                         
  -1   7   3        718.90        697.20        28.66 o                         
   0   7   3       2197.27       2490.99        55.53 o                         
   1   7   3       1358.74       1497.61        43.59 o                         
   2   7   3       3225.92       3156.23        57.42 o                         
   3   7   3        110.58         79.26        18.20 o                         
   4   7   3          0.62         -1.32        17.02 o                         
   5   7   3         16.73          6.57        19.83 o                         
   6   7   3        638.36        644.60        40.03 o                         
   7   7   3         89.48         93.21        24.81 o                         
   8   7   3        143.91        165.04        38.73 o                         
   9   7   3         35.00         32.43        37.44 o                         
 -12   8   3          0.00        -35.89        35.89 o                         
 -11   8   3          5.35         48.08        34.67 o                         
 -10   8   3        439.73        485.67        47.80 o                         
  -9   8   3         30.63         37.78        25.99 o                         
  -8   8   3        194.95        159.69        32.83 o                         
  -7   8   3        702.63        654.38        40.69 o                         
  -6   8   3        857.66        887.39        45.45 o                         
  -5   8   3        205.72        220.94        23.71 o                         
  -4   8   3         86.50         85.82        16.99 o                         
  -3   8   3        831.42        831.15        25.13 o                         
  -2   8   3        430.08        474.23        22.45 o                         
  -1   8   3        830.16        965.84        33.10 o                         
   0   8   3       5964.32       6100.92        90.96 o                         
   1   8   3         44.96         30.39        15.95 o                         
   2   8   3         30.91         25.19        15.91 o                         
   3   8   3        228.11        252.22        23.42 o                         
   4   8   3        718.67        760.24        35.29 o                         
   5   8   3        756.78        788.95        38.13 o                         
   6   8   3        370.29        357.05        32.94 o                         
   7   8   3        964.59        988.05        54.77 o                         
   8   8   3        107.09         69.42        45.22 o                         
   9   8   3         40.70         99.35        37.82 o                         
 -12   9   3          1.94         16.81        35.56 o                         
 -11   9   3          1.31         39.80        31.36 o                         
 -10   9   3        922.69        887.29        55.60 o                         
  -9   9   3        143.28        135.26        34.05 o                         
  -8   9   3        548.33        523.56        39.71 o                         
  -7   9   3        495.56        434.56        35.79 o                         
  -6   9   3        246.61        229.04        28.10 o                         
  -5   9   3         10.48         31.89        18.34 o                         
  -4   9   3        134.67        115.18        17.74 o                         
  -3   9   3        630.38        633.16        24.12 o                         
  -2   9   3        630.10        678.48        28.48 o                         
  -1   9   3       6271.75       6202.20        92.23 o                         
   0   9   3        621.49        589.49        33.21 o                         
   1   9   3       1620.42       1504.37        42.47 o                         
   2   9   3         90.25         85.01        19.75 o                         
   3   9   3        249.73        252.55        23.19 o                         
   4   9   3          2.23         -1.62        18.26 o                         
   5   9   3        182.94        139.12        28.65 o                         
   6   9   3        211.17        223.71        35.52 o                         
   7   9   3        940.73       1024.07        60.70 o                         
   8   9   3        434.66        506.02        53.94 o                         
   9   9   3        126.64         40.68        41.61 o                         
 -12  10   3          2.38         18.59        36.79 o                         
 -11  10   3        327.45        316.71        48.03 o                         
 -10  10   3        241.25        291.91        41.27 o                         
  -9  10   3          2.48          5.11        29.45 o                         
  -8  10   3         19.64        -25.41        25.41 o                         
  -7  10   3        214.10        156.56        29.14 o                         
  -6  10   3        165.85        129.60        25.08 o                         
  -5  10   3        227.68        213.27        26.07 o                         
  -4  10   3       2414.61       2286.09        55.34 o                         
  -3  10   3       1860.85       1765.52        37.54 o                         
  -2  10   3       1856.73       1828.25        46.76 o                         
  -1  10   3        466.80        533.59        25.93 o                         
   0  10   3          4.44         16.33        15.56 o                         
   1  10   3         41.07         61.53        17.82 o                         
   2  10   3       2672.43       2777.84        64.23 o                         
   3  10   3       4790.28       4793.74        76.71 o                         
   4  10   3       4323.43       4202.82        75.20 o                         
   5  10   3        170.76        126.55        25.07 o                         
   6  10   3        244.12        157.70        26.67 o                         
   7  10   3        683.03        743.03        53.43 o                         
   8  10   3        194.66        118.72        59.71 o                         
   9  10   3         48.97        -40.25        42.59 o                         
 -11  11   3        328.44        376.28        47.12 o                         
 -10  11   3        294.09        288.91        40.49 o                         
  -9  11   3         89.02         55.57        46.30 o                         
  -8  11   3         24.88         58.66        26.18 o                         
  -7  11   3        225.91        232.55        31.84 o                         
  -6  11   3         60.92         43.11        28.75 o                         
  -5  11   3        636.45        645.18        42.17 o                         
  -4  11   3        380.63        336.68        24.93 o                         
  -3  11   3       1046.12       1087.85        33.26 o                         
  -2  11   3       1411.61       1523.37        44.60 o                         
  -1  11   3          0.08         -4.25        14.36 o                         
   0  11   3        672.27        702.24        36.69 o                         
   1  11   3        107.11         93.54        37.71 o                         
   2  11   3         53.05         43.12        17.72 o                         
   3  11   3        913.23        845.50        39.58 o                         
   4  11   3        572.60        531.19        32.57 o                         
   5  11   3       1446.50       1386.68        60.25 o                         
   6  11   3        281.38        258.68        37.20 o                         
   7  11   3         83.62         90.11        31.82 o                         
   8  11   3          1.54        -36.58        36.58 o                         
   9  11   3        133.05        107.62        59.57 o                         
 -11  12   3         91.97         64.79        38.42 o                         
 -10  12   3        236.65        239.62        41.82 o                         
  -9  12   3        422.93        446.05        48.88 o                         
  -8  12   3        258.83        197.73        45.28 o                         
  -7  12   3       1486.14       1510.41        58.23 o                         
  -6  12   3        431.40        430.45        34.73 o                         
  -5  12   3          0.89        -16.26        17.68 o                         
  -4  12   3         49.00         66.28        18.70 o                         
  -3  12   3         17.77         51.36        17.15 o                         
  -2  12   3        221.82        163.00        19.08 o                         
  -1  12   3          4.92          1.29        14.66 o                         
   0  12   3       3085.64       2974.72        70.39 o                         
   1  12   3       1300.07       1360.86        56.53 o                         
   2  12   3         26.14         19.56        17.27 o                         
   3  12   3        546.00        550.93        31.36 o                         
   4  12   3         89.18         94.28        22.35 o                         
   5  12   3        177.87        126.34        28.31 o                         
   6  12   3        122.61        120.20        32.09 o                         
   7  12   3        433.42        453.15        44.97 o                         
   8  12   3        483.34        508.13        59.15 o                         
 -11  13   3        143.87        139.10        41.80 o                         
 -10  13   3          6.01         10.55        31.24 o                         
  -9  13   3         88.02         30.33        31.15 o                         
  -8  13   3        123.13         77.82        28.44 o                         
  -7  13   3        156.82        124.90        29.06 o                         
  -6  13   3          0.38        -11.76        22.65 o                         
  -5  13   3         57.64         78.61        23.12 o                         
  -4  13   3          7.78         18.14        14.08 o                         
  -3  13   3         86.28         63.48        18.66 o                         
  -2  13   3        204.26        205.78        24.54 o                         
  -1  13   3       3825.04       3741.88        91.34 o                         
   0  13   3          3.02         11.45        17.96 o                         
   1  13   3         72.27         67.26        26.66 o                         
   2  13   3        125.32        109.38        20.44 o                         
   3  13   3       1413.47       1341.46        47.08 o                         
   4  13   3          0.30        -18.15        18.15 o                         
   5  13   3        628.32        597.75        52.93 o                         
   6  13   3        748.29        660.45        63.13 o                         
   7  13   3          4.12        -29.85        29.85 o                         
   8  13   3         16.11         58.92        54.32 o                         
 -11  14   3          9.19         -3.69        32.71 o                         
 -10  14   3         50.09         93.27        40.64 o                         
  -9  14   3          2.53         30.85        27.97 o                         
  -8  14   3        102.27         58.77        27.47 o                         
  -7  14   3        328.45        351.57        47.16 o                         
  -6  14   3        411.02        382.94        35.52 o                         
  -5  14   3         37.51         12.76        22.07 o                         
  -4  14   3        256.56        261.84        20.69 o                         
  -3  14   3       2187.72       2221.75        54.64 o                         
  -2  14   3          1.90          8.45        16.62 o                         
  -1  14   3        688.82        679.33        32.98 o                         
   0  14   3       2514.68       2531.37        61.23 o                         
   1  14   3          2.67         17.34        23.26 o                         
   2  14   3         25.36         -6.65        17.43 o                         
   3  14   3        625.97        662.37        37.24 o                         
   4  14   3       2183.86       2181.55        58.80 o                         
   5  14   3        595.92        562.40        38.05 o                         
   6  14   3          0.47        -25.52        25.52 o                         
   7  14   3        134.53         69.46        36.25 o                         
   8  14   3        171.46        157.65        48.14 o                         
 -11  15   3         28.81         70.17        35.12 o                         
 -10  15   3        105.92        113.16        40.43 o                         
  -9  15   3         97.83        113.21        33.29 o                         
  -8  15   3          6.44        -28.34        28.34 o                         
  -7  15   3          8.23         -2.31        23.66 o                         
  -6  15   3        407.38        385.86        36.16 o                         
  -5  15   3         22.49         16.64        22.55 o                         
  -4  15   3       1845.57       1850.06        48.11 o                         
  -3  15   3         58.44         58.93        20.06 o                         
  -2  15   3        442.57        456.28        29.76 o                         
  -1  15   3       1110.74       1086.13        40.88 o                         
   0  15   3          0.04        -10.10        18.28 o                         
   1  15   3       1489.05       1523.81        57.62 o                         
   2  15   3         54.50         43.86        19.88 o                         
   3  15   3          5.73         -6.85        20.58 o                         
   4  15   3        286.64        268.47        33.10 o                         
   5  15   3       1277.27       1264.74        54.73 o                         
   6  15   3         72.18         50.85        29.23 o                         
   7  15   3        398.85        462.44        47.44 o                         
   8  15   3         76.11         43.06        57.18 o                         
 -11  16   3        417.11        425.58        51.52 o                         
 -10  16   3        472.50        465.41        61.30 o                         
  -9  16   3         13.50         47.58        33.46 o                         
  -8  16   3         64.24         33.84        32.02 o                         
  -7  16   3          0.02        -18.93        23.50 o                         
  -6  16   3       2084.30       2023.57        65.15 o                         
  -5  16   3          3.53         -3.75        22.74 o                         
  -4  16   3       4667.85       4372.47        75.68 o                         
  -3  16   3       1419.47       1422.83        49.57 o                         
  -2  16   3         74.07         69.41        21.44 o                         
  -1  16   3         68.45         90.30        21.99 o                         
   0  16   3        261.48        254.64        29.12 o                         
   1  16   3         12.55         21.85        25.12 o                         
   2  16   3        753.25        692.18        36.27 o                         
   3  16   3        109.27         63.60        24.00 o                         
   4  16   3       1008.38        985.15        59.15 o                         
   5  16   3        288.24        301.34        35.31 o                         
   6  16   3         44.98         55.74        30.90 o                         
   7  16   3         17.51         32.87        43.06 o                         
   8  16   3          2.76         18.02        38.10 o                         
 -10  17   3         11.32         29.21        37.03 o                         
  -9  17   3        175.14        160.71        36.04 o                         
  -8  17   3        268.52        224.34        36.14 o                         
  -7  17   3        145.94        130.28        30.12 o                         
  -6  17   3        397.90        449.41        41.35 o                         
  -5  17   3        100.75         94.66        28.16 o                         
  -4  17   3        278.41        267.37        25.34 o                         
  -3  17   3        267.77        236.78        28.38 o                         
  -2  17   3        492.74        421.92        35.42 o                         
  -1  17   3       2620.86       2638.68       103.24 o                         
   0  17   3          0.17        -16.70        20.94 o                         
   1  17   3        464.25        463.57        39.63 o                         
   2  17   3         18.52         45.06        22.10 o                         
   3  17   3        568.49        552.07        37.25 o                         
   4  17   3         14.67         26.96        25.55 o                         
   5  17   3        487.39        478.28        40.43 o                         
   6  17   3        300.56        314.65        41.54 o                         
   7  17   3        117.33         25.79        54.16 o                         
   8  17   3        228.29        270.10        59.37 o                         
 -10  18   3        314.54        307.01        49.84 o                         
  -9  18   3        830.86        857.60        57.51 o                         
  -8  18   3          6.40         46.37        30.66 o                         
  -7  18   3       1356.82       1304.68        59.59 o                         
  -6  18   3          0.54         16.73        24.92 o                         
  -5  18   3          5.56        -14.20        29.56 o                         
  -4  18   3        105.83         20.91        20.41 o                         
  -3  18   3        280.95        254.15        30.93 o                         
  -2  18   3       3351.77       3416.06       100.42 o                         
  -1  18   3        170.39        169.27        28.23 o                         
   0  18   3        963.33        885.64        49.85 o                         
   1  18   3       1060.00       1030.34        62.40 o                         
   2  18   3          5.06          9.48        21.34 o                         
   3  18   3        171.18        100.65        26.16 o                         
   4  18   3        209.00        205.49        32.18 o                         
   5  18   3        675.13        674.04        68.18 o                         
   6  18   3          7.19          6.80        32.86 o                         
   7  18   3        680.04        659.42        59.87 o                         
 -10  19   3         55.69         64.91        46.79 o                         
  -9  19   3          0.63        -28.64        28.64 o                         
  -8  19   3        313.15        265.71        41.56 o                         
  -7  19   3        164.89        180.24        34.24 o                         
  -6  19   3         12.77         -2.29        26.28 o                         
  -5  19   3        114.25        118.02        28.40 o                         
  -4  19   3         61.38         42.26        21.16 o                         
  -3  19   3          2.56         21.87        20.52 o                         
  -2  19   3        137.90        126.44        28.72 o                         
  -1  19   3         50.70         97.70        29.85 o                         
   0  19   3         19.81         12.13        25.54 o                         
   1  19   3        131.64        143.54        35.17 o                         
   2  19   3          8.42         -3.28        33.53 o                         
   3  19   3        491.21        454.35        35.53 o                         
   4  19   3         18.00        -23.47        23.47 o                         
   5  19   3          5.89         25.45        29.94 o                         
   6  19   3         71.09         42.39        31.48 o                         
   7  19   3        158.12        155.56        43.22 o                         
 -10  20   3         22.86         44.36        41.04 o                         
  -9  20   3         36.90         29.16        32.85 o                         
  -8  20   3         42.70        -30.90        30.90 o                         
  -7  20   3        808.94        687.98        52.23 o                         
  -6  20   3        165.04        168.51        33.61 o                         
  -5  20   3        467.54        423.24        32.48 o                         
  -4  20   3       1020.27       1024.20        51.80 o                         
  -3  20   3        479.18        425.26        36.59 o                         
  -2  20   3         55.84         36.29        26.92 o                         
  -1  20   3          6.00        -10.00        25.79 o                         
   0  20   3        449.05        439.68        37.62 o                         
   1  20   3         30.83         -9.73        30.93 o                         
   2  20   3        220.36        166.00        43.21 o                         
   3  20   3        384.04        377.40        40.21 o                         
   4  20   3        203.95        120.58        31.89 o                         
   5  20   3        257.66        268.97        39.91 o                         
   6  20   3          0.02        -41.09        41.09 o                         
   7  20   3        389.56        377.42        85.30 o                         
 -10  21   3         17.04         36.26        41.59 o                         
  -9  21   3          9.89         -6.61        34.49 o                         
  -8  21   3        195.26        222.85        38.40 o                         
  -7  21   3         94.20        109.63        32.98 o                         
  -6  21   3        525.59        540.87        53.79 o                         
  -5  21   3        691.58        699.18        45.99 o                         
  -4  21   3        209.85        237.92        29.06 o                         
  -3  21   3        300.47        252.56        32.39 o                         
  -2  21   3         79.45         71.88        28.41 o                         
  -1  21   3         11.61         22.32        26.18 o                         
   0  21   3        239.07        207.85        33.11 o                         
   1  21   3        263.95        202.76        35.08 o                         
   2  21   3          5.35        -30.55        35.70 o                         
   3  21   3        200.58        113.87        41.71 o                         
   4  21   3          6.05         14.04        30.95 o                         
   5  21   3        385.34        407.47        45.07 o                         
   6  21   3         24.97         19.74        40.33 o                         
   7  21   3          0.07        -11.61        36.24 o                         
  -9  22   3         87.99         96.08        38.32 o                         
  -8  22   3        134.59        115.43        36.26 o                         
  -7  22   3        142.87         83.07        34.06 o                         
  -6  22   3          1.49         -7.48        30.35 o                         
  -5  22   3        689.36        662.90        38.44 o                         
  -4  22   3        679.94        678.64        38.48 o                         
  -3  22   3         97.75         95.07        23.56 o                         
  -2  22   3        158.45        196.10        34.80 o                         
  -1  22   3         70.76         48.04        30.17 o                         
   0  22   3        690.58        600.04        43.66 o                         
   1  22   3         90.77         97.32        31.31 o                         
   2  22   3        980.84        862.41        57.70 o                         
   3  22   3        114.50        144.52        33.92 o                         
   4  22   3        705.94        789.15        73.96 o                         
   5  22   3         45.75         30.57        29.19 o                         
   6  22   3         29.43         71.56        38.36 o                         
  -9  23   3          8.81         18.21        38.16 o                         
  -8  23   3        335.52        284.62        44.07 o                         
  -7  23   3        157.75        142.66        35.41 o                         
  -6  23   3         36.74         18.45        33.20 o                         
  -5  23   3        208.71        172.68        28.52 o                         
  -4  23   3        590.85        588.17        37.82 o                         
  -3  23   3         23.93        -24.61        24.61 o                         
  -2  23   3        108.14        139.87        33.37 o                         
  -1  23   3       1746.07       1814.71        71.08 o                         
   0  23   3         50.79         65.72        30.29 o                         
   1  23   3        617.27        610.50        51.39 o                         
   2  23   3        507.35        427.81        57.71 o                         
   3  23   3          5.69         38.83        34.60 o                         
   4  23   3         33.20         28.80        32.22 o                         
   5  23   3         20.81         10.66        34.99 o                         
   6  23   3        255.85        148.06        43.13 o                         
  -9  24   3        127.13        244.78        46.53 o                         
  -8  24   3        332.10        382.57        47.03 o                         
  -7  24   3        519.16        539.70        48.31 o                         
  -6  24   3        153.25        156.71        35.87 o                         
  -5  24   3        154.46        117.40        34.95 o                         
  -4  24   3        140.02        152.83        29.18 o                         
  -3  24   3         21.27         37.64        24.76 o                         
  -2  24   3       1416.99       1550.22       101.06 o                         
  -1  24   3         24.39         44.60        31.80 o                         
   0  24   3        303.12        250.40        56.59 o                         
   1  24   3         45.72         11.42        37.38 o                         
   2  24   3        327.95        364.30        86.56 o                         
   3  24   3         29.02        -42.09        47.39 o                         
   4  24   3         27.44          0.96        35.38 o                         
   5  24   3         59.74         43.32        35.70 o                         
   6  24   3         78.74        118.00        45.68 o                         
  -8  25   3          8.78        -34.37        34.37 o                         
  -7  25   3        159.92        148.43        38.37 o                         
  -6  25   3        135.18         89.33        33.73 o                         
  -5  25   3        183.81        160.39        32.33 o                         
  -4  25   3        631.95        636.19        41.43 o                         
  -3  25   3         30.00         61.58        42.42 o                         
  -2  25   3        697.52        824.95        51.76 o                         
  -1  25   3        150.31        164.35        38.26 o                         
   0  25   3         32.49         19.25        30.45 o                         
   1  25   3          4.32         11.81        34.65 o                         
   2  25   3        233.58        175.91        48.33 o                         
   3  25   3        338.28        385.88        42.82 o                         
   4  25   3         90.76         16.83        41.62 o                         
   5  25   3          4.26         16.20        33.38 o                         
  -8  26   3         34.83         42.41        40.75 o                         
  -7  26   3         84.86         61.99        36.88 o                         
  -6  26   3       1271.47       1442.68        76.40 o                         
  -5  26   3          9.71         -9.94        27.52 o                         
  -4  26   3        708.22        735.00        58.90 o                         
  -3  26   3        214.10        188.34        38.91 o                         
  -2  26   3         36.53         16.24        31.83 o                         
  -1  26   3         40.14         63.50        40.55 o                         
   0  26   3          0.61        -34.11        34.11 o                         
   1  26   3        109.85        177.78        44.44 o                         
   2  26   3         47.06        -42.12        42.12 o                         
   3  26   3        105.05         78.81        33.20 o                         
   4  26   3        937.60       1052.74       112.70 o                         
   5  26   3          0.31         59.16        56.03 o                         
  -7  27   3         72.55         65.06        37.14 o                         
  -6  27   3         17.03          1.75        31.89 o                         
  -5  27   3         53.07         71.75        28.29 o                         
  -4  27   3         34.11        -20.74        30.89 o                         
  -3  27   3          7.57         -4.95        29.57 o                         
  -2  27   3        271.08        277.93        40.62 o                         
  -1  27   3         29.85        -14.66        43.84 o                         
   0  27   3          5.66         50.23        38.77 o                         
   1  27   3         34.08         38.06        47.73 o                         
   2  27   3         24.68         50.07        41.71 o                         
   3  27   3         37.00         19.31        43.43 o                         
   4  27   3         10.79        -38.35        43.38 o                         
   5  27   3         75.34         56.04        40.23 o                         
  -7  28   3         55.88        -41.25        45.03 o                         
  -6  28   3        195.79        224.50        46.14 o                         
  -5  28   3         49.17         60.65        34.86 o                         
  -4  28   3        156.08        170.43        33.87 o                         
  -3  28   3        196.84        171.30        37.39 o                         
  -2  28   3        180.93        155.57        44.00 o                         
  -1  28   3        149.65         86.34        42.80 o                         
   0  28   3        405.79        320.67        53.55 o                         
   1  28   3          0.50         -4.20        35.41 o                         
   2  28   3         36.48        -25.84        61.52 o                         
   3  28   3         16.95        -42.90        42.90 o                         
   4  28   3        764.14        686.99       103.45 o                         
  -6  29   3         22.13         20.80        37.28 o                         
  -5  29   3        149.04        120.91        34.27 o                         
  -4  29   3          0.07        -22.80        28.26 o                         
  -3  29   3        256.16        215.48        39.23 o                         
  -2  29   3          5.64          1.56        30.82 o                         
  -1  29   3        869.90        906.78        65.46 o                         
   0  29   3          1.21         38.59        48.21 o                         
   1  29   3        293.37        444.10        53.61 o                         
   2  29   3         65.17         92.79        46.79 o                         
   3  29   3          0.08        -44.46        44.46 o                         
   4  29   3         37.29         88.23        96.39 o                         
  -6  30   3        127.94        205.22        45.28 o                         
  -5  30   3         92.88         34.42        38.42 o                         
  -4  30   3         83.47         81.33        31.40 o                         
  -3  30   3         73.33         58.88        35.01 o                         
  -2  30   3          2.79        -11.31        34.77 o                         
  -1  30   3          3.81         -8.02        35.62 o                         
   0  30   3        777.31        861.02        70.58 o                         
   1  30   3         16.88         56.17        40.28 o                         
   2  30   3        235.72        276.35        57.33 o                         
   3  30   3          0.05          1.25        49.95 o                         
  -5  31   3        374.07        400.97        42.71 o                         
  -4  31   3        118.20         76.59        35.09 o                         
  -3  31   3         78.39         50.06        49.68 o                         
  -2  31   3          2.72         70.23        36.60 o                         
  -1  31   3         37.60         28.71        39.29 o                         
   0  31   3         21.74         82.39        46.22 o                         
   1  31   3          0.23         11.75        39.39 o                         
   2  31   3        228.79        310.69        62.53 o                         
  -4  32   3        143.48        160.08        42.97 o                         
  -3  32   3         91.86         36.47        41.49 o                         
  -2  32   3         10.95        -26.40        42.43 o                         
  -1  32   3          6.34          9.54        45.77 o                         
   0  32   3        223.36        313.41        57.34 o                         
   1  32   3         11.17          9.43        63.59 o                         
  -3  33   3         38.84          8.63        44.39 o                         
  -2  33   3         15.53         10.38        45.00 o                         
  -1  33   3        461.52        484.41        72.68 o                         
   0  33   3          4.31         32.39        59.59 o                         
 -12   0   4        188.70        177.13        75.36 o                         
 -11   0   4       2286.19       2450.42       103.84 o                         
 -10   0   4          3.05        245.12        44.60 o                         
  -9   0   4        979.26       1036.13        63.09 o                         
  -8   0   4        684.21        746.61        53.55 o                         
  -7   0   4       1439.12       1501.02        73.64 o                         
  -6   0   4        896.70        964.80        72.48 o                         
  -5   0   4        137.12        144.32        26.41 o                         
  -4   0   4       1061.71       1089.44        56.60 o                         
  -3   0   4       2949.62       3149.43        87.84 o                         
  -2   0   4      15245.14      17244.40       320.93 o                         
  -1   0   4        460.70        528.31        40.58 o                         
   0   0   4          0.01        -18.67        20.37 o                         
   1   0   4          4.43        -13.95        22.07 o                         
   2   0   4        836.22        830.21        54.56 o                         
   3   0   4       2862.52       2880.53        84.30 o                         
   4   0   4        134.63        166.06        32.49 o                         
   5   0   4       1103.41       1058.64        53.62 o                         
   6   0   4       2175.91       1964.33       100.08 o                         
   7   0   4        422.18        497.07       172.73 o                         
   8   0   4        613.31        426.95       181.99 o                         
 -12   1   4          0.71         50.85        34.31 o                         
 -11   1   4        187.08        632.49        72.95 o                         
 -10   1   4       1109.17       1084.49        49.64 o                         
  -9   1   4        185.55        228.90        41.25 o                         
  -8   1   4       1192.58       1314.40        46.15 o                         
  -7   1   4        836.62        908.57        45.79 o                         
  -6   1   4       1305.79       1325.62        48.91 o                         
  -5   1   4        420.51        400.66        23.92 o                         
  -4   1   4         27.89         19.27        13.73 o                         
  -3   1   4        146.31        147.22        19.32 o                         
  -2   1   4         26.72         21.61        16.73 o                         
  -1   1   4         33.15         20.79        15.20 o                         
   0   1   4        111.45        160.61        22.82 o                         
   1   1   4       1877.94       1825.80        51.20 o                         
   2   1   4        492.46        568.61        28.61 o                         
   3   1   4       1844.25       1814.04        50.25 o                         
   4   1   4        750.64        826.18        35.64 o                         
   5   1   4         25.28         86.95        20.21 o                         
   6   1   4         35.46        184.05        39.16 o                         
   7   1   4          9.51         38.34        30.79 o                         
   8   1   4          2.12         32.78        39.09 o                         
 -12   2   4        349.93        416.84        46.24 o                         
 -11   2   4        423.83        443.42        36.33 o                         
 -10   2   4          0.04         84.20        32.49 o                         
  -9   2   4         91.55        134.63        23.67 o                         
  -8   2   4       1484.29       1540.44        50.96 o                         
  -7   2   4        217.75        205.35        27.21 o                         
  -6   2   4          1.62         15.26        17.67 o                         
  -5   2   4         86.48         81.25        16.69 o                         
  -4   2   4        229.28        200.58        17.16 o                         
  -3   2   4         96.97         94.15        20.12 o                         
  -2   2   4        504.07        644.14        33.86 o                         
  -1   2   4         31.12         40.97        16.44 o                         
   0   2   4       2149.23       2133.34        56.68 o                         
   1   2   4        283.26        375.20        32.07 o                         
   2   2   4        156.03        127.48        20.44 o                         
   3   2   4       1188.86       1179.83        39.78 o                         
   4   2   4          1.11         45.54        19.87 o                         
   5   2   4         36.95         32.16        18.01 o                         
   6   2   4         23.91         11.02        26.22 o                         
   7   2   4        886.08        964.73        62.87 o                         
   8   2   4         31.59        -31.57        31.57 o                         
 -12   3   4         65.19         61.37        36.19 o                         
 -11   3   4          6.95         42.36        32.91 o                         
 -10   3   4         44.02         34.31        22.72 o                         
  -9   3   4        157.58        188.40        29.63 o                         
  -8   3   4        502.71        532.80        41.08 o                         
  -7   3   4        556.67        553.60        36.22 o                         
  -6   3   4       1013.58        988.54        41.20 o                         
  -5   3   4          0.16          9.26        15.42 o                         
  -4   3   4        689.37        747.89        27.75 o                         
  -3   3   4       1641.09       1712.47        37.00 o                         
  -2   3   4        123.20        185.69        20.09 o                         
  -1   3   4         12.62          2.73        14.18 o                         
   0   3   4        494.75        540.88        32.82 o                         
   1   3   4        337.78        404.26        25.97 o                         
   2   3   4       1196.99       1272.26        40.53 o                         
   3   3   4          0.17         33.01        19.59 o                         
   4   3   4        124.47        101.19        24.55 o                         
   5   3   4         77.09         71.23        20.09 o                         
   6   3   4        236.44        205.51        32.14 o                         
   7   3   4          3.73          6.98        31.47 o                         
   8   3   4          0.87         31.52        34.74 o                         
 -12   4   4        228.46        273.41        41.97 o                         
 -11   4   4        108.76        110.24        34.50 o                         
 -10   4   4        216.19        203.10        34.27 o                         
  -9   4   4       1384.33       1483.44        62.51 o                         
  -8   4   4       3390.44       3409.07        85.93 o                         
  -7   4   4          3.82          1.41        21.69 o                         
  -6   4   4        555.64        546.49        26.67 o                         
  -5   4   4        639.49        635.10        35.71 o                         
  -4   4   4       3569.24       3859.53        66.69 o                         
  -3   4   4         86.33         98.53        14.67 o                         
  -2   4   4       3589.45       4120.58        66.93 o                         
  -1   4   4       2088.57       2168.69        54.07 o                         
   0   4   4       1998.11       1982.16        47.80 o                         
   1   4   4          0.49         -2.46        15.40 o                         
   2   4   4        517.16        557.71        33.63 o                         
   3   4   4        185.25        208.38        23.67 o                         
   4   4   4        253.27        226.59        29.12 o                         
   5   4   4          3.17          2.09        19.26 o                         
   6   4   4         24.24         46.30        24.77 o                         
   7   4   4         12.14        -32.61        32.61 o                         
   8   4   4        366.54        415.16        50.46 o                         
 -12   5   4         75.24        115.34        40.26 o                         
 -11   5   4         64.76        100.52        36.25 o                         
 -10   5   4        167.45        207.89        36.41 o                         
  -9   5   4        139.23        221.83        35.66 o                         
  -8   5   4         83.29         99.39        36.62 o                         
  -7   5   4         64.70         78.73        24.55 o                         
  -6   5   4       1046.76       1066.60        43.35 o                         
  -5   5   4          7.95          3.94        14.85 o                         
  -4   5   4          0.28         16.81        17.22 o                         
  -3   5   4       7771.45       8089.18       105.85 o                         
  -2   5   4       1699.11       1782.01        41.63 o                         
  -1   5   4        473.20        536.15        29.56 o                         
   0   5   4        471.79        495.25        26.04 o                         
   1   5   4        101.13        107.45        19.92 o                         
   2   5   4        820.59        878.93        37.66 o                         
   3   5   4        318.33        330.48        27.03 o                         
   4   5   4        236.97        286.39        28.13 o                         
   5   5   4         68.99         61.66        23.26 o                         
   6   5   4          0.04         39.66        22.83 o                         
   7   5   4          2.12          1.45        34.27 o                         
   8   5   4         22.09          2.73        35.97 o                         
 -12   6   4         19.23         57.85        36.31 o                         
 -11   6   4        182.81        194.24        41.04 o                         
 -10   6   4         95.97         96.49        29.81 o                         
  -9   6   4        963.94       1053.60        58.32 o                         
  -8   6   4         98.29         49.06        24.96 o                         
  -7   6   4        193.07        163.75        28.52 o                         
  -6   6   4         32.21         15.29        20.38 o                         
  -5   6   4         32.44         44.90        12.53 o                         
  -4   6   4       4117.63       4147.34        62.92 o                         
  -3   6   4        947.75        910.27        30.87 o                         
  -2   6   4       2071.74       2246.53        46.27 o                         
  -1   6   4        788.61        789.09        29.88 o                         
   0   6   4        332.49        316.44        25.28 o                         
   1   6   4          8.89        -11.07        15.44 o                         
   2   6   4          0.04        -19.22        19.22 o                         
   3   6   4        126.34        119.14        22.11 o                         
   4   6   4       1530.62       1521.39        49.72 o                         
   5   6   4          6.99         35.94        21.18 o                         
   6   6   4       1487.89       1537.05        66.55 o                         
   7   6   4        177.75        194.94        41.47 o                         
   8   6   4         21.22         47.14        37.46 o                         
 -12   7   4        284.44        301.53        45.30 o                         
 -11   7   4          0.01        -20.10        31.75 o                         
 -10   7   4          2.16         30.69        29.96 o                         
  -9   7   4          3.83         44.36        28.60 o                         
  -8   7   4          7.31         31.71        25.00 o                         
  -7   7   4        195.12        215.60        30.03 o                         
  -6   7   4       3091.15       2965.17        67.65 o                         
  -5   7   4        850.55        902.14        38.30 o                         
  -4   7   4       1207.23       1215.82        39.58 o                         
  -3   7   4         38.12         23.48        15.58 o                         
  -2   7   4        141.22        148.97        20.24 o                         
  -1   7   4        417.27        349.19        30.10 o                         
   0   7   4        157.80        135.65        19.64 o                         
   1   7   4       4302.57       4100.96        75.02 o                         
   2   7   4        559.83        555.90        30.33 o                         
   3   7   4         47.42         46.20        20.72 o                         
   4   7   4         62.98         69.40        23.62 o                         
   5   7   4          1.33        -18.98        18.98 o                         
   6   7   4         59.88         99.57        32.69 o                         
   7   7   4        133.64        114.60        37.73 o                         
   8   7   4        407.10        457.23        53.33 o                         
 -12   8   4          0.06         60.92        35.58 o                         
 -11   8   4          0.05         -1.48        30.86 o                         
 -10   8   4         16.17         22.14        27.45 o                         
  -9   8   4          7.31         -0.78        27.34 o                         
  -8   8   4        558.95        631.83        42.89 o                         
  -7   8   4       1451.70       1476.96        55.32 o                         
  -6   8   4        673.10        660.73        37.87 o                         
  -5   8   4        462.38        502.92        31.32 o                         
  -4   8   4        794.24        745.99        30.24 o                         
  -3   8   4        270.97        262.29        19.38 o                         
  -2   8   4          1.16        -16.96        16.96 o                         
  -1   8   4        515.15        464.73        33.85 o                         
   0   8   4       2462.09       2332.35        96.34 o                         
   1   8   4        137.35        146.56        22.76 o                         
   2   8   4       1916.28       1812.15        47.59 o                         
   3   8   4        178.56        164.98        24.74 o                         
   4   8   4        574.57        603.95        36.14 o                         
   5   8   4         90.38         77.84        25.01 o                         
   6   8   4          3.83         26.59        40.05 o                         
   7   8   4        211.36        220.33        41.86 o                         
   8   8   4        184.67        184.98        44.83 o                         
 -12   9   4        182.69        176.71        46.36 o                         
 -11   9   4          0.03         32.09        33.09 o                         
 -10   9   4        706.48        827.80        53.62 o                         
  -9   9   4          1.22        -24.58        32.70 o                         
  -8   9   4        449.05        459.05        38.80 o                         
  -7   9   4         66.35         39.04        24.92 o                         
  -6   9   4        433.17        424.45        33.00 o                         
  -5   9   4       1007.58        995.51        37.77 o                         
  -4   9   4         94.20         91.78        18.14 o                         
  -3   9   4       2758.35       2727.44        58.62 o                         
  -2   9   4        487.04        542.13        38.35 o                         
  -1   9   4         51.94         68.22        18.46 o                         
   0   9   4        108.08        181.17        22.19 o                         
   1   9   4        369.16        382.91        38.30 o                         
   2   9   4        678.49        701.47        33.96 o                         
   3   9   4       1243.70       1174.05        46.55 o                         
   4   9   4        550.29        579.74        38.72 o                         
   5   9   4        932.42        956.05        49.78 o                         
   6   9   4        127.16         56.96        31.83 o                         
   7   9   4          3.99        -32.76        32.76 o                         
   8   9   4         35.75         76.21        37.62 o                         
 -12  10   4         12.21          6.19        46.40 o                         
 -11  10   4        105.78        135.58        39.66 o                         
 -10  10   4         20.62         42.37        32.77 o                         
  -9  10   4         42.62         39.82        29.55 o                         
  -8  10   4        383.01        363.44        35.71 o                         
  -7  10   4         18.46          9.32        22.98 o                         
  -6  10   4         34.29         39.99        23.26 o                         
  -5  10   4          0.27        -10.73        18.36 o                         
  -4  10   4        106.74        111.86        20.92 o                         
  -3  10   4         13.96         -2.47        15.90 o                         
  -2  10   4        176.12        232.22        30.95 o                         
  -1  10   4        568.57        612.08        32.25 o                         
   0  10   4          3.06         18.17        18.60 o                         
   1  10   4         13.96         25.27        22.62 o                         
   2  10   4        283.17        243.17        30.61 o                         
   3  10   4        253.65        284.03        29.15 o                         
   4  10   4        563.96        562.12        41.43 o                         
   5  10   4         48.39         25.60        26.84 o                         
   6  10   4        135.47        113.39        36.95 o                         
   7  10   4         91.56        127.03        38.92 o                         
   8  10   4         15.88         11.41        35.54 o                         
 -11  11   4         17.41         11.85        42.72 o                         
 -10  11   4        301.56        228.06        41.26 o                         
  -9  11   4        199.90        175.40        33.13 o                         
  -8  11   4          5.34         -9.88        37.62 o                         
  -7  11   4         49.75         52.14        25.17 o                         
  -6  11   4        101.98        106.34        25.85 o                         
  -5  11   4        170.90        143.88        24.35 o                         
  -4  11   4        639.94        670.76        31.64 o                         
  -3  11   4        331.25        303.85        23.03 o                         
  -2  11   4        415.70        397.78        30.46 o                         
  -1  11   4        761.65        884.56        42.60 o                         
   0  11   4         86.72         67.55        22.67 o                         
   1  11   4        489.15        448.04        37.89 o                         
   2  11   4        192.00        193.81        26.37 o                         
   3  11   4       2394.11       2343.31        62.44 o                         
   4  11   4        266.14        309.51        34.73 o                         
   5  11   4        752.44        640.61        49.01 o                         
   6  11   4          8.10         24.92        27.41 o                         
   7  11   4          8.05        -29.30        29.30 o                         
   8  11   4        224.89        311.10        55.39 o                         
 -11  12   4        274.13        340.80        49.28 o                         
 -10  12   4        275.64        236.31        49.66 o                         
  -9  12   4        169.75        154.57        34.71 o                         
  -8  12   4          5.51        -11.30        25.53 o                         
  -7  12   4         33.42         14.13        23.18 o                         
  -6  12   4         91.51         68.52        24.04 o                         
  -5  12   4        361.47        339.62        28.32 o                         
  -4  12   4       1824.79       1786.96        43.34 o                         
  -3  12   4         14.81         18.98        17.07 o                         
  -2  12   4       1395.94       1332.63        40.86 o                         
  -1  12   4          3.81         -6.27        19.17 o                         
   0  12   4        104.59         61.80        22.19 o                         
   1  12   4         29.68         10.63        23.72 o                         
   2  12   4        180.76        189.61        25.77 o                         
   3  12   4       3479.30       3316.07        82.95 o                         
   4  12   4       1771.13       1603.12        60.89 o                         
   5  12   4         77.10         16.16        27.73 o                         
   6  12   4         69.71         69.58        33.49 o                         
   7  12   4         23.26         -7.17        31.69 o                         
 -11  13   4         41.86          5.45        37.13 o                         
 -10  13   4         13.64        -34.37        37.72 o                         
  -9  13   4        334.97        269.71        40.07 o                         
  -8  13   4        532.52        526.19        42.48 o                         
  -7  13   4        243.62        247.22        31.88 o                         
  -6  13   4       1674.49       1705.63        54.29 o                         
  -5  13   4          9.47         25.73        20.68 o                         
  -4  13   4        114.37         93.46        17.01 o                         
  -3  13   4          5.50         -6.82        22.56 o                         
  -2  13   4         20.76         25.50        17.80 o                         
  -1  13   4         79.53         77.86        22.21 o                         
   0  13   4         14.19         40.13        21.69 o                         
   1  13   4       3527.99       3475.44       100.48 o                         
   2  13   4         25.87         33.88        22.47 o                         
   3  13   4        354.54        338.26        37.62 o                         
   4  13   4        566.61        558.85        36.32 o                         
   5  13   4         55.58         40.83        30.64 o                         
   6  13   4        162.00        103.46        35.28 o                         
   7  13   4        288.45        253.90        49.01 o                         
 -11  14   4         80.63         56.94        36.04 o                         
 -10  14   4          0.42         46.08        56.40 o                         
  -9  14   4        116.36        128.19        36.44 o                         
  -8  14   4        151.22        122.03        33.09 o                         
  -7  14   4        200.41        176.35        30.55 o                         
  -6  14   4       1025.94       1031.92        45.43 o                         
  -5  14   4        637.19        634.78        35.70 o                         
  -4  14   4         29.50         -7.27        16.35 o                         
  -3  14   4        148.91        114.16        26.94 o                         
  -2  14   4        480.19        497.24        37.37 o                         
  -1  14   4         47.74         58.48        22.67 o                         
   0  14   4       1756.02       1717.35        58.30 o                         
   1  14   4         94.65        106.17        32.13 o                         
   2  14   4         71.75         34.74        31.51 o                         
   3  14   4        374.91        357.00        33.46 o                         
   4  14   4        206.54        140.49        34.17 o                         
   5  14   4          6.96         51.07        32.75 o                         
   6  14   4         39.24         28.54        34.81 o                         
   7  14   4        522.99        558.15        62.98 o                         
 -11  15   4         68.41         93.41        43.39 o                         
 -10  15   4        427.86        331.86        47.45 o                         
  -9  15   4        118.35        109.96        34.57 o                         
  -8  15   4         45.60         34.27        27.97 o                         
  -7  15   4         61.38         65.77        26.39 o                         
  -6  15   4         86.19         57.16        22.95 o                         
  -5  15   4        103.18        115.94        26.49 o                         
  -4  15   4        212.63        211.68        25.05 o                         
  -3  15   4       3713.11       3727.91        72.22 o                         
  -2  15   4        986.26        963.90        44.01 o                         
  -1  15   4        149.39        113.62        28.77 o                         
   0  15   4        315.61        374.69        37.24 o                         
   1  15   4         28.64         53.25        31.28 o                         
   2  15   4        111.88         93.64        52.22 o                         
   3  15   4          1.94        -16.89        20.84 o                         
   4  15   4       1828.91       1929.67       104.03 o                         
   5  15   4        506.59        506.77        44.29 o                         
   6  15   4        238.91        229.92        41.55 o                         
   7  15   4         14.51         36.85        38.00 o                         
 -11  16   4          1.68        -33.67        38.54 o                         
 -10  16   4          0.01         14.24        32.72 o                         
  -9  16   4        592.99        591.09        49.81 o                         
  -8  16   4         59.31         14.21        30.60 o                         
  -7  16   4          1.20        -21.20        24.11 o                         
  -6  16   4        211.39        202.34        43.34 o                         
  -5  16   4        246.20        241.58        27.68 o                         
  -4  16   4        747.28        677.11        36.20 o                         
  -3  16   4        725.75        705.29        38.27 o                         
  -2  16   4        183.26        178.92        26.32 o                         
  -1  16   4        390.34        371.74        34.57 o                         
   0  16   4        153.08         64.23        27.31 o                         
   1  16   4        153.44        152.12        31.80 o                         
   2  16   4         22.13         67.29        29.24 o                         
   3  16   4        417.96        395.36        34.47 o                         
   4  16   4         47.85         26.72        26.95 o                         
   5  16   4         16.09         77.11        34.65 o                         
   6  16   4          1.04          1.40        32.06 o                         
   7  16   4         71.58         29.45        36.91 o                         
 -10  17   4        296.58        292.58        44.95 o                         
  -9  17   4         78.61         61.48        32.68 o                         
  -8  17   4        255.44        175.11        35.65 o                         
  -7  17   4        668.53        652.10        45.51 o                         
  -6  17   4       1272.77       1281.48        54.37 o                         
  -5  17   4         92.29         99.16        23.85 o                         
  -4  17   4       4490.28       4325.43        81.28 o                         
  -3  17   4        284.50        259.15        28.80 o                         
  -2  17   4         21.55         34.86        22.65 o                         
  -1  17   4          7.97         18.18        24.75 o                         
   0  17   4         30.79         15.47        25.28 o                         
   1  17   4       1860.41       1624.17        73.42 o                         
   2  17   4          0.15         33.13        28.04 o                         
   3  17   4        248.49        279.93        39.54 o                         
   4  17   4         20.04         -3.35        25.67 o                         
   5  17   4        133.28         84.07        33.42 o                         
   6  17   4         33.60         12.75        31.08 o                         
   7  17   4         34.21         83.25        39.91 o                         
 -10  18   4        153.32        105.64        43.07 o                         
  -9  18   4         63.13         75.01        37.95 o                         
  -8  18   4        222.36        245.12        38.27 o                         
  -7  18   4        225.28        149.76        35.64 o                         
  -6  18   4        347.47        300.99        34.40 o                         
  -5  18   4        313.92        256.34        30.17 o                         
  -4  18   4        129.99        129.66        33.27 o                         
  -3  18   4        519.95        522.58        35.96 o                         
  -2  18   4        500.49        513.20        35.18 o                         
  -1  18   4          5.72         -8.04        23.92 o                         
   0  18   4         32.16         -2.36        31.52 o                         
   1  18   4          8.10         63.25        29.43 o                         
   2  18   4         12.34         13.68        28.24 o                         
   3  18   4        268.76        247.67        48.57 o                         
   4  18   4         83.14         75.37        29.15 o                         
   5  18   4        297.22        350.24        82.69 o                         
   6  18   4         90.05         86.90        36.58 o                         
 -10  19   4         11.75         22.74        35.76 o                         
  -9  19   4        224.61        198.23        40.13 o                         
  -8  19   4        575.19        613.79        50.54 o                         
  -7  19   4        266.78        243.18        38.93 o                         
  -6  19   4       1074.36       1236.14        56.58 o                         
  -5  19   4        712.70        688.21        49.55 o                         
  -4  19   4          1.48        -10.25        21.56 o                         
  -3  19   4        150.38        133.90        29.73 o                         
  -2  19   4         24.91         32.14        24.01 o                         
  -1  19   4        584.64        543.13        40.47 o                         
   0  19   4        719.13        698.04        52.98 o                         
   1  19   4       1333.04       1338.68        65.06 o                         
   2  19   4        147.23        160.93        35.00 o                         
   3  19   4        395.38        330.08        37.73 o                         
   4  19   4          0.11        -12.94        48.64 o                         
   5  19   4        131.45         38.89        40.68 o                         
   6  19   4        122.33        116.10        57.45 o                         
 -10  20   4         53.11         19.10        36.05 o                         
  -9  20   4        391.76        344.94        44.48 o                         
  -8  20   4          4.95         -4.92        30.10 o                         
  -7  20   4         65.95         39.10        30.31 o                         
  -6  20   4        169.21        211.98        39.41 o                         
  -5  20   4         23.55         55.98        24.17 o                         
  -4  20   4        119.33        113.90        26.53 o                         
  -3  20   4        601.65        591.93        40.80 o                         
  -2  20   4        449.27        421.52        34.54 o                         
  -1  20   4        360.16        349.04        58.28 o                         
   0  20   4       1660.89       1470.69        85.83 o                         
   1  20   4        545.01        490.03        52.48 o                         
   2  20   4         41.69         32.37        35.65 o                         
   3  20   4         30.72         58.55        36.42 o                         
   4  20   4         11.02         17.11        27.81 o                         
   5  20   4         12.68        -56.29        56.29 o                         
   6  20   4        179.28        121.55        41.25 o                         
  -9  21   4        204.80        178.47        45.79 o                         
  -8  21   4        110.96        110.32        37.72 o                         
  -7  21   4         57.23         59.93        31.75 o                         
  -6  21   4        189.80        142.13        33.43 o                         
  -5  21   4        981.20        990.94        59.40 o                         
  -4  21   4        491.10        486.73        37.46 o                         
  -3  21   4        707.78        754.17        45.77 o                         
  -2  21   4        173.72        175.68        30.79 o                         
  -1  21   4         35.03         63.25        30.83 o                         
   0  21   4        211.95        145.14        34.10 o                         
   1  21   4        132.51         81.69        46.95 o                         
   2  21   4        106.05         85.71        40.69 o                         
   3  21   4        379.44        313.49        55.44 o                         
   4  21   4        525.96        656.36        70.95 o                         
   5  21   4       2336.98       2340.63        93.61 o                         
   6  21   4        123.23        101.67        44.77 o                         
  -9  22   4          1.27         -5.70        34.69 o                         
  -8  22   4        195.91        168.41        38.61 o                         
  -7  22   4         55.70         50.68        33.26 o                         
  -6  22   4          7.30         -0.95        31.47 o                         
  -5  22   4        579.74        508.34        36.02 o                         
  -4  22   4        109.01         83.25        27.36 o                         
  -3  22   4          0.06         26.17        26.14 o                         
  -2  22   4        369.62        350.84        40.08 o                         
  -1  22   4         32.94         20.74        36.66 o                         
   0  22   4        525.84        595.70        52.42 o                         
   1  22   4        116.69         52.13        48.67 o                         
   2  22   4         82.37        112.83        42.22 o                         
   3  22   4        150.02        142.72        45.04 o                         
   4  22   4        237.06        202.30        38.52 o                         
   5  22   4          0.01          2.55        35.87 o                         
  -9  23   4          5.05         14.87        37.57 o                         
  -8  23   4          0.01        -32.12        32.92 o                         
  -7  23   4        130.71        165.41        37.86 o                         
  -6  23   4        497.84        581.24        46.69 o                         
  -5  23   4         28.95         16.31        21.15 o                         
  -4  23   4         14.07        -25.20        30.18 o                         
  -3  23   4        282.86        232.19        38.29 o                         
  -2  23   4         33.01         10.91        30.74 o                         
  -1  23   4        132.05        101.24        39.78 o                         
   0  23   4        378.76        391.43        74.88 o                         
   1  23   4        546.57        615.90        65.25 o                         
   2  23   4          8.93        -31.02        38.04 o                         
   3  23   4          0.58          9.96        38.50 o                         
   4  23   4         76.54         50.46        49.03 o                         
   5  23   4          4.20        -10.39        35.32 o                         
  -8  24   4        109.66         86.54        55.62 o                         
  -7  24   4         26.15        -11.84        32.81 o                         
  -6  24   4         29.53          2.41        29.00 o                         
  -5  24   4        101.02         55.16        26.99 o                         
  -4  24   4        369.62        413.10        49.90 o                         
  -3  24   4         21.58        -15.40        39.53 o                         
  -2  24   4          0.30         14.69        33.56 o                         
  -1  24   4        110.53         94.37        35.79 o                         
   0  24   4       1113.68       1116.76        70.54 o                         
   1  24   4        314.40        296.94        59.66 o                         
   2  24   4         94.46         82.73        42.72 o                         
   3  24   4         24.77         18.36        39.22 o                         
   4  24   4         94.61         87.39        50.11 o                         
   5  24   4          0.62         61.93        63.24 o                         
  -8  25   4        258.92        261.05        56.78 o                         
  -7  25   4         15.95         31.34        34.16 o                         
  -6  25   4        531.28        439.30        43.94 o                         
  -5  25   4        270.49        256.53        51.95 o                         
  -4  25   4         36.76        -15.48        28.02 o                         
  -3  25   4          0.20          0.11        29.62 o                         
  -2  25   4         18.77          6.49        36.57 o                         
  -1  25   4        250.22        222.00        41.39 o                         
   0  25   4         16.93         72.26        39.83 o                         
   1  25   4        678.52        722.85        65.54 o                         
   2  25   4        125.54        140.62        50.37 o                         
   3  25   4          6.40         13.75        50.55 o                         
   4  25   4         19.82         17.78        49.05 o                         
  -8  26   4         41.79         23.50        36.30 o                         
  -7  26   4         61.79         57.67        35.94 o                         
  -6  26   4        136.51        132.06        37.38 o                         
  -5  26   4        105.19         17.95        30.20 o                         
  -4  26   4        415.68        435.73        64.13 o                         
  -3  26   4         94.12         93.20        31.82 o                         
  -2  26   4        266.13        216.57        40.76 o                         
  -1  26   4        120.51         79.76        37.72 o                         
   0  26   4          0.67        -26.89        35.85 o                         
   1  26   4         33.83         32.86        39.70 o                         
   2  26   4         15.61        -15.19        45.93 o                         
   3  26   4         11.94        -23.13        46.83 o                         
   4  26   4        270.63        234.54        63.63 o                         
  -7  27   4          1.85        -31.18        31.18 o                         
  -6  27   4         65.73         47.96        35.57 o                         
  -5  27   4        346.60        374.39        41.66 o                         
  -4  27   4         29.32         80.68        31.47 o                         
  -3  27   4       1005.94       1096.12        62.04 o                         
  -2  27   4        805.70        832.54        61.05 o                         
  -1  27   4         67.15        123.94        41.61 o                         
   0  27   4        200.97        291.20        49.55 o                         
   1  27   4         10.03         79.77        42.88 o                         
   2  27   4         17.01        -43.64        43.64 o                         
   3  27   4        210.84        225.99        59.44 o                         
  -7  28   4        189.42        177.44        43.56 o                         
  -6  28   4         64.86        106.00        37.72 o                         
  -5  28   4        166.15        151.68        43.96 o                         
  -4  28   4        156.95        156.29        36.82 o                         
  -3  28   4        167.36        166.05        40.04 o                         
  -2  28   4         10.61        -11.71        35.53 o                         
  -1  28   4         81.78         68.78        41.36 o                         
   0  28   4        420.69        384.85        57.21 o                         
   1  28   4          0.12          1.84        43.99 o                         
   2  28   4        330.30        405.60       118.18 o                         
   3  28   4        142.45        160.95        61.26 o                         
  -6  29   4         15.49          5.04        40.51 o                         
  -5  29   4         26.18         38.24        42.46 o                         
  -4  29   4         86.70         61.92        43.94 o                         
  -3  29   4         82.91         75.12        36.05 o                         
  -2  29   4        154.66        108.47        40.78 o                         
  -1  29   4         43.48          6.70        36.84 o                         
   0  29   4          1.51        -15.97        41.97 o                         
   1  29   4        300.56        286.61        65.19 o                         
   2  29   4          6.51         54.19        52.83 o                         
  -5  30   4          0.39         45.94        42.96 o                         
  -4  30   4        324.11        422.15        48.96 o                         
  -3  30   4          5.60        -27.50        36.24 o                         
  -2  30   4         42.17         18.15        38.10 o                         
  -1  30   4          2.29        -54.39        54.39 o                         
   0  30   4        119.96        270.81        60.24 o                         
   1  30   4         78.98        100.25        55.52 o                         
  -4  31   4         22.50         17.04        37.36 o                         
  -3  31   4         24.61         25.10        41.65 o                         
  -2  31   4         25.17         -4.38        57.36 o                         
  -1  31   4          0.11        -37.96        43.83 o                         
   0  31   4          8.41        -15.19        44.56 o                         
 -12   1   5         80.96        147.59        45.33 o                         
 -11   1   5        703.05        721.61        52.53 o                         
 -10   1   5        618.31        603.62        39.43 o                         
  -9   1   5          2.37          2.25        20.87 o                         
  -8   1   5        674.61        699.15        39.08 o                         
  -7   1   5       1698.19       1717.45        53.64 o                         
  -6   1   5         23.12          5.87        18.57 o                         
  -5   1   5         63.04         43.29        17.41 o                         
  -4   1   5        136.56        150.71        23.89 o                         
  -3   1   5        796.19        855.99        45.41 o                         
  -2   1   5         67.39         23.34        20.57 o                         
  -1   1   5        242.66        203.71        28.52 o                         
   0   1   5        370.40        413.72        32.72 o                         
   1   1   5        180.21        215.64        28.82 o                         
   2   1   5        212.58        203.83        29.96 o                         
   3   1   5        375.08        485.07        31.96 o                         
   4   1   5        367.52        434.81        30.48 o                         
   5   1   5        795.70        843.41        46.54 o                         
   6   1   5        164.19        151.12        31.43 o                         
   7   1   5        399.11        509.16        64.17 o                         
 -12   2   5        410.56        334.33        45.26 o                         
 -11   2   5        450.51        532.89        54.27 o                         
 -10   2   5          3.95         96.98        34.51 o                         
  -9   2   5         67.49         54.74        21.50 o                         
  -8   2   5         88.01         59.18        22.90 o                         
  -7   2   5        500.63        544.23        34.32 o                         
  -6   2   5        324.15        327.99        26.88 o                         
  -5   2   5        406.07        414.14        25.91 o                         
  -4   2   5          2.65         14.44        18.53 o                         
  -3   2   5        992.29       1104.89        47.69 o                         
  -2   2   5         63.83         47.45        22.07 o                         
  -1   2   5         81.31         35.47        23.06 o                         
   0   2   5       1024.77       1092.28        45.24 o                         
   1   2   5         53.20         62.13        23.79 o                         
   2   2   5       1280.73       1350.06        56.98 o                         
   3   2   5         12.53         20.13        17.80 o                         
   4   2   5         25.67         31.99        21.13 o                         
   5   2   5         98.33         82.97        25.91 o                         
   6   2   5         78.74         37.10        28.23 o                         
   7   2   5         81.68        122.23        38.21 o                         
 -12   3   5         51.39         53.31        59.05 o                         
 -11   3   5        225.71        289.63        39.19 o                         
 -10   3   5          0.39        -25.97        25.97 o                         
  -9   3   5         61.18        102.65        30.27 o                         
  -8   3   5         59.48         46.72        20.38 o                         
  -7   3   5        648.95        628.33        35.40 o                         
  -6   3   5       2441.10       2496.98        59.68 o                         
  -5   3   5          4.70          6.22        17.84 o                         
  -4   3   5        234.73        230.86        22.76 o                         
  -3   3   5         68.39         64.16        20.33 o                         
  -2   3   5          4.36         24.71        19.01 o                         
  -1   3   5        812.48        901.28        49.65 o                         
   0   3   5        330.67        318.60        32.22 o                         
   1   3   5        604.20        638.99        38.08 o                         
   2   3   5         12.72          3.37        19.84 o                         
   3   3   5        543.37        676.09        39.66 o                         
   4   3   5        463.54        451.96        35.30 o                         
   5   3   5        194.11        223.72        30.08 o                         
   6   3   5        273.14        268.00        37.10 o                         
   7   3   5         76.70         35.70        35.66 o                         
 -12   4   5          9.29        -23.26        31.01 o                         
 -11   4   5         23.61         30.20        29.66 o                         
 -10   4   5         62.72        132.78        34.22 o                         
  -9   4   5        656.53        676.80        48.75 o                         
  -8   4   5          4.24        -10.26        21.79 o                         
  -7   4   5        718.01        627.40        37.85 o                         
  -6   4   5       1376.82       1332.84        45.35 o                         
  -5   4   5        623.55        623.07        34.90 o                         
  -4   4   5       2307.30       2462.29        52.77 o                         
  -3   4   5         16.04         11.23        18.29 o                         
  -2   4   5        623.28        656.50        35.70 o                         
  -1   4   5       1628.51       1707.42        58.46 o                         
   0   4   5        497.00        534.18        37.61 o                         
   1   4   5         86.16         52.34        21.44 o                         
   2   4   5         61.82         51.19        21.72 o                         
   3   4   5        173.88        161.92        25.99 o                         
   4   4   5       1661.22       1700.83        58.76 o                         
   5   4   5        272.52        376.50        34.89 o                         
   6   4   5        425.20        443.37        46.51 o                         
   7   4   5        153.65        205.40        55.52 o                         
 -12   5   5         22.37        -10.61        33.12 o                         
 -11   5   5         18.62        -15.57        27.62 o                         
 -10   5   5        766.83        840.20        54.69 o                         
  -9   5   5         19.27         -9.64        26.46 o                         
  -8   5   5        112.33        104.22        27.01 o                         
  -7   5   5          8.82         15.38        24.99 o                         
  -6   5   5         91.86        126.57        21.71 o                         
  -5   5   5        155.47        182.04        23.59 o                         
  -4   5   5        438.86        474.68        29.69 o                         
  -3   5   5       1328.51       1390.78        50.70 o                         
  -2   5   5         50.64         58.67        20.92 o                         
  -1   5   5       4518.22       4713.66       108.61 o                         
   0   5   5         14.84         -5.03        19.18 o                         
   1   5   5          0.21          4.72        19.50 o                         
   2   5   5        193.66        220.09        26.35 o                         
   3   5   5          5.50          6.58        20.58 o                         
   4   5   5        195.40        229.54        43.48 o                         
   5   5   5         85.90         67.01        36.24 o                         
   6   5   5        214.48        195.03        35.35 o                         
   7   5   5        310.67        387.19        49.47 o                         
 -12   6   5         15.20         19.48        33.68 o                         
 -11   6   5         54.45         61.65        32.28 o                         
 -10   6   5          5.24         41.76        34.58 o                         
  -9   6   5        219.38        189.49        33.39 o                         
  -8   6   5         86.95         20.17        23.63 o                         
  -7   6   5         26.58         10.46        22.36 o                         
  -6   6   5        481.05        478.81        39.32 o                         
  -5   6   5        690.27        669.50        32.10 o                         
  -4   6   5         83.72        115.25        22.56 o                         
  -3   6   5         39.12         49.81        17.18 o                         
  -2   6   5        278.59        340.60        24.59 o                         
  -1   6   5          3.63          2.05        17.19 o                         
   0   6   5          0.16         15.47        20.18 o                         
   1   6   5         53.62         58.62        24.37 o                         
   2   6   5        972.26        984.89        56.75 o                         
   3   6   5         35.88         25.78        20.69 o                         
   4   6   5         59.92         39.15        26.36 o                         
   5   6   5         77.70        137.30        27.92 o                         
   6   6   5         16.42         56.53        34.04 o                         
   7   6   5          0.07         48.13        37.61 o                         
 -12   7   5          3.70         -5.27        32.35 o                         
 -11   7   5        154.67        118.95        35.23 o                         
 -10   7   5          1.61         -4.14        29.45 o                         
  -9   7   5         13.64        -26.91        26.91 o                         
  -8   7   5        333.54        236.33        31.37 o                         
  -7   7   5       1247.05       1138.61        49.08 o                         
  -6   7   5         32.56         65.45        23.46 o                         
  -5   7   5          5.18        -10.31        18.08 o                         
  -4   7   5        677.24        734.94        34.64 o                         
  -3   7   5       2637.79       2724.80        56.71 o                         
  -2   7   5          4.15         14.36        17.16 o                         
  -1   7   5        129.94        113.75        23.25 o                         
   0   7   5        888.14        903.18        42.91 o                         
   1   7   5        279.55        257.97        26.74 o                         
   2   7   5        507.17        541.35        46.48 o                         
   3   7   5       1412.23       1368.43        61.01 o                         
   4   7   5        180.12        175.24        32.34 o                         
   5   7   5        417.76        408.43        37.18 o                         
   6   7   5        237.65        182.37        35.65 o                         
   7   7   5         30.12        -12.72        32.84 o                         
 -12   8   5         82.25         32.84        38.12 o                         
 -11   8   5          0.90         23.46        33.53 o                         
 -10   8   5        137.00        166.45        37.75 o                         
  -9   8   5         37.90         26.65        28.48 o                         
  -8   8   5         18.95         40.50        25.13 o                         
  -7   8   5       1294.81       1283.60        52.28 o                         
  -6   8   5       4489.16       4508.74        81.69 o                         
  -5   8   5          7.13         39.24        18.53 o                         
  -4   8   5         12.80         15.93        16.80 o                         
  -3   8   5         21.58         25.52        20.27 o                         
  -2   8   5          9.58          0.61        19.66 o                         
  -1   8   5        156.65        127.09        27.56 o                         
   0   8   5        753.54        722.31        41.90 o                         
   1   8   5       1216.50       1238.32        71.58 o                         
   2   8   5       1810.19       1830.89        61.43 o                         
   3   8   5        357.08        356.91        33.64 o                         
   4   8   5        571.35        573.80        40.79 o                         
   5   8   5         23.00         16.74        24.99 o                         
   6   8   5         58.78        111.57        32.00 o                         
   7   8   5        279.73        316.50        50.70 o                         
 -11   9   5        539.15        611.28        63.62 o                         
 -10   9   5         47.15         51.06        32.37 o                         
  -9   9   5         44.91         38.56        26.76 o                         
  -8   9   5        255.75        272.67        34.53 o                         
  -7   9   5       1684.53       1489.50        55.68 o                         
  -6   9   5        325.32        309.43        33.21 o                         
  -5   9   5         67.30         79.67        18.28 o                         
  -4   9   5       2798.37       2967.36        60.69 o                         
  -3   9   5       1437.40       1564.17        48.79 o                         
  -2   9   5        502.82        415.44        30.13 o                         
  -1   9   5       1268.35       1292.45        56.73 o                         
   0   9   5        796.18        929.29        59.00 o                         
   1   9   5        682.75        657.80        55.17 o                         
   2   9   5         74.55         51.50        25.93 o                         
   3   9   5         26.50         27.10        22.03 o                         
   4   9   5          2.23          9.98        24.12 o                         
   5   9   5         22.83        -17.77        29.93 o                         
   6   9   5          9.79         -1.80        37.57 o                         
   7   9   5         36.49          6.42        45.35 o                         
 -11  10   5        263.11        318.37        43.85 o                         
 -10  10   5        180.63        131.55        45.17 o                         
  -9  10   5       1377.37       1366.72       110.35 o                         
  -8  10   5         18.86         40.56        26.04 o                         
  -7  10   5         29.38         48.46        23.71 o                         
  -6  10   5         45.50         42.16        21.24 o                         
  -5  10   5       1025.14       1070.23        40.33 o                         
  -4  10   5         21.01         33.01        20.50 o                         
  -3  10   5        395.78        405.84        33.60 o                         
  -2  10   5       3463.47       3416.67        77.91 o                         
  -1  10   5        237.41        264.82        30.55 o                         
   0  10   5         21.78         53.11        27.59 o                         
   1  10   5         96.51         56.18        23.94 o                         
   2  10   5        596.42        611.71        46.88 o                         
   3  10   5         80.30         67.15        23.50 o                         
   4  10   5        525.82        518.05        49.72 o                         
   5  10   5        370.05        396.07        40.65 o                         
   6  10   5        474.56        611.92        66.80 o                         
   7  10   5        205.73        155.14        44.34 o                         
 -11  11   5        158.01        119.53        40.54 o                         
 -10  11   5        160.18        259.26        39.36 o                         
  -9  11   5        160.43        144.32        35.48 o                         
  -8  11   5       1363.80       1328.82        58.89 o                         
  -7  11   5          0.05         18.21        23.10 o                         
  -6  11   5         35.00          9.62        24.20 o                         
  -5  11   5         27.48         22.61        21.70 o                         
  -4  11   5          5.49         47.21        22.04 o                         
  -3  11   5        118.02        106.04        23.90 o                         
  -2  11   5       1756.57       1749.64        91.05 o                         
  -1  11   5       1018.62       1043.88        58.23 o                         
   0  11   5        433.49        407.02        44.39 o                         
   1  11   5        103.74        102.08        32.14 o                         
   2  11   5        595.26        562.32        38.72 o                         
   3  11   5        206.78        178.74        35.59 o                         
   4  11   5         44.17         93.72        37.69 o                         
   5  11   5        452.87        469.80        48.42 o                         
   6  11   5         66.05         74.09        40.83 o                         
 -11  12   5          2.18         25.43        37.31 o                         
 -10  12   5         79.06         44.77        32.05 o                         
  -9  12   5        163.37        160.57        34.74 o                         
  -8  12   5          5.64         48.57        35.18 o                         
  -7  12   5        206.09        126.58        31.30 o                         
  -6  12   5        299.38        295.87        31.89 o                         
  -5  12   5       3670.86       3475.10        69.24 o                         
  -4  12   5        228.75        203.92        26.48 o                         
  -3  12   5       2404.55       2439.58        63.48 o                         
  -2  12   5       1241.46       1155.46        56.66 o                         
  -1  12   5          3.65         10.67        23.86 o                         
   0  12   5        127.39        135.67        31.48 o                         
   1  12   5         50.89         45.23        26.91 o                         
   2  12   5       2681.51       2518.99        65.09 o                         
   3  12   5          3.45        -15.74        21.61 o                         
   4  12   5         43.28         48.29        26.99 o                         
   5  12   5        146.08        112.96        40.01 o                         
   6  12   5        146.77        165.72        45.68 o                         
 -11  13   5          4.66         63.46        37.29 o                         
 -10  13   5          3.14        -31.37        31.37 o                         
  -9  13   5          7.69        -15.46        26.31 o                         
  -8  13   5        225.94        241.68        33.38 o                         
  -7  13   5         34.73         23.55        25.75 o                         
  -6  13   5         25.83          7.19        20.73 o                         
  -5  13   5       1871.18       1781.87        58.89 o                         
  -4  13   5       1076.77        997.11        44.78 o                         
  -3  13   5        972.29        996.52        48.02 o                         
  -2  13   5        328.23        318.45        37.88 o                         
  -1  13   5          7.04         10.55        22.95 o                         
   0  13   5         37.11         10.40        24.75 o                         
   1  13   5        486.31        422.35        39.94 o                         
   2  13   5        173.00        118.73        45.43 o                         
   3  13   5         27.08         30.95        26.36 o                         
   4  13   5         65.54         78.52        29.80 o                         
   5  13   5         36.00         44.28        31.23 o                         
   6  13   5         28.79         91.63        40.51 o                         
 -11  14   5          0.13        -20.86        52.73 o                         
 -10  14   5         21.80         39.64        32.39 o                         
  -9  14   5        131.66        101.16        36.27 o                         
  -8  14   5         12.38         39.21        27.22 o                         
  -7  14   5        169.45        130.58        28.36 o                         
  -6  14   5        671.92        633.17        39.50 o                         
  -5  14   5       1582.63       1513.68        57.04 o                         
  -4  14   5         35.86         19.62        23.31 o                         
  -3  14   5        744.73        842.49        47.43 o                         
  -2  14   5        874.94        933.84        82.81 o                         
  -1  14   5         92.03         85.01        25.96 o                         
   0  14   5        624.37        526.76        39.23 o                         
   1  14   5        388.50        364.73        37.68 o                         
   2  14   5        521.07        550.79        62.50 o                         
   3  14   5          0.67         31.88        28.78 o                         
   4  14   5         37.01         48.73        32.81 o                         
   5  14   5        172.55        116.21        37.88 o                         
   6  14   5         10.87         -1.32        33.27 o                         
 -11  15   5         55.24         -6.76        38.00 o                         
 -10  15   5          6.33        -29.97        29.97 o                         
  -9  15   5         10.85          1.72        30.32 o                         
  -8  15   5        114.97        117.77        32.04 o                         
  -7  15   5         25.17          8.76        29.12 o                         
  -6  15   5         30.08         34.95        32.13 o                         
  -5  15   5         82.77         81.33        22.09 o                         
  -4  15   5         27.98         -9.48        19.83 o                         
  -3  15   5       1008.75       1001.48        50.42 o                         
  -2  15   5        155.37        152.21        31.74 o                         
  -1  15   5        165.42        117.75        28.04 o                         
   0  15   5          0.15         -8.86        24.20 o                         
   1  15   5        190.56         80.36        29.98 o                         
   2  15   5         70.30        -22.77        29.55 o                         
   3  15   5        117.04        133.05        29.43 o                         
   4  15   5        656.51        607.91        65.48 o                         
   5  15   5        129.83        124.68        36.61 o                         
   6  15   5          0.07          1.64        34.08 o                         
 -10  16   5         14.77         -1.61        34.62 o                         
  -9  16   5        519.38        544.00        59.89 o                         
  -8  16   5         55.17          7.84        28.28 o                         
  -7  16   5         66.29         11.37        25.82 o                         
  -6  16   5        134.13        101.10        29.59 o                         
  -5  16   5        197.45        147.74        25.56 o                         
  -4  16   5       3521.63       3452.89        71.86 o                         
  -3  16   5        278.15        242.20        30.34 o                         
  -2  16   5       2353.33       2290.66        76.79 o                         
  -1  16   5        447.11        398.10        36.17 o                         
   0  16   5          0.07          6.75        27.08 o                         
   1  16   5        795.19        970.80        84.19 o                         
   2  16   5        111.69         50.14        34.36 o                         
   3  16   5          2.09         14.01        43.95 o                         
   4  16   5        176.80        149.23        35.94 o                         
   5  16   5       1004.53       1002.21        65.31 o                         
   6  16   5        504.49        574.12        64.96 o                         
 -10  17   5        133.01         96.20        39.21 o                         
  -9  17   5         86.41         75.61        33.29 o                         
  -8  17   5         11.87         46.08        31.04 o                         
  -7  17   5          0.03         -5.49        24.25 o                         
  -6  17   5          1.50          2.01        33.97 o                         
  -5  17   5          3.51         29.48        19.39 o                         
  -4  17   5        863.79        840.10        43.57 o                         
  -3  17   5        880.55        862.69        46.29 o                         
  -2  17   5         39.84         63.79        25.44 o                         
  -1  17   5        661.98        615.54        50.91 o                         
   0  17   5          1.47        -12.48        33.69 o                         
   1  17   5        177.96        190.45        43.07 o                         
   2  17   5        170.72        150.65        41.36 o                         
   3  17   5        500.03        419.96        69.69 o                         
   4  17   5         57.20         57.67        34.78 o                         
   5  17   5         13.74        -27.37        31.55 o                         
 -10  18   5         33.69        -18.09        35.08 o                         
  -9  18   5         15.08         13.98        33.49 o                         
  -8  18   5        154.28        152.68        34.81 o                         
  -7  18   5        583.51        602.20        45.77 o                         
  -6  18   5        311.53        306.99        37.24 o                         
  -5  18   5        379.58        410.25        30.80 o                         
  -4  18   5         87.52         60.02        24.11 o                         
  -3  18   5         42.21         50.48        23.24 o                         
  -2  18   5          5.95         -4.16        30.07 o                         
  -1  18   5        112.31         25.43        29.53 o                         
   0  18   5        581.28        552.24        57.72 o                         
   1  18   5          5.21        -42.43        42.43 o                         
   2  18   5       1201.89       1258.96       144.81 o                         
   3  18   5        427.68        322.64        63.47 o                         
   4  18   5         80.00         87.88        42.49 o                         
   5  18   5         11.79        -22.59        33.50 o                         
 -10  19   5        471.87        580.43        68.68 o                         
  -9  19   5         96.82         28.56        33.41 o                         
  -8  19   5         42.62          1.83        34.68 o                         
  -7  19   5         48.00         33.78        30.29 o                         
  -6  19   5        139.26        150.49        44.02 o                         
  -5  19   5          3.25         47.27        46.99 o                         
  -4  19   5         11.39          2.35        21.90 o                         
  -3  19   5        289.80        294.60        32.01 o                         
  -2  19   5          0.41        -27.32        27.96 o                         
  -1  19   5          1.46          1.51        30.72 o                         
   0  19   5          0.44         -9.87        37.65 o                         
   1  19   5         24.28         30.18        34.30 o                         
   2  19   5          0.01          9.13        37.56 o                         
   3  19   5        225.05        183.04        50.73 o                         
   4  19   5          6.80        -11.77        29.09 o                         
   5  19   5        438.14        453.36        56.03 o                         
  -9  20   5        215.25        131.23        38.73 o                         
  -8  20   5         60.33        101.86        34.97 o                         
  -7  20   5        207.12        146.50        32.11 o                         
  -6  20   5        231.63        276.34        46.41 o                         
  -5  20   5         51.80         70.73        23.30 o                         
  -4  20   5         86.38         75.34        50.96 o                         
  -3  20   5          6.54         45.33        32.28 o                         
  -2  20   5        396.85        412.99        42.77 o                         
  -1  20   5         89.49        116.16        37.97 o                         
   0  20   5         62.39         45.34        35.97 o                         
   1  20   5         17.45         14.94        46.15 o                         
   2  20   5        566.51        563.36        63.91 o                         
   3  20   5          0.88        -35.79        35.79 o                         
   4  20   5        110.96         38.97        47.88 o                         
   5  20   5        450.96        371.55        67.14 o                         
  -9  21   5          8.05        -31.86        42.64 o                         
  -8  21   5         49.64         21.69        31.32 o                         
  -7  21   5          4.64         30.23        29.34 o                         
  -6  21   5         39.15         15.86        30.52 o                         
  -5  21   5         45.60         32.05        27.85 o                         
  -4  21   5         12.56         16.57        27.59 o                         
  -3  21   5        245.58        209.06        43.05 o                         
  -2  21   5         39.50         21.53        32.03 o                         
  -1  21   5         27.85        -20.52        36.71 o                         
   0  21   5        108.98         64.07        35.39 o                         
   1  21   5         89.92         69.42        44.57 o                         
   2  21   5          2.48        -10.46        45.26 o                         
   3  21   5          4.41         80.73        47.32 o                         
   4  21   5         33.86        125.46        95.90 o                         
  -9  22   5        605.41        673.15        55.55 o                         
  -8  22   5         17.88         33.80        33.56 o                         
  -7  22   5        196.28        255.61        38.68 o                         
  -6  22   5        725.94        779.55        59.69 o                         
  -5  22   5          8.77         49.14        27.36 o                         
  -4  22   5        376.25        350.36        37.04 o                         
  -3  22   5          5.34         -1.39        25.47 o                         
  -2  22   5        526.19        539.52        52.50 o                         
  -1  22   5        122.70        107.06        33.75 o                         
   0  22   5        543.63        374.17        58.16 o                         
   1  22   5        189.55        228.95        59.53 o                         
   2  22   5         46.01         99.82        44.66 o                         
   3  22   5        219.52        212.80        54.86 o                         
   4  22   5         22.86         38.64        59.97 o                         
  -8  23   5         77.23         89.41        36.47 o                         
  -7  23   5         53.27         24.84        32.10 o                         
  -6  23   5        144.36        163.79        41.03 o                         
  -5  23   5         74.32         64.12        27.83 o                         
  -4  23   5        276.24        299.98        36.15 o                         
  -3  23   5          2.96         27.03        28.31 o                         
  -2  23   5        108.01         53.57        40.66 o                         
  -1  23   5          0.06         -5.93        31.15 o                         
   0  23   5         43.99        -40.56        41.99 o                         
   1  23   5        167.54        104.77        46.74 o                         
   2  23   5        172.55        119.99        48.98 o                         
   3  23   5        236.37        163.62        73.24 o                         
   4  23   5        131.37         58.71        53.12 o                         
  -8  24   5        167.65        176.84        41.01 o                         
  -7  24   5        298.33        304.53        49.27 o                         
  -6  24   5        467.96        454.09        76.85 o                         
  -5  24   5        363.99        406.48        43.30 o                         
  -4  24   5          6.92        -28.59        28.59 o                         
  -3  24   5         10.91         16.22        34.84 o                         
  -2  24   5         13.44         22.03        32.51 o                         
  -1  24   5         74.97         83.19        39.14 o                         
   0  24   5        250.53        209.87        51.46 o                         
   1  24   5         42.03         61.57        44.36 o                         
   2  24   5        882.25        768.12        77.48 o                         
   3  24   5          0.05        -46.07        46.07 o                         
  -7  25   5          6.38         14.09        38.69 o                         
  -6  25   5          8.25         19.22        36.33 o                         
  -5  25   5          0.09         -7.01        27.19 o                         
  -4  25   5         50.16         74.92        34.45 o                         
  -3  25   5       1051.19       1056.79        65.03 o                         
  -2  25   5        189.27        187.17        40.18 o                         
  -1  25   5        329.72        328.18        82.14 o                         
   0  25   5        170.72        187.74        60.44 o                         
   1  25   5          2.67        -16.76        40.89 o                         
   2  25   5         78.65        -38.20        47.94 o                         
   3  25   5        136.60        111.95        63.32 o                         
  -7  26   5          2.09        -13.03        38.83 o                         
  -6  26   5         19.28        -22.29        37.14 o                         
  -5  26   5        214.23        199.17        35.40 o                         
  -4  26   5        101.98         17.90        30.95 o                         
  -3  26   5          3.78         18.52        36.90 o                         
  -2  26   5        302.20        323.68        47.74 o                         
  -1  26   5         27.99         44.48        40.05 o                         
   0  26   5          4.28        -41.84        41.84 o                         
   1  26   5          7.26        -37.94        62.30 o                         
   2  26   5         15.71         26.49        61.84 o                         
  -6  27   5         28.46         16.85        38.98 o                         
  -5  27   5         10.66         26.38        37.74 o                         
  -4  27   5        104.10         93.42        34.48 o                         
  -3  27   5        431.94        521.34        62.39 o                         
  -2  27   5        199.35        134.12        42.12 o                         
  -1  27   5          2.56         31.08        61.60 o                         
   0  27   5          7.63          4.98        47.42 o                         
   1  27   5        152.38        115.06        58.00 o                         
   2  27   5         87.75         99.25        66.00 o                         
  -6  28   5          0.87         34.53        43.33 o                         
  -5  28   5        146.73        148.67        62.24 o                         
  -4  28   5          3.19         19.93        31.79 o                         
  -3  28   5          4.24         -7.47        39.93 o                         
  -2  28   5        300.86        355.23        51.20 o                         
  -1  28   5         89.10         65.40        60.13 o                         
   0  28   5         57.71         18.87        45.59 o                         
   1  28   5        354.48        427.07        83.84 o                         
  -5  29   5         40.72         60.42        42.94 o                         
  -4  29   5        559.72        620.72        62.78 o                         
  -3  29   5         50.96         82.68        42.60 o                         
  -2  29   5         35.06          2.40        40.17 o                         
  -1  29   5         33.70         45.27        62.16 o                         
   0  29   5         97.07         30.65        47.09 o                         
  -3  30   5          7.07        -48.35        48.35 o                         
  -2  30   5          6.32        -47.26        47.26 o                         
 -12   0   6        368.07        229.75        71.89 o                         
 -11   0   6        444.12        409.12        73.87 o                         
 -10   0   6        519.32        521.16        54.43 o                         
  -9   0   6        497.15        593.85        53.43 o                         
  -8   0   6         71.08         56.54        36.71 o                         
  -7   0   6        289.68        232.76        38.13 o                         
  -6   0   6        329.86        314.57        37.85 o                         
  -5   0   6        252.68        297.99        47.36 o                         
  -4   0   6        222.46        281.09        45.45 o                         
  -3   0   6        357.89        544.80        64.57 o                         
  -2   0   6        597.55        613.68        57.88 o                         
  -1   0   6          0.06        -29.26        39.18 o                         
   0   0   6       3252.39       3489.51       118.64 o                         
   1   0   6        680.14        683.11        61.80 o                         
   2   0   6        162.07        163.29        45.31 o                         
   3   0   6         87.45         99.44        29.73 o                         
   4   0   6        253.52        292.62        41.79 o                         
   5   0   6          2.06        -51.20        51.20 o                         
   6   0   6        512.75        503.91       108.98 o                         
 -12   1   6        223.69        329.54        53.34 o                         
 -11   1   6         85.36        154.83        34.66 o                         
 -10   1   6        146.24        219.33        29.50 o                         
  -9   1   6         10.77         25.55        28.91 o                         
  -8   1   6        711.92        771.49        46.56 o                         
  -7   1   6         12.89         -6.52        19.82 o                         
  -6   1   6        195.46        178.53        26.26 o                         
  -5   1   6        249.95        280.37        37.11 o                         
  -4   1   6          7.64         16.53        25.94 o                         
  -3   1   6        475.58        558.86        42.90 o                         
  -2   1   6         28.42         41.85        27.18 o                         
  -1   1   6        354.81        362.05        43.40 o                         
   0   1   6         10.58         25.99        24.78 o                         
   1   1   6        677.31        784.97        46.69 o                         
   2   1   6        476.93        506.60        41.00 o                         
   3   1   6        227.67        218.52        28.12 o                         
   4   1   6        110.66        153.85        26.18 o                         
   5   1   6         85.73         89.63        29.62 o                         
   6   1   6         16.65         18.28        40.65 o                         
 -12   2   6        518.63        628.12        64.02 o                         
 -11   2   6         64.59        140.45        40.12 o                         
 -10   2   6        210.48        201.70        37.21 o                         
  -9   2   6         89.75         77.91        24.60 o                         
  -8   2   6         72.13         84.15        25.47 o                         
  -7   2   6          0.39          7.15        20.45 o                         
  -6   2   6        634.39        653.94        46.90 o                         
  -5   2   6         71.09         51.94        25.35 o                         
  -4   2   6        673.36        739.03        43.64 o                         
  -3   2   6        803.29        898.53        51.45 o                         
  -2   2   6        689.72        827.91        48.87 o                         
  -1   2   6        198.37        225.02        34.29 o                         
   0   2   6          7.99         -7.75        22.51 o                         
   1   2   6         17.69         54.14        28.74 o                         
   2   2   6         86.23         88.74        26.90 o                         
   3   2   6          0.25         -3.62        19.93 o                         
   4   2   6       1100.88       1193.75        51.88 o                         
   5   2   6        171.17        115.48        28.59 o                         
   6   2   6          1.90        -44.59        56.93 o                         
 -11   3   6         66.35         39.48        32.21 o                         
 -10   3   6         90.29        126.38        34.52 o                         
  -9   3   6         32.37         18.83        28.32 o                         
  -8   3   6          7.56         18.79        20.67 o                         
  -7   3   6         76.13         92.99        23.15 o                         
  -6   3   6        364.89        326.12        29.73 o                         
  -5   3   6         47.39         38.79        24.07 o                         
  -4   3   6          2.61        -18.67        21.91 o                         
  -3   3   6        232.11        252.89        30.37 o                         
  -2   3   6          9.87         25.51        25.61 o                         
  -1   3   6         63.42         73.59        28.11 o                         
   0   3   6         73.69         68.97        26.88 o                         
   1   3   6        163.71        140.76        31.85 o                         
   2   3   6        132.05        146.02        35.07 o                         
   3   3   6        379.81        397.26        32.93 o                         
   4   3   6         21.51         48.52        23.22 o                         
   5   3   6        104.86         91.05        27.95 o                         
   6   3   6         22.50          5.57        34.52 o                         
 -11   4   6        273.76        209.50        38.02 o                         
 -10   4   6        298.77        333.31        43.01 o                         
  -9   4   6         19.91         39.63        27.66 o                         
  -8   4   6          3.34        -22.19        22.19 o                         
  -7   4   6        143.49         78.87        23.21 o                         
  -6   4   6        127.78        123.69        24.73 o                         
  -5   4   6         41.13         22.23        24.24 o                         
  -4   4   6        408.99        431.22        40.79 o                         
  -3   4   6        493.87        621.58        40.27 o                         
  -2   4   6        595.45        717.72        48.34 o                         
  -1   4   6         14.12        -18.32        27.27 o                         
   0   4   6        281.75        338.74        35.29 o                         
   1   4   6        343.11        279.18        31.96 o                         
   2   4   6        380.96        416.25        32.80 o                         
   3   4   6         64.87         36.62        22.18 o                         
   4   4   6         68.38         54.07        28.68 o                         
   5   4   6         61.42        103.91        28.42 o                         
   6   4   6          8.85         -9.12        35.45 o                         
 -11   5   6          2.87        142.85        36.33 o                         
 -10   5   6        148.26        129.82        37.18 o                         
  -9   5   6         99.83         66.48        31.40 o                         
  -8   5   6        151.27         93.14        28.94 o                         
  -7   5   6         45.09         12.88        19.10 o                         
  -6   5   6          8.76         18.96        22.34 o                         
  -5   5   6          2.23         28.09        20.10 o                         
  -4   5   6         61.89         66.49        27.98 o                         
  -3   5   6        609.95        698.80        42.17 o                         
  -2   5   6        111.80        153.12        32.07 o                         
  -1   5   6       1436.46       1644.00        62.03 o                         
   0   5   6        836.44        886.83        46.97 o                         
   1   5   6         12.37        -10.87        22.01 o                         
   2   5   6        104.94         87.05        23.62 o                         
   3   5   6         20.28         44.50        27.01 o                         
   4   5   6         27.73         -3.77        25.41 o                         
   5   5   6         26.89         67.23        27.27 o                         
   6   5   6         51.10         58.30        35.64 o                         
 -11   6   6        669.08        709.86        64.72 o                         
 -10   6   6         39.91         51.05        33.61 o                         
  -9   6   6        187.30        244.73        35.26 o                         
  -8   6   6         82.88         88.25        32.68 o                         
  -7   6   6       1779.38       1732.41        50.03 o                         
  -6   6   6        349.19        380.20        29.22 o                         
  -5   6   6         30.64         25.56        20.24 o                         
  -4   6   6        112.96        134.57        33.63 o                         
  -3   6   6        505.08        504.87        36.96 o                         
  -2   6   6        150.45        174.68        28.33 o                         
  -1   6   6       1110.62       1135.45        49.84 o                         
   0   6   6       2406.96       2424.86        72.07 o                         
   1   6   6       1499.68       1477.34        56.03 o                         
   2   6   6         59.09         33.13        22.42 o                         
   3   6   6        251.07        244.67        43.27 o                         
   4   6   6         45.21         53.49        43.05 o                         
   5   6   6          9.17         28.84        26.68 o                         
   6   6   6        534.85        550.43        56.54 o                         
 -11   7   6         20.22         88.76        35.03 o                         
 -10   7   6          1.36        -14.79        28.01 o                         
  -9   7   6         73.29         87.91        29.76 o                         
  -8   7   6          1.85        -28.76        28.76 o                         
  -7   7   6         19.61         23.47        26.40 o                         
  -6   7   6        285.15        240.42        26.46 o                         
  -5   7   6       3531.34       3555.88        80.49 o                         
  -4   7   6       1689.69       1741.82        55.37 o                         
  -3   7   6        378.22        425.19        54.15 o                         
  -2   7   6         29.42         32.34        23.47 o                         
  -1   7   6        677.08        700.02        41.86 o                         
   0   7   6         88.91         57.57        23.07 o                         
   1   7   6       1467.76       1477.79        50.67 o                         
   2   7   6         18.40         14.97        21.34 o                         
   3   7   6       1467.00       1378.52        61.41 o                         
   4   7   6        196.64        222.30        35.62 o                         
   5   7   6         51.52        -29.35        32.05 o                         
   6   7   6         38.89        121.12        49.75 o                         
 -11   8   6        208.09        173.05        42.66 o                         
 -10   8   6         18.80         55.03        30.47 o                         
  -9   8   6          0.02         22.32        26.73 o                         
  -8   8   6        134.89        142.30        34.01 o                         
  -7   8   6        299.93        270.58        28.90 o                         
  -6   8   6         71.45         65.25        26.13 o                         
  -5   8   6       2178.38       2396.50        61.76 o                         
  -4   8   6         35.06         26.39        19.93 o                         
  -3   8   6       1824.34       1858.10        74.83 o                         
  -2   8   6        491.26        446.23        46.91 o                         
  -1   8   6        867.41        837.46        58.59 o                         
   0   8   6        372.59        369.06        28.86 o                         
   1   8   6        242.10        234.91        46.38 o                         
   2   8   6        757.03        886.58        79.57 o                         
   3   8   6         15.31         28.06        29.36 o                         
   4   8   6        701.33        711.01        46.36 o                         
   5   8   6        142.04        120.32        39.21 o                         
 -11   9   6          6.64         77.34        40.09 o                         
 -10   9   6          0.08        -26.09        26.09 o                         
  -9   9   6        122.33        163.87        32.75 o                         
  -8   9   6        896.95        770.37        53.34 o                         
  -7   9   6        263.66        213.07        28.70 o                         
  -6   9   6        804.10        734.93        37.05 o                         
  -5   9   6         10.22         12.58        18.47 o                         
  -4   9   6        206.11        215.81        25.17 o                         
  -3   9   6         22.81         18.53        22.29 o                         
  -2   9   6         33.20         -6.23        21.53 o                         
  -1   9   6        854.24        921.75        54.82 o                         
   0   9   6        136.27        145.70        31.91 o                         
   1   9   6          1.33        -23.28        23.28 o                         
   2   9   6         59.41         51.71        29.21 o                         
   3   9   6         14.59         43.71        32.67 o                         
   4   9   6         74.60         93.61        34.14 o                         
   5   9   6        147.52        130.64        35.72 o                         
 -11  10   6        118.35        150.48        42.62 o                         
 -10  10   6        472.69        354.55        41.81 o                         
  -9  10   6        222.46        190.89        44.20 o                         
  -8  10   6         85.29         96.04        27.36 o                         
  -7  10   6          5.71          0.15        25.89 o                         
  -6  10   6        274.46        297.25        35.36 o                         
  -5  10   6        956.61       1012.35        44.25 o                         
  -4  10   6        102.82         88.82        24.40 o                         
  -3  10   6         19.89          5.30        21.72 o                         
  -2  10   6        510.56        503.98        35.29 o                         
  -1  10   6        184.18        191.35        32.58 o                         
   0  10   6          6.02        -22.81        22.81 o                         
   1  10   6         34.50         53.65        21.99 o                         
   2  10   6        387.56        329.16        38.75 o                         
   3  10   6         32.70         67.07        39.03 o                         
   4  10   6          2.29         23.41        25.50 o                         
   5  10   6        140.05        145.53        37.12 o                         
 -11  11   6        167.19        241.42        47.82 o                         
 -10  11   6         39.53         49.41        33.04 o                         
  -9  11   6        400.16        291.74        38.90 o                         
  -8  11   6        234.39        217.82        30.79 o                         
  -7  11   6         77.88         44.02        26.12 o                         
  -6  11   6          1.41          9.76        18.45 o                         
  -5  11   6        204.17        175.11        31.64 o                         
  -4  11   6          1.45        -20.03        20.03 o                         
  -3  11   6        600.89        598.77        37.84 o                         
  -2  11   6        587.16        532.15        52.12 o                         
  -1  11   6          0.50         36.71        25.17 o                         
   0  11   6         77.91        116.15        34.14 o                         
   1  11   6         70.91         27.31        28.44 o                         
   2  11   6        121.52        100.23        36.01 o                         
   3  11   6         26.96         -1.14        37.42 o                         
   4  11   6        118.61        139.59        49.41 o                         
   5  11   6         17.95         -3.29        32.50 o                         
 -11  12   6         94.22         11.66        38.23 o                         
 -10  12   6        405.95        384.71        47.68 o                         
  -9  12   6        102.96         85.61        30.89 o                         
  -8  12   6        159.60        136.05        33.07 o                         
  -7  12   6        193.87        140.81        31.86 o                         
  -6  12   6        541.37        524.57        40.35 o                         
  -5  12   6       1832.69       1694.64        65.07 o                         
  -4  12   6        134.67        158.01        26.91 o                         
  -3  12   6        560.43        518.71        38.92 o                         
  -2  12   6       1464.52       1508.59        54.24 o                         
  -1  12   6        171.75        166.04        31.20 o                         
   0  12   6        157.95        167.44        33.48 o                         
   1  12   6         51.41         41.95        35.19 o                         
   2  12   6        191.32        219.69        31.37 o                         
   3  12   6          9.84        -10.53        24.96 o                         
   4  12   6          7.93        -34.23        34.23 o                         
   5  12   6        110.89         52.33        41.42 o                         
 -10  13   6         89.84        133.40        36.69 o                         
  -9  13   6         28.09        -33.31        33.31 o                         
  -8  13   6          6.32         34.93        25.55 o                         
  -7  13   6        232.61        216.16        35.85 o                         
  -6  13   6       1279.52       1182.05        63.42 o                         
  -5  13   6       3390.68       3544.72       158.44 o                         
  -4  13   6         81.38         39.14        31.94 o                         
  -3  13   6        380.09        319.43        32.06 o                         
  -2  13   6          9.42          6.06        22.10 o                         
  -1  13   6        243.87        308.39        36.90 o                         
   0  13   6        469.16        460.32        43.51 o                         
   1  13   6        614.35        606.96        60.02 o                         
   2  13   6       1117.19        890.40       112.40 o                         
   3  13   6       1053.49        968.16        55.37 o                         
   4  13   6          1.47        -16.39        37.84 o                         
   5  13   6        174.89        207.99        62.40 o                         
 -10  14   6        186.13        155.48        40.27 o                         
  -9  14   6        350.47        376.79        43.81 o                         
  -8  14   6         62.84         10.03        26.62 o                         
  -7  14   6         11.39        -17.60        22.03 o                         
  -6  14   6        478.84        409.13        55.45 o                         
  -5  14   6          0.09         -2.92        21.76 o                         
  -4  14   6         75.63         59.32        24.88 o                         
  -3  14   6        815.48        799.12        63.34 o                         
  -2  14   6        393.82        413.40        42.66 o                         
  -1  14   6         47.59         -9.40        26.23 o                         
   0  14   6        190.01        144.03        60.50 o                         
   1  14   6         50.11         23.19        36.23 o                         
   2  14   6        328.85        302.32        46.06 o                         
   3  14   6        155.13        146.03        38.43 o                         
   4  14   6        587.45        618.92        65.75 o                         
   5  14   6         31.93         50.62        42.93 o                         
 -10  15   6        116.08         85.40        42.31 o                         
  -9  15   6         11.54        -13.73        29.83 o                         
  -8  15   6       1023.87       1059.06        57.80 o                         
  -7  15   6         17.31        -16.51        21.87 o                         
  -6  15   6        285.35        249.34        42.59 o                         
  -5  15   6         59.69         43.29        28.23 o                         
  -4  15   6        170.15        157.36        30.15 o                         
  -3  15   6         17.79        -21.13        21.13 o                         
  -2  15   6         77.45         82.85        29.19 o                         
  -1  15   6       2819.54       2892.08        89.78 o                         
   0  15   6         85.92         81.38        33.34 o                         
   1  15   6        220.34        169.93        40.58 o                         
   2  15   6        741.23        629.43        56.71 o                         
   3  15   6        184.29        155.41        46.57 o                         
   4  15   6          6.02        -32.15        32.15 o                         
 -10  16   6        110.87         93.26        38.99 o                         
  -9  16   6         31.75         67.52        33.57 o                         
  -8  16   6        150.63        125.10        32.84 o                         
  -7  16   6        296.17        280.56        35.00 o                         
  -6  16   6         87.35         44.57        32.75 o                         
  -5  16   6        700.08        610.36        46.24 o                         
  -4  16   6          1.33         18.92        23.38 o                         
  -3  16   6         23.89        -18.82        25.48 o                         
  -2  16   6        366.94        313.44        40.82 o                         
  -1  16   6          9.92         23.29        36.63 o                         
   0  16   6         49.94        100.87        50.38 o                         
   1  16   6         42.15          7.65        35.67 o                         
   2  16   6         46.22         94.38        40.42 o                         
   3  16   6         76.86          2.01        42.89 o                         
   4  16   6         76.35         96.09        49.40 o                         
 -10  17   6          8.59         62.89        37.18 o                         
  -9  17   6         24.69         31.76        52.52 o                         
  -8  17   6         81.20         56.99        30.94 o                         
  -7  17   6         32.61         41.35        29.58 o                         
  -6  17   6          2.24         -7.56        25.48 o                         
  -5  17   6        124.17        132.43        29.51 o                         
  -4  17   6        722.88        642.16        63.53 o                         
  -3  17   6          6.58        -26.49        57.86 o                         
  -2  17   6          4.61        -24.73        30.82 o                         
  -1  17   6         73.79         36.33        30.95 o                         
   0  17   6         12.87        -33.19        43.62 o                         
   1  17   6        167.56        129.99        38.96 o                         
   2  17   6        180.19        123.61        44.62 o                         
   3  17   6        196.86        146.10        73.35 o                         
   4  17   6          7.16        -28.15        43.83 o                         
  -9  18   6        325.02        338.36        45.21 o                         
  -8  18   6          0.06        -13.53        30.98 o                         
  -7  18   6         12.81         12.83        30.96 o                         
  -6  18   6        251.65        247.65        37.07 o                         
  -5  18   6         68.21         66.91        27.86 o                         
  -4  18   6         74.51         47.26        27.23 o                         
  -3  18   6        273.50        248.90        34.36 o                         
  -2  18   6        434.87        463.90        46.90 o                         
  -1  18   6        238.21        195.53        36.81 o                         
   0  18   6         84.16         37.22        38.89 o                         
   1  18   6        139.94        132.93        57.13 o                         
   2  18   6         64.89         62.23        44.13 o                         
   3  18   6         60.88        -36.91        42.39 o                         
   4  18   6         86.04         60.11        50.18 o                         
  -9  19   6        144.77        123.42        60.81 o                         
  -8  19   6         41.97         32.86        37.73 o                         
  -7  19   6         76.80         47.94        33.10 o                         
  -6  19   6        134.01        108.88        33.58 o                         
  -5  19   6        143.10        191.88        31.88 o                         
  -4  19   6        190.28        204.57        34.07 o                         
  -3  19   6         34.61        -29.84        29.84 o                         
  -2  19   6        143.45         94.63        31.60 o                         
  -1  19   6         51.12         66.31        33.30 o                         
   0  19   6          0.02         -1.57        37.93 o                         
   1  19   6        218.82        191.81        89.69 o                         
   2  19   6         85.36         99.60        45.66 o                         
   3  19   6        458.91        548.92        71.40 o                         
  -9  20   6        257.07        320.51        45.87 o                         
  -8  20   6         11.50         51.29        35.47 o                         
  -7  20   6        407.02        289.19        45.03 o                         
  -6  20   6         81.63         95.69        34.82 o                         
  -5  20   6          0.08        -17.77        23.72 o                         
  -4  20   6        271.25        244.88        45.32 o                         
  -3  20   6        761.54        665.55        47.28 o                         
  -2  20   6        785.70        700.90        48.55 o                         
  -1  20   6         64.34         30.66        33.18 o                         
   0  20   6        590.06        395.22        91.12 o                         
   1  20   6          3.99         34.96        38.33 o                         
   2  20   6         57.62         56.94        46.06 o                         
   3  20   6        308.94        377.49       114.07 o                         
  -8  21   6        600.93        519.73        52.63 o                         
  -7  21   6          7.50          2.00        55.14 o                         
  -6  21   6        102.36         68.68        35.98 o                         
  -5  21   6        104.94         75.77        34.51 o                         
  -4  21   6         86.74         17.39        31.82 o                         
  -3  21   6          1.67        -38.27        44.22 o                         
  -2  21   6         12.34         21.69        39.44 o                         
  -1  21   6        862.20        941.60        66.22 o                         
   0  21   6         30.39         48.08        43.61 o                         
   1  21   6         54.99         -0.16        41.03 o                         
   2  21   6        230.53        233.31        57.51 o                         
   3  21   6          6.65        -21.02        46.55 o                         
  -8  22   6         66.88         87.54        44.33 o                         
  -7  22   6         23.55         30.37        37.52 o                         
  -6  22   6        238.98        247.42        43.41 o                         
  -5  22   6         46.66         36.31        30.32 o                         
  -4  22   6        626.26        573.81        50.12 o                         
  -3  22   6        174.28        104.01        36.83 o                         
  -2  22   6          0.55          4.98        32.05 o                         
  -1  22   6        205.71        197.26        47.85 o                         
   0  22   6         14.96          7.56        40.09 o                         
   1  22   6          1.38         36.86        45.59 o                         
   2  22   6         88.51         86.61        52.15 o                         
  -7  23   6         58.74        139.95        42.91 o                         
  -6  23   6          3.25        -28.87        39.65 o                         
  -5  23   6        101.07         94.06        30.55 o                         
  -4  23   6        121.59         49.72        36.21 o                         
  -3  23   6          0.13         58.97        33.73 o                         
  -2  23   6          0.27         43.82        35.80 o                         
  -1  23   6        197.69        129.23        43.46 o                         
   0  23   6          3.72         -5.96        38.39 o                         
   1  23   6         41.57        -15.47        45.07 o                         
   2  23   6          0.68         -5.94        61.81 o                         
  -7  24   6          0.84         21.44        40.15 o                         
  -6  24   6         10.97         -3.20        35.88 o                         
  -5  24   6         50.36         23.81        31.55 o                         
  -4  24   6         19.01        -31.71        31.71 o                         
  -3  24   6        121.32         62.62        35.67 o                         
  -2  24   6         10.85        -37.60        44.17 o                         
  -1  24   6          0.25        -40.37        42.12 o                         
   0  24   6          2.06        -41.06        41.06 o                         
   1  24   6         33.30         16.50        46.97 o                         
  -6  25   6         21.36         12.31        70.17 o                         
  -5  25   6        446.15        436.33        51.51 o                         
  -4  25   6         82.28          9.46        36.19 o                         
  -3  25   6          4.90          7.13        35.23 o                         
  -2  25   6         31.43         76.46        40.40 o                         
  -1  25   6         47.13         34.53        46.99 o                         
   0  25   6          0.40        -14.26        46.37 o                         
   1  25   6        112.36         31.43        60.06 o                         
  -5  26   6         39.70         19.18        51.95 o                         
  -4  26   6        174.66        177.77        47.50 o                         
  -3  26   6          6.37         35.88        38.97 o                         
  -2  26   6        362.42        336.99        50.56 o                         
  -1  26   6          0.11         27.17        48.67 o                         
   0  26   6         57.36        -27.03        47.08 o                         
  -4  27   6        173.14        209.16        46.16 o                         
  -3  27   6        336.54        351.31        61.23 o                         
  -2  27   6          4.73         34.15        40.88 o                         
  -1  27   6        424.66        549.62       180.38 o                         
 -11   1   7         22.17         74.07        38.26 o                         
 -10   1   7         46.50         48.87        28.88 o                         
  -9   1   7        218.78        182.50        30.67 o                         
  -8   1   7        562.29        585.99        39.88 o                         
  -7   1   7         56.63         75.24        29.89 o                         
  -6   1   7        449.54        499.83        41.57 o                         
  -5   1   7         76.99         74.57        27.00 o                         
  -4   1   7        253.00        277.71        33.85 o                         
  -3   1   7         17.83          3.83        31.36 o                         
  -2   1   7        176.44        253.75        48.73 o                         
  -1   1   7        117.85         89.28        28.46 o                         
   0   1   7          1.06        -10.07        24.67 o                         
   1   1   7        635.67        761.92        65.66 o                         
   2   1   7        670.07        682.39        52.20 o                         
   3   1   7         33.35         46.92        31.90 o                         
   4   1   7          2.14         55.74        38.60 o                         
 -11   2   7         59.93        121.95        38.65 o                         
 -10   2   7         35.62        157.90        48.48 o                         
  -9   2   7        598.87        674.03        46.21 o                         
  -8   2   7         84.09         70.00        25.02 o                         
  -7   2   7         29.01         32.79        29.31 o                         
  -6   2   7        332.43        293.04        39.28 o                         
  -5   2   7        756.88        808.99        48.61 o                         
  -4   2   7        621.88        677.09        47.06 o                         
  -3   2   7        352.40        412.36        41.11 o                         
  -2   2   7        608.95        614.12        53.86 o                         
  -1   2   7         98.76         29.25        41.02 o                         
   0   2   7       1072.41       1204.39        58.27 o                         
   1   2   7       1189.90       1263.60        59.13 o                         
   2   2   7         42.36         31.19        27.64 o                         
   3   2   7         39.86         37.19        30.14 o                         
   4   2   7        377.34        323.97        49.82 o                         
 -11   3   7         29.05         26.15        46.64 o                         
 -10   3   7        803.95        733.16        54.69 o                         
  -9   3   7         83.15        109.04        26.47 o                         
  -8   3   7          9.99         15.32        23.17 o                         
  -7   3   7         60.68          1.57        24.50 o                         
  -6   3   7         17.16        -25.44        25.66 o                         
  -5   3   7        263.47        246.28        32.97 o                         
  -4   3   7        845.82        959.18        50.35 o                         
  -3   3   7       1350.45       1549.00        59.36 o                         
  -2   3   7        898.79        921.40        49.76 o                         
  -1   3   7        648.92        647.41        50.49 o                         
   0   3   7         71.28         80.70        28.01 o                         
   1   3   7         13.81         33.43        26.48 o                         
   2   3   7          1.10          7.77        25.84 o                         
   3   3   7        939.66        902.50        54.68 o                         
   4   3   7        142.30        236.54        37.03 o                         
 -11   4   7          7.44        -21.21        31.48 o                         
 -10   4   7          0.40        113.62        33.99 o                         
  -9   4   7         51.03         87.20        28.23 o                         
  -8   4   7        320.02        358.45        34.96 o                         
  -7   4   7        387.05        402.57        34.19 o                         
  -6   4   7        173.24        149.36        33.71 o                         
  -5   4   7        167.96        180.48        31.32 o                         
  -4   4   7         22.89         26.43        26.73 o                         
  -3   4   7        109.65        116.26        28.48 o                         
  -2   4   7         71.35         73.83        28.19 o                         
  -1   4   7        277.74        380.44        42.15 o                         
   0   4   7        631.79        612.51        47.25 o                         
   1   4   7        158.27        130.39        31.22 o                         
   2   4   7         36.47         21.86        39.63 o                         
   3   4   7          0.01         -2.21        27.35 o                         
   4   4   7         49.17         79.61        30.92 o                         
 -11   5   7          8.48         28.91        31.97 o                         
 -10   5   7         14.40        -33.31        33.31 o                         
  -9   5   7        271.90        255.30        36.03 o                         
  -8   5   7        104.17         56.11        24.46 o                         
  -7   5   7         68.91         92.24        26.91 o                         
  -6   5   7        355.93        530.66        45.23 o                         
  -5   5   7        244.02        214.72        32.11 o                         
  -4   5   7          0.02        -22.80        22.80 o                         
  -3   5   7        323.75        395.63        41.51 o                         
  -2   5   7         44.70         23.20        37.26 o                         
  -1   5   7       1069.86       1086.15        58.94 o                         
   0   5   7        563.26        642.04        48.98 o                         
   1   5   7       2123.01       2056.69        76.57 o                         
   2   5   7         64.58         -1.39        32.13 o                         
   3   5   7          8.89         36.55        50.96 o                         
   4   5   7          7.29         24.30        29.99 o                         
 -11   6   7        104.87        158.84        39.49 o                         
 -10   6   7          5.37         39.47        31.34 o                         
  -9   6   7          7.45        -15.36        27.19 o                         
  -8   6   7         80.15         63.54        27.56 o                         
  -7   6   7        173.66        139.58        25.95 o                         
  -6   6   7       1565.11       1548.36        69.14 o                         
  -5   6   7        128.28        154.45        33.03 o                         
  -4   6   7          0.97         -0.83        27.27 o                         
  -3   6   7          5.35         35.08        34.05 o                         
  -2   6   7        402.47        413.18        38.78 o                         
  -1   6   7        336.65        369.19        39.34 o                         
   0   6   7         67.73         71.51        30.45 o                         
   1   6   7        296.77        340.32        37.00 o                         
   2   6   7         28.76         39.89        28.28 o                         
   3   6   7        139.06        117.94        52.78 o                         
   4   6   7         23.07          4.23        36.06 o                         
 -11   7   7          9.88        -28.13        35.39 o                         
 -10   7   7          1.99         28.35        30.37 o                         
  -9   7   7        330.61        363.77        37.02 o                         
  -8   7   7          0.19         46.19        26.25 o                         
  -7   7   7         54.64         95.21        23.85 o                         
  -6   7   7        157.58        169.34        42.50 o                         
  -5   7   7         31.92         49.45        37.80 o                         
  -4   7   7          2.10        -27.75        28.19 o                         
  -3   7   7        152.37         85.89        35.22 o                         
  -2   7   7         20.24          9.32        23.39 o                         
  -1   7   7       1670.06       1706.35        66.23 o                         
   0   7   7         29.09         22.99        25.72 o                         
   1   7   7          1.34        -13.20        45.63 o                         
   2   7   7          2.46         23.88        25.11 o                         
   3   7   7          0.03        -38.79        38.79 o                         
   4   7   7        131.34        113.43        35.64 o                         
 -10   8   7        168.99        115.53        44.57 o                         
  -9   8   7          9.11         -7.92        24.08 o                         
  -8   8   7        146.21         56.24        51.84 o                         
  -7   8   7         12.32          8.25        21.03 o                         
  -6   8   7         53.70         64.26        22.48 o                         
  -5   8   7          0.10          1.70        26.35 o                         
  -4   8   7        384.62        361.09        36.24 o                         
  -3   8   7         11.72        -16.30        31.07 o                         
  -2   8   7          9.62         11.72        36.93 o                         
  -1   8   7         79.72         17.40        28.76 o                         
   0   8   7         48.83         58.69        34.48 o                         
   1   8   7        285.59        319.36        48.03 o                         
   2   8   7        290.69        316.55        43.91 o                         
   3   8   7        306.83        268.29        42.90 o                         
   4   8   7         52.58         25.72        43.77 o                         
 -10   9   7        286.59        305.10        42.26 o                         
  -9   9   7         29.85         41.27        26.69 o                         
  -8   9   7          0.15        -24.06        24.06 o                         
  -7   9   7        409.25        312.30        47.17 o                         
  -6   9   7          6.91          2.91        22.87 o                         
  -5   9   7        429.10        464.87        36.96 o                         
  -4   9   7        917.25       1072.88        62.56 o                         
  -3   9   7        859.46        779.98        62.59 o                         
  -2   9   7        465.36        425.41        65.26 o                         
  -1   9   7         30.43          7.22        43.07 o                         
   0   9   7        273.24        198.15        31.63 o                         
   1   9   7         34.95         52.19        31.54 o                         
   2   9   7          2.63         -2.91        81.19 o                         
   3   9   7        353.08        403.95        52.16 o                         
   4   9   7          2.53        104.87        41.27 o                         
 -10  10   7         24.69         49.46        36.06 o                         
  -9  10   7        475.21        436.05        41.91 o                         
  -8  10   7        344.49        446.44        40.72 o                         
  -7  10   7       1528.59       1515.99        65.52 o                         
  -6  10   7         31.19         55.26        23.10 o                         
  -5  10   7        121.26        166.22        32.70 o                         
  -4  10   7        432.81        409.33        36.01 o                         
  -3  10   7        323.93        358.75        46.64 o                         
  -2  10   7        148.96        176.80        50.45 o                         
  -1  10   7         17.44         42.54        35.46 o                         
   0  10   7        932.93        918.18       102.58 o                         
   1  10   7         26.24        -14.20        26.06 o                         
   2  10   7        141.08        121.17        31.51 o                         
   3  10   7        117.00        130.38        36.00 o                         
   4  10   7          2.71          8.58        37.58 o                         
 -10  11   7        114.60         50.26        33.25 o                         
  -9  11   7         35.51         68.12        29.77 o                         
  -8  11   7         15.12         -3.57        28.76 o                         
  -7  11   7        563.96        545.92        41.97 o                         
  -6  11   7       2252.81       2325.07        81.34 o                         
  -5  11   7         45.32         50.33        27.55 o                         
  -4  11   7         95.59        105.96        29.47 o                         
  -3  11   7         17.29         29.67        29.07 o                         
  -2  11   7          0.12         23.46        31.84 o                         
  -1  11   7        164.23        161.68        35.62 o                         
   0  11   7        212.33        199.88        49.58 o                         
   1  11   7        144.44        162.10        34.06 o                         
   2  11   7         54.47         28.16        33.72 o                         
   3  11   7         22.55         63.10        31.71 o                         
 -10  12   7          8.08        -25.41        33.90 o                         
  -9  12   7          8.48         11.13        31.53 o                         
  -8  12   7        193.40        143.78        42.50 o                         
  -7  12   7         28.51         41.32        27.41 o                         
  -6  12   7        129.11        121.79        29.67 o                         
  -5  12   7         59.58         92.92        41.72 o                         
  -4  12   7        786.26        800.39        57.31 o                         
  -3  12   7         97.37         82.19        30.12 o                         
  -2  12   7         64.09         49.19        25.15 o                         
  -1  12   7        256.60        261.98        69.32 o                         
   0  12   7         21.95         37.15        30.30 o                         
   1  12   7        128.50        162.63        37.05 o                         
   2  12   7        253.20        265.67        60.21 o                         
   3  12   7          0.26         -8.28        30.67 o                         
 -10  13   7         45.09        119.03        39.89 o                         
  -9  13   7         21.16         15.98        30.00 o                         
  -8  13   7        105.55         75.65        53.96 o                         
  -7  13   7        179.01        158.46        33.13 o                         
  -6  13   7        133.18        149.31        30.67 o                         
  -5  13   7         25.31         27.58        38.66 o                         
  -4  13   7         43.13         75.90        30.16 o                         
  -3  13   7        513.54        529.25        41.80 o                         
  -2  13   7        110.21         89.94        28.46 o                         
  -1  13   7          6.39         -8.84        31.25 o                         
   0  13   7          1.96        -25.57        30.93 o                         
   1  13   7          1.59          3.88        32.63 o                         
   2  13   7          7.95          4.35        36.01 o                         
   3  13   7          0.63        -55.53        55.53 o                         
  -9  14   7          1.38          5.95        30.75 o                         
  -8  14   7         99.68        128.04        37.35 o                         
  -7  14   7          4.79        -29.39        29.39 o                         
  -6  14   7         10.55          8.92        33.74 o                         
  -5  14   7        103.97         86.39        26.06 o                         
  -4  14   7         51.64         45.92        26.66 o                         
  -3  14   7       1082.94       1102.79        85.74 o                         
  -2  14   7          0.08        -10.58        25.20 o                         
  -1  14   7        649.08        848.64        69.80 o                         
   0  14   7        433.12        350.77        52.78 o                         
   1  14   7        174.06        165.05        41.27 o                         
   2  14   7          0.95         13.13        37.22 o                         
   3  14   7        122.77         70.25        47.76 o                         
  -9  15   7          0.31        -19.74        29.37 o                         
  -8  15   7         14.34         22.96        31.64 o                         
  -7  15   7         47.99         49.75        34.40 o                         
  -6  15   7         36.46         26.90        26.95 o                         
  -5  15   7          9.01         -3.71        27.26 o                         
  -4  15   7         43.03         95.58        32.00 o                         
  -3  15   7         74.88         43.96        37.05 o                         
  -2  15   7         56.33         49.46        27.91 o                         
  -1  15   7         26.78        -18.23        35.64 o                         
   0  15   7         71.32          8.76        39.77 o                         
   1  15   7        356.12        327.47        49.33 o                         
   2  15   7        102.49         11.55        44.06 o                         
   3  15   7         69.75         59.82        47.59 o                         
  -9  16   7        316.31        372.67        45.24 o                         
  -8  16   7        116.92        115.22        31.90 o                         
  -7  16   7        143.90        129.71        43.23 o                         
  -6  16   7        316.47        366.62        57.38 o                         
  -5  16   7         84.14        101.23        47.58 o                         
  -4  16   7        250.55        229.40        35.16 o                         
  -3  16   7          2.24         20.74        29.22 o                         
  -2  16   7        126.52         69.61        30.73 o                         
  -1  16   7         18.24         70.92        52.68 o                         
   0  16   7       1241.44       1261.74       130.53 o                         
   1  16   7         73.92         93.48        49.03 o                         
   2  16   7        226.20        194.50        55.14 o                         
  -9  17   7         70.20         67.72        34.95 o                         
  -8  17   7         56.16         54.52        34.86 o                         
  -7  17   7          0.05        -25.80        38.81 o                         
  -6  17   7         13.95        -31.44        31.44 o                         
  -5  17   7        109.58         22.04        28.91 o                         
  -4  17   7         62.15         22.74        27.79 o                         
  -3  17   7       1722.90       1856.94        93.35 o                         
  -2  17   7         52.58         43.33        28.76 o                         
  -1  17   7        132.63        134.92        38.93 o                         
   0  17   7         28.45         48.40        37.55 o                         
   1  17   7         18.81         -5.84        41.34 o                         
   2  17   7        134.29        179.99        54.56 o                         
  -8  18   7        294.77        296.85        58.04 o                         
  -7  18   7        218.74        187.46        48.78 o                         
  -6  18   7        208.45        203.14        62.71 o                         
  -5  18   7        229.29        221.98        34.40 o                         
  -4  18   7       2269.39       2212.98        78.59 o                         
  -3  18   7         22.01        -25.02        26.43 o                         
  -2  18   7          1.01          1.45        27.25 o                         
  -1  18   7        180.36        153.23        47.55 o                         
   0  18   7         17.34         28.04        53.45 o                         
   1  18   7         29.34         48.09        45.73 o                         
   2  18   7        101.71         28.15        98.96 o                         
  -8  19   7         99.12         49.95        39.16 o                         
  -7  19   7         34.49         73.51        45.94 o                         
  -6  19   7        167.84        141.98        46.23 o                         
  -5  19   7          7.35        -33.24        33.24 o                         
  -4  19   7        183.85        126.12        33.74 o                         
  -3  19   7         60.40         23.37        29.47 o                         
  -2  19   7         26.69         99.28        31.30 o                         
  -1  19   7         83.53         21.87        43.64 o                         
   0  19   7        191.99        178.06        52.93 o                         
   1  19   7          8.27        -20.87        42.58 o                         
  -7  20   7        195.08        280.34        56.94 o                         
  -6  20   7          2.80          8.13        41.61 o                         
  -5  20   7         11.27         22.90        32.28 o                         
  -4  20   7         84.76         16.59        35.40 o                         
  -3  20   7         62.14         40.13        32.39 o                         
  -2  20   7          3.38         11.75        31.85 o                         
  -1  20   7         30.87        -18.31        54.36 o                         
   0  20   7        488.45        510.90        68.73 o                         
   1  20   7         35.35          8.56        45.60 o                         
  -7  21   7          1.05         50.65        45.50 o                         
  -6  21   7         21.13         -9.61        44.51 o                         
  -5  21   7          1.76        -10.38        39.36 o                         
  -4  21   7         32.25         38.97        34.51 o                         
  -3  21   7        379.36        394.46        46.60 o                         
  -2  21   7         96.95         72.45        38.19 o                         
  -1  21   7         28.51        -19.76        54.55 o                         
   0  21   7         36.44          4.04        55.10 o                         
  -6  22   7          1.38         63.11        45.31 o                         
  -5  22   7        296.88        276.63        50.10 o                         
  -4  22   7         48.47         46.13        36.06 o                         
  -3  22   7          3.61        -11.17        34.29 o                         
  -2  22   7         26.57         23.41        35.56 o                         
  -1  22   7          2.53        -38.65        43.23 o                         
   0  22   7        447.01        296.67        63.11 o                         
  -6  23   7          9.37        153.15       102.26 o                         
  -5  23   7        200.95        182.93        54.90 o                         
  -4  23   7         13.56        -34.80        35.82 o                         
  -3  23   7         19.31          1.37        36.38 o                         
  -2  23   7        601.96        622.73        63.56 o                         
  -1  23   7         32.60         34.45        50.48 o                         
  -4  24   7        446.61        560.64        54.69 o                         
  -3  24   7        114.92        100.77        45.84 o                         
  -2  24   7         10.67         41.04       100.48 o                         
 -10   0   8        361.03        531.91        91.38 o                         
  -9   0   8         13.25         47.09        55.34 o                         
  -8   0   8         70.42        101.31        98.98 o                         
  -7   0   8          1.61         11.87        40.97 o                         
  -6   0   8        858.15        917.31        81.67 o                         
  -5   0   8        699.33        879.84        76.00 o                         
  -4   0   8         41.54         37.21        41.73 o                         
  -3   0   8         13.34         29.77        58.00 o                         
  -2   0   8         37.09         21.15        70.90 o                         
  -1   0   8          1.54        -36.47        36.47 o                         
   0   0   8         12.35        -22.40        38.88 o                         
   1   0   8        590.76        481.73        64.76 o                         
   2   0   8         44.26         61.01        45.89 o                         
 -10   1   8        145.63        186.03        39.43 o                         
  -9   1   8          0.44        -31.21        58.64 o                         
  -8   1   8        659.47        640.96        55.39 o                         
  -7   1   8         16.89         42.52        28.73 o                         
  -6   1   8        129.50        123.74        34.58 o                         
  -5   1   8        712.79        736.12        51.41 o                         
  -4   1   8          0.15         26.76        30.54 o                         
  -3   1   8          5.56         58.22        33.86 o                         
  -2   1   8         78.28        156.80        35.91 o                         
  -1   1   8        110.62         64.06        31.17 o                         
   0   1   8       1006.19       1028.97        60.54 o                         
   1   1   8       1245.22       1358.35        66.74 o                         
   2   1   8         33.01         10.51        31.22 o                         
 -10   2   8         13.64         -8.27        33.39 o                         
  -9   2   8         44.71        118.75        41.54 o                         
  -8   2   8         51.37         63.80        34.54 o                         
  -7   2   8          3.10        -25.86        25.86 o                         
  -6   2   8          0.11        -26.75        26.75 o                         
  -5   2   8         86.02        149.47        32.69 o                         
  -4   2   8         84.15         68.85        31.42 o                         
  -3   2   8         51.37         81.99        44.31 o                         
  -2   2   8        790.29        854.92        52.56 o                         
  -1   2   8        322.10        299.29        41.94 o                         
   0   2   8        195.76        165.94        35.65 o                         
   1   2   8         71.90         84.54        32.32 o                         
   2   2   8         77.87         93.06        33.12 o                         
 -10   3   8        161.72        179.40        37.78 o                         
  -9   3   8         38.42         59.48        30.62 o                         
  -8   3   8         44.08         28.57        36.56 o                         
  -7   3   8         43.49        123.99        35.35 o                         
  -6   3   8         20.15         26.19        29.47 o                         
  -5   3   8        400.20        410.62        42.23 o                         
  -4   3   8        140.84        178.72        34.35 o                         
  -3   3   8         26.35        -12.76        33.14 o                         
  -2   3   8         29.19         -4.48        34.40 o                         
  -1   3   8        988.08       1038.42        63.55 o                         
   0   3   8        351.37        321.89        41.14 o                         
   1   3   8         27.58        -28.02        28.02 o                         
   2   3   8        151.69        104.18        34.14 o                         
 -10   4   8         77.35         85.33        33.12 o                         
  -9   4   8        113.51         48.39        39.49 o                         
  -8   4   8        309.14        386.20        51.01 o                         
  -7   4   8         30.03          7.03        31.41 o                         
  -6   4   8         96.16        101.74        34.71 o                         
  -5   4   8        487.83        475.53        51.78 o                         
  -4   4   8        101.60         52.75        28.78 o                         
  -3   4   8        114.39        167.91        42.72 o                         
  -2   4   8        964.81        994.81        73.99 o                         
  -1   4   8        289.32        268.36        40.53 o                         
   0   4   8         35.79         26.18        31.12 o                         
   1   4   8         94.82         32.34        40.76 o                         
   2   4   8        482.50        460.81        44.70 o                         
 -10   5   8         13.65         30.97        40.24 o                         
  -9   5   8          4.16         38.49        29.24 o                         
  -8   5   8        366.18        308.84        40.98 o                         
  -7   5   8         81.13         50.86        33.74 o                         
  -6   5   8        417.88        397.32        45.81 o                         
  -5   5   8         33.28         60.96        29.22 o                         
  -4   5   8          4.98        -26.70        26.70 o                         
  -3   5   8        189.61        138.82        33.63 o                         
  -2   5   8        168.78        245.63        48.22 o                         
  -1   5   8       1108.95       1107.32        65.95 o                         
   0   5   8        318.39        327.76        44.92 o                         
   1   5   8        215.75        206.77        43.51 o                         
   2   5   8        104.51        105.36        34.10 o                         
 -10   6   8         12.98         27.68        30.36 o                         
  -9   6   8          1.40        -18.26        29.28 o                         
  -8   6   8         73.46         -5.39        25.86 o                         
  -7   6   8         55.99         66.72        31.96 o                         
  -6   6   8        232.60        198.49        37.77 o                         
  -5   6   8        125.69        132.41        37.73 o                         
  -4   6   8         45.27         11.50        36.35 o                         
  -3   6   8         28.99         31.18        30.43 o                         
  -2   6   8          2.57         47.80        32.69 o                         
  -1   6   8         11.37        -14.34        27.60 o                         
   0   6   8        627.31        696.16        77.18 o                         
   1   6   8         60.23         81.72        32.37 o                         
   2   6   8        464.27        489.49        49.34 o                         
 -10   7   8         59.12         75.40        59.27 o                         
  -9   7   8         49.45        123.47        36.71 o                         
  -8   7   8        239.94        200.66        36.59 o                         
  -7   7   8         13.09         46.55        36.56 o                         
  -6   7   8        371.88        429.35        47.92 o                         
  -5   7   8         36.85        -27.22        27.22 o                         
  -4   7   8        251.10        181.51       103.25 o                         
  -3   7   8        714.78        789.78        69.39 o                         
  -2   7   8        393.55        368.19        42.62 o                         
  -1   7   8         98.50         93.16        30.90 o                         
   0   7   8         30.24         39.84        29.32 o                         
   1   7   8         77.75         18.14        37.65 o                         
   2   7   8         58.84         72.47        40.33 o                         
  -9   8   8        470.34        510.21        55.18 o                         
  -8   8   8          4.62        -30.75        32.56 o                         
  -7   8   8         19.60         25.32        31.52 o                         
  -6   8   8          4.98        -22.50        34.20 o                         
  -5   8   8        106.17         93.36        55.39 o                         
  -4   8   8        367.09        442.27        65.90 o                         
  -3   8   8         10.08         58.51        36.89 o                         
  -2   8   8        176.80        181.19        50.03 o                         
  -1   8   8          8.35         42.16        38.25 o                         
   0   8   8         52.74         71.47        33.32 o                         
   1   8   8         83.25        101.52        43.02 o                         
   2   8   8         18.77         -3.61        39.90 o                         
  -9   9   8         30.06         24.19        32.15 o                         
  -8   9   8         29.44         38.33        32.28 o                         
  -7   9   8        728.63        746.31        56.50 o                         
  -6   9   8        244.98        289.89        39.21 o                         
  -5   9   8         48.00         67.92        37.40 o                         
  -4   9   8        147.17        118.48        42.98 o                         
  -3   9   8        157.64        139.94        44.62 o                         
  -2   9   8          6.11         -2.65        38.08 o                         
  -1   9   8         35.70          0.79        35.58 o                         
   0   9   8         79.09         94.74        44.60 o                         
   1   9   8        183.26        231.91        41.00 o                         
   2   9   8         16.56         18.22        41.89 o                         
  -9  10   8        106.33          0.87        36.89 o                         
  -8  10   8        687.86        603.95        56.14 o                         
  -7  10   8        156.69        113.94        29.67 o                         
  -6  10   8         17.53         -4.38        39.51 o                         
  -5  10   8         45.92         84.03        42.90 o                         
  -4  10   8         40.48         16.59        36.51 o                         
  -3  10   8        207.65        155.18        41.13 o                         
  -2  10   8         34.33         70.46        39.76 o                         
  -1  10   8         10.25        -13.95        34.42 o                         
   0  10   8          0.63         41.17        50.11 o                         
   1  10   8          8.84          9.15        35.89 o                         
  -9  11   8         36.40         63.28        37.41 o                         
  -8  11   8        241.30        189.92        37.10 o                         
  -7  11   8        978.81        970.11        51.45 o                         
  -6  11   8        523.28        456.16        45.25 o                         
  -5  11   8          1.34         42.56        43.93 o                         
  -4  11   8          5.92         39.75        33.70 o                         
  -3  11   8        121.11         94.12        41.65 o                         
  -2  11   8         37.19         26.01        37.97 o                         
  -1  11   8          0.53         95.13        59.31 o                         
   0  11   8          4.55        -33.51        33.51 o                         
   1  11   8        125.10        105.17        41.44 o                         
  -9  12   8         70.02         -8.14        37.06 o                         
  -8  12   8        306.93        235.84        37.96 o                         
  -7  12   8        601.44        718.54        62.22 o                         
  -6  12   8         14.00          4.32        28.91 o                         
  -5  12   8        154.91        170.88        46.10 o                         
  -4  12   8          0.06        -34.28        34.28 o                         
  -3  12   8        112.53        143.37        38.73 o                         
  -2  12   8         11.42        -36.83        36.83 o                         
  -1  12   8         14.06         31.08        51.64 o                         
   0  12   8          6.53         14.66        37.32 o                         
   1  12   8         76.81         95.95        45.08 o                         
  -8  13   8          2.04        -23.69        53.34 o                         
  -7  13   8         28.21         54.15        39.89 o                         
  -6  13   8        217.20        138.28        51.71 o                         
  -5  13   8        395.27        397.68        55.73 o                         
  -4  13   8          0.35        -28.15        28.15 o                         
  -3  13   8        294.57        340.33        48.65 o                         
  -2  13   8        156.74        148.26        60.50 o                         
  -1  13   8         37.52         -9.62        46.35 o                         
   0  13   8         43.45         29.50        48.70 o                         
   1  13   8          9.16         14.44        38.22 o                         
  -8  14   8         18.44        -36.59        36.59 o                         
  -7  14   8          3.76         44.73        36.44 o                         
  -6  14   8         24.26         89.51        60.03 o                         
  -5  14   8        129.17         68.41        48.29 o                         
  -4  14   8        102.81        107.66        32.34 o                         
  -3  14   8         13.84        -18.10        45.15 o                         
  -2  14   8        148.55        145.98        62.43 o                         
  -1  14   8         52.90        -24.71        36.08 o                         
   0  14   8        283.51        199.26        69.01 o                         
  -8  15   8         77.76        108.24        50.09 o                         
  -7  15   8        178.68        254.03        48.24 o                         
  -6  15   8         13.03          1.54        30.03 o                         
  -5  15   8         22.26         -8.62        31.15 o                         
  -4  15   8         71.44        127.26        36.38 o                         
  -3  15   8          0.06         -9.11        28.64 o                         
  -2  15   8        122.26        129.79        40.37 o                         
  -1  15   8        138.28        149.27        34.05 o                         
   0  15   8         74.54        151.91        41.18 o                         
  -7  16   8         51.45        -26.75        41.03 o                         
  -6  16   8         14.26         59.15        40.30 o                         
  -5  16   8        219.43        164.04        35.05 o                         
  -4  16   8         35.47        -30.17        30.17 o                         
  -3  16   8         13.16         35.50        29.98 o                         
  -2  16   8         59.95         22.56        34.03 o                         
  -1  16   8         10.31         -2.24        31.96 o                         
   0  16   8         22.96        -35.62        35.62 o                         
  -7  17   8         13.49         76.81        46.18 o                         
  -6  17   8        233.63        235.32        54.96 o                         
  -5  17   8         40.02         62.25        33.24 o                         
  -4  17   8         80.91         34.87        32.22 o                         
  -3  17   8        166.34        114.54        37.99 o                         
  -2  17   8          8.68         62.70        35.77 o                         
  -1  17   8         76.71         13.62        45.80 o                         
  -6  18   8          3.38          4.58        41.75 o                         
  -5  18   8         64.23         35.14        36.74 o                         
  -4  18   8         29.38        -29.83        31.65 o                         
  -3  18   8          2.68         -3.35        37.18 o                         
  -2  18   8         65.78         -0.68        36.92 o                         
  -1  18   8        159.61        131.79        46.29 o                         
  -5  19   8         59.23         36.36        36.43 o                         
  -4  19   8         10.08        -32.77        32.77 o                         
  -3  19   8        545.58        585.19        56.69 o                         
  -2  19   8         82.04         36.96        47.03 o                         
  -8   1   9         15.38        -12.32        39.33 o                         
  -7   1   9          0.92        -31.81        31.81 o                         
  -6   1   9        117.21        209.56        59.35 o                         
  -5   1   9        406.01        423.97        48.09 o                         
  -4   1   9        302.01        313.70        53.73 o                         
  -3   1   9          5.40        -11.91        30.62 o                         
  -2   1   9         85.79         63.90        47.10 o                         
  -1   1   9        827.81        845.92        62.17 o                         
   0   1   9        226.46        158.52        43.11 o                         
  -8   2   9         31.76         19.01        57.44 o                         
  -7   2   9          9.09         79.36        44.54 o                         
  -6   2   9        103.12         77.43        41.03 o                         
  -5   2   9        279.57        306.45        46.91 o                         
  -4   2   9         87.45         77.74        37.32 o                         
  -3   2   9         33.45         42.63        34.77 o                         
  -2   2   9        100.75         41.88        39.29 o                         
  -1   2   9        163.29        163.79        43.28 o                         
   0   2   9        243.40        344.76        54.29 o                         
  -8   3   9        498.32        494.18        65.91 o                         
  -7   3   9        537.82        569.10        55.74 o                         
  -6   3   9          0.78        -29.88        29.88 o                         
  -5   3   9         53.47         54.50        34.33 o                         
  -4   3   9        128.35        177.40        41.85 o                         
  -3   3   9        654.94        684.70        82.08 o                         
  -2   3   9         18.75         23.51        47.61 o                         
  -1   3   9        533.62        493.36        55.21 o                         
   0   3   9        404.22        380.52        53.74 o                         
  -8   4   9        167.60        171.89        44.34 o                         
  -7   4   9        206.78        140.04        41.61 o                         
  -6   4   9        122.87        158.49        41.09 o                         
  -5   4   9          0.33          8.44        31.37 o                         
  -4   4   9        127.31        188.73        39.44 o                         
  -3   4   9         46.04         31.73        39.36 o                         
  -2   4   9          7.14         15.36        34.40 o                         
  -1   4   9          8.51        -31.27        31.27 o                         
  -8   5   9         73.46         35.97        37.29 o                         
  -7   5   9          1.17          6.11        41.96 o                         
  -6   5   9         96.94        103.89        38.11 o                         
  -5   5   9         15.77        -12.13        38.15 o                         
  -4   5   9        484.66        492.57        62.43 o                         
  -3   5   9         28.84         64.40        38.32 o                         
  -2   5   9         30.95        -30.59        34.13 o                         
  -1   5   9        122.68         87.61        47.65 o                         
  -8   6   9         58.81         65.48        53.46 o                         
  -7   6   9         23.82         13.77        36.02 o                         
  -6   6   9         21.31        117.66        39.54 o                         
  -5   6   9         18.11          8.29        39.69 o                         
  -4   6   9        189.64        109.58        48.63 o                         
  -3   6   9         17.93         29.04        45.28 o                         
  -2   6   9         83.52         79.81        43.84 o                         
  -1   6   9         39.42          8.30        37.37 o                         
  -8   7   9         25.25         26.08        46.80 o                         
  -7   7   9          0.64        -15.47        33.99 o                         
  -6   7   9         75.00         42.64        34.73 o                         
  -5   7   9         20.01         59.80        46.19 o                         
  -4   7   9         15.27         21.35        47.89 o                         
  -3   7   9         62.01        -33.48        53.69 o                         
  -2   7   9         38.80         47.74        43.18 o                         
  -1   7   9         60.16         13.15        43.97 o                         
  -7   8   9        173.10        132.83        48.35 o                         
  -6   8   9         96.37         42.14        53.98 o                         
  -5   8   9         23.19          7.71        44.81 o                         
  -4   8   9        362.65        163.26        58.02 o                         
  -3   8   9        208.63         56.61        49.03 o                         
  -2   8   9          0.71        -38.71        38.71 o                         
  -1   8   9          2.63        -38.05        38.05 o                         
  -7   9   9          0.10        -27.82        44.20 o                         
  -6   9   9         32.92         11.88        37.99 o                         
  -5   9   9        148.52        165.17        47.34 o                         
  -4   9   9        104.87        126.57        68.27 o                         
  -3   9   9        190.48        234.12        79.20 o                         
  -2   9   9         51.76        108.27        47.08 o                         
  -1   9   9         13.70         10.76       106.92 o                         
  -7  10   9        279.93        278.67       102.15 o                         
  -6  10   9        274.75        301.10       105.38 o                         
  -5  10   9        187.69        186.48        44.88 o                         
  -4  10   9         11.68         54.49        48.84 o                         
  -3  10   9        240.00        130.63        66.14 o                         
  -2  10   9         39.63         42.98        47.57 o                         
  -6  11   9        212.26        182.96        46.44 o                         
  -5  11   9        100.83        148.40        62.24 o                         
  -4  11   9        541.34        487.86       113.29 o                         
  -3  11   9         47.60         74.83        45.36 o                         
  -2  11   9        184.53        108.83        45.69 o                         
  -6  12   9          4.43         24.92        39.96 o                         
  -5  12   9        218.31        169.35        78.47 o                         
  -4  12   9          3.61          4.84        41.62 o                         
  -3  12   9          8.01        -41.98        41.98 o                         
  -5  13   9          1.67        -58.48        73.50 o                         
  -4  13   9         12.69         -2.65        56.68 o                         
                                                                                
